# Supplementary material for: ARMH3 is an ARL5 effector that promotes PI4KB-catalyzed PI4P synthesis at the trans-Golgi network
Source: Nat Commun. 2024 Nov 23;15:10168. doi: 10.1038/s41467-024-54410-y (PMC11585589; doi:10.1038/s41467-024-54410-y)
Supplement: Supplementary file 3 — Supplementary Data 1 [file 41467_2024_54410_MOESM3_ESM.xlsx]

## Sheet: Proteins
Checked	Protein FDR Confidence: Combined	Master	Accession	Description	Sum PEP Score	Coverage [%]	# Peptides	# PSMs	# Unique Peptides	MW [kDa]	Gene Symbol	Abundance Ratio: ( ARL5A_QL) / (Ctrl)	Abundance Ratio: ( ARL5B _TN) / (Ctrl)	Abundance Ratio: (ARL5A _TN) / (Ctrl)	Abundance Ratio: (ARL5B_QL) / (Ctrl)	Abundance Ratio P-Value: ( ARL5A_QL) / (Ctrl)	Abundance Ratio P-Value: ( ARL5B _TN) / (Ctrl)	Abundance Ratio P-Value: (ARL5A _TN) / (Ctrl)	Abundance Ratio P-Value: (ARL5B_QL) / (Ctrl)	Abundances (Normalized): F4: Sample, ARL5A_QL, 3	Abundances (Normalized): F13: Sample, ARL5A_QL, 2	Abundances (Normalized): F22: Sample, ARL5A_QL, 1	Abundances (Normalized): F1: Sample, ARL5B _TN, 3	Abundances (Normalized): F10: Sample, ARL5B _TN, 2	Abundances (Normalized): F19: Sample, ARL5B _TN, 1	Abundances (Normalized): F3: Sample, ARL5A _TN, 3	Abundances (Normalized): F12: Sample, ARL5A _TN, 2	Abundances (Normalized): F21: Sample, ARL5A _TN, 1	Abundances (Normalized): F2: Sample, ARL5B_QL, 3	Abundances (Normalized): F11: Sample, ARL5B_QL, 2	Abundances (Normalized): F20: Sample, ARL5B_QL, 1	Abundances (Normalized): F18: Sample, Ctrl, 2	Abundances (Normalized): F27: Sample, Ctrl, 1	Abundances (Normalized): F28: Sample, Ctrl, 4	Abundance: F4: Sample, ARL5A_QL, 3	Abundance: F13: Sample, ARL5A_QL, 2	Abundance: F22: Sample, ARL5A_QL, 1	Abundance: F1: Sample, ARL5B _TN, 3	Abundance: F10: Sample, ARL5B _TN, 2	Abundance: F19: Sample, ARL5B _TN, 1	Abundance: F3: Sample, ARL5A _TN, 3	Abundance: F12: Sample, ARL5A _TN, 2	Abundance: F21: Sample, ARL5A _TN, 1	Abundance: F2: Sample, ARL5B_QL, 3	Abundance: F11: Sample, ARL5B_QL, 2	Abundance: F20: Sample, ARL5B_QL, 1	Abundance: F18: Sample, Ctrl, 2	Abundance: F27: Sample, Ctrl, 1	Abundance: F28: Sample, Ctrl, 4
FALSE	High	Master Protein	P78527	DNA-dependent protein kinase catalytic subunit OS=Homo sapiens OX=9606 GN=PRKDC PE=1 SV=3	1223.58	52	179	3279	179	468.8	PRKDC	0.918	1.013	1.066	0.967	0.999732	1	0.925808	0.890922	8.69561e+08	9.8723e+08	1.37351e+09	1.02803e+09	1.12361e+09	1.0892e+09	1.14624e+09	1.08101e+09	1.44795e+09	7.20667e+08	1.04032e+09	1.15293e+09	9.75466e+08	1.07574e+09	1.21322e+09	7.35802e+08	2.77861e+08	1.09346e+09	4.3956e+08	3.24498e+08	2.14256e+08	1.00199e+09	8.07504e+08	1.44761e+09	5.6586e+08	4.14394e+08	4.98827e+08	5.57744e+08	6.69844e+08	9.36452e+08
FALSE	High	Master Protein	Q13085	Acetyl-CoA carboxylase 1 OS=Homo sapiens OX=9606 GN=ACACA PE=1 SV=2	859.221	66	118	2574	104	265.4	ACACA	1.456	3.745	1.169	4.417	0.266415	0.000502237	0.848323	0.00032934	5.80601e+08	5.21457e+08	9.43305e+08	1.83671e+09	1.49352e+09	1.48699e+09	4.66309e+08	3.98197e+08	7.55105e+08	1.59402e+09	1.7936e+09	1.76155e+09	3.29121e+08	5.7849e+08	3.98771e+08	4.91529e+08	1.468e+08	7.51188e+08	7.86887e+08	4.32134e+08	2.93348e+08	4.07581e+08	2.97097e+08	7.55033e+08	1.25315e+09	7.14612e+08	7.62771e+08	1.88033e+08	3.60065e+08	3.07611e+08
FALSE	High	Master Protein	Q92616	eIF-2-alpha kinase activator GCN1 OS=Homo sapiens OX=9606 GN=GCN1 PE=1 SV=6	637.371	50	103	1179	103	292.6		0.719	0.239	0.756	0.516	0.580597	1.26203e-05	0.797715	0.033812	1.46391e+08	1.23579e+08	1.3252e+08	5.46447e+07	4.40704e+07	3.36518e+07	1.36967e+08	1.47148e+08	1.39406e+08	1.18794e+08	9.40388e+07	9.50103e+07	1.87306e+08	1.26956e+08	1.84284e+08	1.23833e+08	3.46053e+07	1.05223e+08	2.26492e+07	1.20678e+07	6.09934e+06	1.19598e+08	1.09703e+08	1.38807e+08	9.3025e+07	3.7234e+07	4.08663e+07	1.07024e+08	7.87647e+07	1.42164e+08
FALSE	High	Master Protein	Q14204	Cytoplasmic dynein 1 heavy chain 1 OS=Homo sapiens OX=9606 GN=DYNC1H1 PE=1 SV=5	555.242	36	129	1124	129	532.1	DYNC1H1	0.961	0.805	0.861	0.817	0.821065	0.0188712	0.364454	0.0362302	1.2248e+08	9.71969e+07	1.11384e+08	9.69627e+07	9.33139e+07	8.05257e+07	1.13685e+08	9.97879e+07	9.75606e+07	9.46464e+07	9.50864e+07	8.84442e+07	1.15899e+08	1.11655e+08	1.28015e+08	1.03477e+08	2.71726e+07	8.82529e+07	4.10369e+07	2.66366e+07	1.54802e+07	9.90646e+07	7.42532e+07	9.71299e+07	7.40201e+07	3.75505e+07	3.79149e+07	6.60923e+07	6.90383e+07	9.871e+07
FALSE	High	Master Protein	P27708	CAD protein OS=Homo sapiens OX=9606 GN=CAD PE=1 SV=3	436.848	48	68	1014	66	242.8	CAD	0.781	0.683	0.781	0.719	0.0789107	0.00122854	0.0244536	0.00385133	1.7914e+08	1.87447e+08	2.16816e+08	1.83338e+08	1.63811e+08	1.39166e+08	1.76768e+08	1.89545e+08	1.87266e+08	1.65405e+08	1.72482e+08	1.72424e+08	2.39907e+08	2.27045e+08	2.40915e+08	1.51545e+08	5.27081e+07	1.72514e+08	7.83098e+07	4.72472e+07	2.72892e+07	1.54418e+08	1.41535e+08	1.87098e+08	1.29886e+08	6.86892e+07	7.44779e+07	1.37196e+08	1.4128e+08	1.85943e+08
FALSE	High	Master Protein	Q9NU22	Midasin OS=Homo sapiens OX=9606 GN=MDN1 PE=1 SV=2	397.456	21	87	675	87	632.4	MDN1	1.037	0.409	0.964	0.692	0.999962	9.25261e-05	0.999995	0.11852	6.10276e+07	4.32299e+07	5.82196e+07	2.5534e+07	2.29761e+07	1.69449e+07	5.41357e+07	4.86612e+07	5.91631e+07	3.88513e+07	4.33359e+07	3.66248e+07	5.63341e+07	5.04398e+07	5.61392e+07	5.14859e+07	1.20135e+07	4.6082e+07	1.02268e+07	6.10877e+06	2.894e+06	4.70823e+07	3.60721e+07	5.90537e+07	3.03276e+07	1.69205e+07	1.54703e+07	3.21057e+07	3.12315e+07	4.31492e+07
FALSE	High	Master Protein	P07437	Tubulin beta chain OS=Homo sapiens OX=9606 GN=TUBB PE=1 SV=2	384.959	83	28	2329	4	49.6	TUBB	0.762	0.287	0.878	0.635	0.0961177	1.16951e-06	0.685959	0.0111415	3.59963e+08	3.46354e+08	3.85628e+08	1.76643e+08	1.35347e+08	1.23111e+08	4.14413e+08	4.05825e+08	4.40252e+08	3.81568e+08	2.84164e+08	2.99986e+08	4.72085e+08	4.6551e+08	4.87077e+08	3.0478e+08	9.76201e+07	3.07112e+08	7.56889e+07	3.91781e+07	2.42921e+07	3.62339e+08	3.03234e+08	4.40252e+08	3.00009e+08	1.13244e+08	1.29909e+08	2.70001e+08	2.89979e+08	3.76035e+08
FALSE	High	Master Protein	P68371	Tubulin beta-4B chain OS=Homo sapiens OX=9606 GN=TUBB4B PE=1 SV=1	381.408	82	27	2077	1	49.8	TUBB4B	0.834	0.389	0.949	0.746	0.503694	2.03168e-05	0.99194	0.0970996	6.05011e+07	5.67761e+07	6.77041e+07	3.37109e+07	2.82127e+07	2.12933e+07	6.86768e+07	7.19719e+07	6.88579e+07	6.21935e+07	4.72809e+07	5.41214e+07	7.21692e+07	7.25407e+07	7.42953e+07	5.12262e+07	1.60024e+07	53919185	1.44446e+07	8.1666e+06	4201585	6.0047e+07	5.37776e+07	6.88579e+07	4.88998e+07	1.88422e+07	2.34374e+07	4.12759e+07	4.51876e+07	5.73578e+07
FALSE	High	Master Protein	P49327	Fatty acid synthase OS=Homo sapiens OX=9606 GN=FASN PE=1 SV=3	351.064	43	73	746	73	273.3	FASN	0.907	0.998	0.799	0.864	0.32051	0.984668	0.10456	0.174414	1.06236e+08	8.91415e+07	1.01167e+08	1.04229e+08	1.11344e+08	1.11698e+08	8.9105e+07	1.06633e+08	8.62403e+07	9.63454e+07	1.00241e+08	9.08591e+07	1.11558e+08	1.03854e+08	1.23786e+08	8.99046e+07	2.50547e+07	8.04041e+07	4.45099e+07	3.21497e+07	2.1929e+07	7.77222e+07	7.95722e+07	8.60039e+07	7.57126e+07	3.98661e+07	3.9211e+07	6.37592e+07	6.45356e+07	9.55014e+07
FALSE	High	Master Protein	Q9BVA1	Tubulin beta-2B chain OS=Homo sapiens OX=9606 GN=TUBB2B PE=1 SV=1	342.98	83	27	1939	1	49.9	TUBB2B	0.778	0.396	0.919	0.762	0.695296	0.000685613	0.996303	0.546161	6.68946e+06	5.95858e+06	5.11996e+06	3.30739e+06	3.03558e+06	1.7263e+06	7.04002e+06	7.48172e+06	6.22836e+06	6.70172e+06	5.83613e+06	4.57392e+06	7.65728e+06	6.30956e+06	8.07268e+06	5663961	1.67943e+06	4.07751e+06	1.41717e+06	878694	340632	6.15538e+06	5590371	6.22836e+06	5.26925e+06	2.32579e+06	1980744	4379451	3930395	6232313
FALSE	High	Master Protein	P21333	Filamin-A OS=Homo sapiens OX=9606 GN=FLNA PE=1 SV=4	341.821	38	66	725	62	280.6	FLNA	1.425	0.805	1.049	1.582	0.667808	0.7432	0.990713	0.45821	9.111e+07	8.73199e+07	5.20821e+07	5.017e+07	4.9308e+07	2.76889e+07	6.43055e+07	7.11764e+07	4.78789e+07	9.6922e+07	9.85018e+07	5.66235e+07	6.12792e+07	4.13756e+07	6.33364e+07	7.71428e+07	2.45583e+07	4.1347e+07	2.13878e+07	1.40954e+07	5.25349e+06	5.61873e+07	5.30945e+07	4.7622e+07	7.62052e+07	3.92545e+07	2.44472e+07	3.5028e+07	2.5632e+07	4.8876e+07
FALSE	High	Master Protein	Q13885	Tubulin beta-2A chain OS=Homo sapiens OX=9606 GN=TUBB2A PE=1 SV=1	336.154	74	26	1930	1	49.9	TUBB2A	0.841	0.423	0.929	0.857	0.910195	0.00013424	0.994687	0.884224	8.15308e+06	6.85854e+06	6.48491e+06	3.88176e+06	3.45249e+06	2.53659e+06	8.65025e+06	7.57499e+06	6502450	7.89197e+06	6.98777e+06	6.41377e+06	8.15391e+06	7.12311e+06	8.38388e+06	6.90321e+06	1.93308e+06	5164552	1.66328e+06	999376	500518	7.56328e+06	5660057	6502450	6.20508e+06	2.78474e+06	2777497	4663495	4437179	6.47256e+06
FALSE	High	Master Protein	P0DMV9	Heat shock 70 kDa protein 1B OS=Homo sapiens OX=9606 GN=HSPA1B PE=1 SV=1	334.538	71	34	839	18	70	HSPA1B	0.033	0.39	0.049	0.032	6.52248e-08	0.00114966	1.9429e-07	5.71863e-08	2.13242e+07	2.91083e+07	2.28964e+07	3.03191e+08	2.68123e+08	1.30234e+08	3.34326e+07	3.94432e+07	3.25731e+07	2.64394e+07	2.14386e+07	2.18555e+07	6.86901e+08	6.01848e+08	7.08439e+08	1.78715e+07	8.16761e+06	1.80711e+07	1.29894e+08	7.76036e+07	2.56703e+07	2.9129e+07	2.93622e+07	3.23261e+07	2.06567e+07	8.44544e+06	9.36437e+06	3.92861e+08	3.74908e+08	5.46933e+08
FALSE	High	Master Protein	P42704	Leucine-rich PPR motif-containing protein, mitochondrial OS=Homo sapiens OX=9606 GN=LRPPRC PE=1 SV=3	333.57	56	63	633	63	157.8	LRPPRC	1.076	0.989	1.035	0.917	0.982394	0.999967	0.890704	0.818717	1.55425e+08	1.51667e+08	1.24022e+08	1.39364e+08	1.21629e+08	1.48717e+08	1.66714e+08	1.45813e+08	1.31234e+08	1.18463e+08	1.29246e+08	1.31394e+08	1.41471e+08	1.29622e+08	1.40895e+08	1.31527e+08	4.26453e+07	9.85377e+07	5.94287e+07	3.49612e+07	2.9132e+07	1.45699e+08	1.08899e+08	1.31108e+08	9.31418e+07	5.13213e+07	5.6721e+07	8.09119e+07	8.07024e+07	1.08774e+08
FALSE	High	Master Protein	P04350	Tubulin beta-4A chain OS=Homo sapiens OX=9606 GN=TUBB4A PE=1 SV=2	325.603	81	25	1698	3	49.6	TUBB4A	0.723	0.193	0.844	0.596	0.226087	2.11439e-05	0.794534	0.116574	1.48343e+07	8.58364e+06	1.19189e+07	3.58472e+06	3.177e+06	2.05101e+06	1.39191e+07	1.35912e+07	1.58971e+07	1.23981e+07	9.82846e+06	9.54735e+06	1.64848e+07	1.38695e+07	2.52895e+07	1.25602e+07	2.40769e+06	9.45662e+06	1.52336e+06	869578	363359	1.21701e+07	1.01554e+07	1.58971e+07	9.74803e+06	3.88938e+06	4.12232e+06	9.42821e+06	8.61309e+06	1.95241e+07
FALSE	High	Master Protein	P10809	60 kDa heat shock protein, mitochondrial OS=Homo sapiens OX=9606 GN=HSPD1 PE=1 SV=2	320.306	68	33	898	33	61	HSPD1	0.764	0.431	0.657	0.697	0.0172097	3.36263e-06	0.000849565	0.0043851	3.58274e+08	3.70342e+08	3.18831e+08	2.10302e+08	2.02063e+08	1.77137e+08	3.0801e+08	3.17887e+08	2.65744e+08	3.48903e+08	3.0038e+08	3.26965e+08	5.35413e+08	4.1992e+08	4.68867e+08	3.03268e+08	1.04339e+08	2.53749e+08	9.00085e+07	5.84333e+07	3.48777e+07	2.69197e+08	2.37435e+08	2.65685e+08	2.74267e+08	1.19655e+08	1.41554e+08	3.06178e+08	2.61501e+08	3.61977e+08
FALSE	High	Master Protein	O14980	Exportin-1 OS=Homo sapiens OX=9606 GN=XPO1 PE=1 SV=1	319.157	52	40	716	40	123.3	XPO1	0.773	0.302	0.809	0.629	0.367407	8.71497e-06	0.595349	0.0439211	1.31417e+08	1.11426e+08	1.25868e+08	5.35171e+07	4.92528e+07	4.05508e+07	1.32724e+08	1.2219e+08	1.31681e+08	1.25335e+08	8.78981e+07	1.02515e+08	1.74393e+08	1.23746e+08	1.62858e+08	1.11271e+08	3.13794e+07	1.00126e+08	2.27233e+07	1.40638e+07	7.87098e+06	1.15928e+08	9.12244e+07	1.31593e+08	9.85039e+07	3.49903e+07	4.4333e+07	9.97268e+07	7.70086e+07	1.25731e+08
FALSE	High	Master Protein	Q9H583	HEAT repeat-containing protein 1 OS=Homo sapiens OX=9606 GN=HEATR1 PE=1 SV=3	283.602	36	58	436	58	242.2	HEATR1	0.617	0.322	0.649	0.464	0.162408	0.000465327	0.480417	0.0327247	3.78691e+07	2.60958e+07	3.5205e+07	1.99508e+07	1.83789e+07	1.10289e+07	4.12162e+07	3.7042e+07	3.53283e+07	3.06866e+07	2.64897e+07	2.45616e+07	5.70553e+07	3.74046e+07	6.19134e+07	3.18497e+07	7.12691e+06	2.76938e+07	8.10751e+06	4.95579e+06	1.82252e+06	3.56525e+07	2.74999e+07	3.51427e+07	2.38817e+07	1.03904e+07	1.03742e+07	3.25867e+07	2.30684e+07	4.77332e+07
FALSE	High	Master Protein	Q71U36	Tubulin alpha-1A chain OS=Homo sapiens OX=9606 GN=TUBA1A PE=1 SV=1	275.703	71	26	1624	3	50.1	TUBA1A	0.805	0.349	0.571	0.51	0.247866	0.000634094	0.0339644	0.0332806	3.62082e+06	2.43058e+06	3.58115e+06	1.55183e+06	1.58312e+06	1.22995e+06	2.77476e+06	2.10569e+06	2.53849e+06	3.71076e+06	2.26629e+06	1.75053e+06	5.95825e+06	4.4473e+06	4.21958e+06	3.01539e+06	677119	2.84139e+06	626670	432242	230799	2.3312e+06	1.47255e+06	2.48346e+06	2.9176e+06	894966	696838	3.3899e+06	2.73224e+06	3.2154e+06
FALSE	High	Master Protein	P17987	T-complex protein 1 subunit alpha OS=Homo sapiens OX=9606 GN=TCP1 PE=1 SV=1	267.798	75	31	541	31	60.3	TCP1	0.821	0.526	0.829	0.805	0.688037	0.00095223	0.512409	0.381141	1.1005e+08	9.53676e+07	9.96709e+07	6.91283e+07	6.38638e+07	4.43684e+07	1.13734e+08	1.00603e+08	8.17484e+07	1.04958e+08	9.76768e+07	8.3195e+07	1.21409e+08	1.11793e+08	1.23286e+08	9.30252e+07	2.67935e+07	7.92286e+07	2.95384e+07	1.83685e+07	8.61834e+06	9.92058e+07	7.4965e+07	8.15537e+07	8.24696e+07	3.88609e+07	3.58956e+07	6.93135e+07	6.95743e+07	9.50613e+07
FALSE	High	Master Protein	P49792	E3 SUMO-protein ligase RanBP2 OS=Homo sapiens OX=9606 GN=RANBP2 PE=1 SV=2	263.763	28	65	566	65	358	RANBP2	1.083	0.989	1.168	0.902	0.996621	0.470329	0.869825	0.91057	8.8694e+07	7.83329e+07	8.35724e+07	7.6295e+07	7.72811e+07	4.0282e+07	9.01403e+07	1.01895e+08	8.25753e+07	6.95887e+07	7.38643e+07	6.73882e+07	7.7015e+07	7.71462e+07	8.42488e+07	7.47667e+07	2.19498e+07	6.63363e+07	3.25188e+07	2.22608e+07	7.69621e+06	7.87719e+07	7.60384e+07	8.21409e+07	5.45094e+07	2.93396e+07	2.90155e+07	4.40256e+07	4.79637e+07	6.49847e+07
FALSE	High	Master Protein	P11498	Pyruvate carboxylase, mitochondrial OS=Homo sapiens OX=9606 GN=PC PE=1 SV=2	263.479	54	39	681	39	129.6	PC	1.093	3.289	1.008	1.188	0.999904	0.0570102	0.994794	0.985241	9.95647e+07	7.95396e+07	1.55806e+08	3.42881e+08	2.69062e+08	2.99668e+08	4.47609e+07	9.1804e+07	1.77636e+08	8.51207e+07	1.08251e+08	1.93839e+08	8.51713e+07	1.38341e+08	9.11135e+07	8.43013e+07	2.23568e+07	1.2405e+08	1.46919e+08	7.7862e+07	5.91036e+07	3.88789e+07	6.85195e+07	1.77564e+08	6.68662e+07	4.31226e+07	8.39425e+07	4.87123e+07	8.61466e+07	7.02982e+07
FALSE	High	Master Protein	P55060	Exportin-2 OS=Homo sapiens OX=9606 GN=CSE1L PE=1 SV=3	259.637	58	40	504	40	110.3	CSE1L	1.234	0.282	0.796	0.558	0.353269	0.000238138	0.997438	0.290749	8.62346e+07	8.1337e+07	6.98046e+07	2.11434e+07	1.86188e+07	1.10732e+07	5.23602e+07	5.48513e+07	5.24644e+07	4.5105e+07	3.58893e+07	3.68127e+07	6.63705e+07	4.0593e+07	6.59365e+07	7.29647e+07	2.28807e+07	5.54948e+07	8.787e+06	5.213e+06	2.00624e+06	4.56659e+07	4.08322e+07	5.22958e+07	3.54422e+07	1.41915e+07	1.57509e+07	3.79076e+07	2.52347e+07	5.08818e+07
FALSE	High	Master Protein	A5YKK6	CCR4-NOT transcription complex subunit 1 OS=Homo sapiens OX=9606 GN=CNOT1 PE=1 SV=2	246.044	31	56	588	56	266.8	CNOT1	1.287	1.188	1.051	1.075	0.747098	0.999949	0.982299	0.999997	7.15734e+07	6.37725e+07	7.00099e+07	7.45586e+07	6.46182e+07	3.38357e+07	7.27312e+07	5.71599e+07	5.44108e+07	5.84894e+07	5.93483e+07	5.13845e+07	5.44074e+07	5.3445e+07	5.95042e+07	6.05334e+07	1.79092e+07	5.56628e+07	3.18387e+07	1.859e+07	6.43764e+06	6.35198e+07	4.26117e+07	5.43412e+07	4.58744e+07	2.35726e+07	2.21481e+07	3.10509e+07	3.31759e+07	4.5879e+07
FALSE	High	Master Protein	Q9BQE3	Tubulin alpha-1C chain OS=Homo sapiens OX=9606 GN=TUBA1C PE=1 SV=1	242.734	67	24	2491	2	49.9	TUBA1C	0.809	0.323	1.014	0.784	0.384742	0.000583881	0.999968	0.235325	8.03359e+06	6.31404e+06	7.61415e+06	5.50084e+06	2.99648e+06	3.03724e+06	9.53903e+06	9.78588e+06	9.24776e+06	7.38035e+06	5.67076e+06	7.78457e+06	9.41175e+06	9.1795e+06	1.04768e+07	6.80204e+06	1.77961e+06	6.06387e+06	2.35703e+06	853138	597053	8.34037e+06	7.31205e+06	9.24776e+06	5.80282e+06	2.25989e+06	3.37112e+06	5.3829e+06	5.71816e+06	8.08835e+06
FALSE	High	Master Protein	O14654	Insulin receptor substrate 4 OS=Homo sapiens OX=9606 GN=IRS4 PE=1 SV=1	241.194	50	42	558	42	133.7	IRS4	0.827	0.665	0.928	0.946	0.772195	0.011505	0.980298	0.910106	7.59358e+07	8.06481e+07	1.02313e+08	6.97602e+07	6.48507e+07	4.93155e+07	8.10812e+07	9.05043e+07	1.04982e+08	9.73145e+07	7.75505e+07	9.22764e+07	1.03852e+08	9.12471e+07	9.75252e+07	6.41184e+07	2.26629e+07	8.13927e+07	2.96096e+07	1.86378e+07	9.59861e+06	7.0827e+07	6.75918e+07	1.0496e+08	7.64925e+07	3.07892e+07	3.98493e+07	5.93331e+07	5.66981e+07	7.52919e+07
FALSE	High	Master Protein	Q7Z6Z7	E3 ubiquitin-protein ligase HUWE1 OS=Homo sapiens OX=9606 GN=HUWE1 PE=1 SV=3	230.357	19	59	449	59	481.6	HUWE1	0.817	1.367	0.841	0.764	0.419729	0.130504	0.34703	0.158507	3.63804e+07	2.96885e+07	3.24341e+07	5.73565e+07	5.42415e+07	4.05598e+07	3.33675e+07	3.33781e+07	3.00797e+07	3.0312e+07	3.30693e+07	2.8393e+07	3.96833e+07	3.42526e+07	4.32674e+07	3.05042e+07	8.24459e+06	2.536e+07	2.44263e+07	1.55706e+07	7.91397e+06	2.88658e+07	2.46008e+07	2.95763e+07	2.34772e+07	1.29976e+07	1.20419e+07	2.2562e+07	2.11261e+07	3.32888e+07
FALSE	High	Master Protein	P13639	Elongation factor 2 OS=Homo sapiens OX=9606 GN=EEF2 PE=1 SV=4	227.906	55	37	445	36	95.3	EEF2	0.47	0.456	0.499	0.447	0.00040439	0.000104852	0.00058492	0.000132979	6.434e+07	5.74393e+07	7.42606e+07	6.55502e+07	6.23617e+07	4.67129e+07	6.82194e+07	7.20891e+07	6.12206e+07	6.28396e+07	6.11714e+07	5.31068e+07	1.36772e+08	1.12848e+08	1.42845e+08	5.41739e+07	1.60331e+07	5.89285e+07	2.79041e+07	1.78842e+07	9.05034e+06	5.96009e+07	5.37269e+07	6.09963e+07	4.92288e+07	2.42515e+07	2.2796e+07	7.81872e+07	7.02083e+07	110226844
FALSE	High	Master Protein	P08238	Heat shock protein HSP 90-beta OS=Homo sapiens OX=9606 GN=HSP90AB1 PE=1 SV=4	226.655	60	36	612	22	83.2	HSP90AB1	1.047	0.875	1.066	0.892	1	0.263726	0.999966	0.990755	1.07539e+08	9.14986e+07	1.08437e+08	8.99309e+07	9.25489e+07	6.24995e+07	1.09497e+08	1.11637e+08	9.07673e+07	1.10343e+08	9.1382e+07	9.16809e+07	1.12962e+08	9.22896e+07	1.02741e+08	9.10535e+07	2.57368e+07	8.63167e+07	3.84874e+07	2.67181e+07	1.23068e+07	9.57379e+07	8.34158e+07	9.07561e+07	8.67579e+07	3.63863e+07	3.96681e+07	6.4607e+07	5.74897e+07	7.93186e+07
FALSE	High	Master Protein	P68366	Tubulin alpha-4A chain OS=Homo sapiens OX=9606 GN=TUBA4A PE=1 SV=1	219.284	61	22	2264	4	49.9	TUBA4A	0.826	0.359	1.425	0.736	0.95216	0.00171981	0.755414	0.406919	9.65744e+07	8.37658e+07	1.56571e+08	5.44019e+07	4.19566e+07	3.7595e+07	1.24711e+08	1.66662e+08	1.7342e+08	8.61074e+07	7.7596e+07	1.01172e+08	9.90304e+07	1.16936e+08	1.60948e+08	8.17695e+07	2.36094e+07	1.24692e+08	2.33104e+07	1.2145e+07	7.41823e+06	1.0904e+08	1.24531e+08	1.7342e+08	6.77021e+07	3.09232e+07	4.38125e+07	5.66388e+07	7.28427e+07	1.24256e+08
FALSE	High	Master Protein	P49411	Elongation factor Tu, mitochondrial OS=Homo sapiens OX=9606 GN=TUFM PE=1 SV=2	214.188	66	25	663	25	49.5		0.687	0.342	0.724	0.592	0.0205903	9.90478e-06	0.108896	0.00743621	2.97441e+08	2.31718e+08	2.89042e+08	1.68839e+08	1.43801e+08	1.03895e+08	3.04734e+08	3.18626e+08	2.91079e+08	2.66773e+08	2.41089e+08	2.48967e+08	3.86756e+08	4.20696e+08	4.28446e+08	2.51843e+08	6.52802e+07	2.30111e+08	7.23087e+07	4.15736e+07	2.04743e+07	2.66355e+08	2.38051e+08	2.91032e+08	2.09688e+08	9.60583e+07	1.07788e+08	2.21188e+08	2.6198e+08	3.30771e+08
FALSE	High	Master Protein	P60709	Actin, cytoplasmic 1 OS=Homo sapiens OX=9606 GN=ACTB PE=1 SV=1	206.85	77	20	643	1	41.7	ACTB	0.478	0.34	0.558	0.409	0.0357287	0.00465974	0.13339	0.0319434	736533	600545	898623	464090	523881	688165	859565	978230	819103	630040	574108	1.0492e+06	2.29466e+06	1.06511e+06	1.54075e+06	623622	169264	715659	198856	151645	125274	751554	730937	819103	495370	228791	454359	1.31239e+06	663487	1.1895e+06
FALSE	High	Master Protein	Q14974	Importin subunit beta-1 OS=Homo sapiens OX=9606 GN=KPNB1 PE=1 SV=2	206.232	44	29	415	29	97.1	KPNB1	0.656	0.447	0.693	0.553	0.371229	0.00181149	0.42999	0.106864	6.50774e+07	5.4602e+07	5.55999e+07	4.31577e+07	3.79273e+07	2.07857e+07	6.30306e+07	5.66461e+07	5.87291e+07	5.8634e+07	4.67287e+07	4.68529e+07	8.47612e+07	6.87369e+07	8.58001e+07	5.5101e+07	1.53293e+07	4.42711e+07	1.84642e+07	1.08641e+07	3.97533e+06	5.51103e+07	4.22738e+07	5.8696e+07	4.61012e+07	1.85587e+07	2.02559e+07	4.84778e+07	4.27316e+07	6.62398e+07
FALSE	High	Master Protein	P63261	Actin, cytoplasmic 2 OS=Homo sapiens OX=9606 GN=ACTG1 PE=1 SV=1	205.146	77	20	624	1	41.8	ACTG1	0.265	0.044	0.234	0.308	0.0801352	0.000119072	0.0412149	0.314323	158440	144829	160037	9848.02	29303.2	26300.2	139986	300145	49992.1	184161	383718	177499	674997	442030	598222	134151	40820.2	127452				122396	224270		144797	152918	76866.2	386053	275353	461842
FALSE	High	Master Protein	Q13509	Tubulin beta-3 chain OS=Homo sapiens OX=9606 GN=TUBB3 PE=1 SV=2	203.148	53	20	1260	4	50.4	TUBB3	1.02	0.476	1.159	0.816	0.991279	0.00137038	0.994417	0.700982	1.06067e+07	1.10573e+07	9.18738e+06	6.33334e+06	4.95294e+06	3.67267e+06	1.20675e+07	1.04825e+07	1.2059e+07	1.14218e+07	7.74274e+06	8.48767e+06	9.8774e+06	1.26044e+07	1.04037e+07	8.92146e+06	3.10162e+06	7.25195e+06	2.66535e+06	1.42568e+06	691366	1.05511e+07	7.83259e+06	1.20242e+07	8.88598e+06	3.05474e+06	3.62946e+06	5.62259e+06	7.81201e+06	8.03192e+06
FALSE	High	Master Protein	Q86VP6	Cullin-associated NEDD8-dissociated protein 1 OS=Homo sapiens OX=9606 GN=CAND1 PE=1 SV=2	202.232	40	36	443	35	136.3	CAND1	1.21	0.44	1.085	1.013	0.729247	0.00153433	0.999998	1	8.19615e+07	7.0742e+07	6.07593e+07	2.72517e+07	2.57289e+07	1.56891e+07	6.47479e+07	6.3431e+07	4.72073e+07	6.19605e+07	5.92266e+07	5.09248e+07	5.84609e+07	4.50241e+07	7.16813e+07	6.93404e+07	1.987e+07	4.82695e+07	1.14868e+07	7.34181e+06	3.02164e+06	5.65783e+07	4.73336e+07	4.70837e+07	4.86209e+07	2.35837e+07	2.19882e+07	3.33803e+07	2.796e+07	5.53398e+07
FALSE	High	Master Protein	P68104	Elongation factor 1-alpha 1 OS=Homo sapiens OX=9606 GN=EEF1A1 PE=1 SV=1	194.789	68	19	921	19	50.1	EEF1A1	1.372	0.601	1.471	1	0.157454	0.000573045	0.0418739	0.972168	9.76717e+08	8.81066e+08	9.64038e+08	4.22544e+08	4.22373e+08	2.86996e+08	1.03349e+09	1.09227e+09	9.62709e+08	7.16798e+08	7.02618e+08	6.20538e+08	7.02481e+08	6.42395e+08	8.34354e+08	8.26884e+08	2.48272e+08	7.67681e+08	1.80973e+08	1.22205e+08	5.65518e+07	9.03561e+08	8.16106e+08	9.62691e+08	5.63469e+08	2.79951e+08	2.68618e+08	4.01714e+08	4.00021e+08	6.44042e+08
FALSE	High	Master Protein	P35908	Keratin, type II cytoskeletal 2 epidermal OS=Homo sapiens OX=9606 GN=KRT2 PE=1 SV=2	190.538	70	33	439	26	65.4	KRT2	2.066	4.291	2.592	1.86	0.426361	0.0776326	0.351533	0.64061	5.04448e+07	1.53378e+08	3.2936e+07	8.60503e+07	1.04757e+08	1.11167e+08	7.74251e+07	6.22547e+07	6.32785e+07	4.42299e+07	4.54011e+07	8.12952e+07	5.94973e+07	2.44115e+07	2.30782e+07	4.26473e+07	4.32127e+07	2.60337e+07	3.68202e+07	3.02452e+07	2.19088e+07	6.76335e+07	4.65071e+07	6.32225e+07	3.47023e+07	1.80366e+07	3.51467e+07	3.39774e+07	1.50618e+07	1.77321e+07
FALSE	High	Master Protein	Q9BUF5	Tubulin beta-6 chain OS=Homo sapiens OX=9606 GN=TUBB6 PE=1 SV=1	186.288	60	19	787	7	49.8	TUBB6	0.824	0.303	0.946	0.676	0.0708132	2.16786e-06	0.728983	0.0189044	2.55129e+07	1.84813e+07	2.44619e+07	9.70342e+06	9.00679e+06	7.22527e+06	2.84071e+07	2.60592e+07	2.80862e+07	2.26863e+07	2.00641e+07	1.92355e+07	2.7997e+07	2.97007e+07	3.73508e+07	2.16018e+07	5.19987e+06	1.94813e+07	4.12541e+06	2.58077e+06	1.41426e+06	2.48376e+07	1.94715e+07	2.80862e+07	1.78372e+07	7.99585e+06	8.31432e+06	1.60124e+07	1.8461e+07	2.88358e+07
FALSE	High	Master Protein	P16615	Sarcoplasmic/endoplasmic reticulum calcium ATPase 2 OS=Homo sapiens OX=9606 GN=ATP2A2 PE=1 SV=1	183.241	36	32	397	32	114.7	ATP2A2	0.933	0.291	0.869	0.723	0.997185	0.000365562	0.988678	0.724816	6.20593e+07	5.57732e+07	4.54691e+07	2.32158e+07	1.73853e+07	9.72057e+06	5.59839e+07	4.98744e+07	5.19234e+07	5.27965e+07	4.05965e+07	4.32232e+07	6.66043e+07	4.76181e+07	5.97517e+07	5.24926e+07	1.56793e+07	3.6096e+07	9.71535e+06	4.85931e+06	1.69972e+06	4.89491e+07	3.72553e+07	5.1909e+07	4.14797e+07	1.61308e+07	1.86098e+07	3.80932e+07	2.95991e+07	4.611e+07
FALSE	High	Master Protein	P13645	Keratin, type I cytoskeletal 10 OS=Homo sapiens OX=9606 GN=KRT10 PE=1 SV=6	182.691	51	29	462	24	58.8	KRT10	1.293	3.201	1.796	1.259	0.59759	0.0739243	0.643546	0.838314	4.94992e+07	1.48867e+08	3.9584e+07	9.07573e+07	1.22538e+08	1.34276e+08	6.9807e+07	5.58305e+07	6.87479e+07	4.8187e+07	4.71087e+07	8.01253e+07	6.71438e+07	3.82791e+07	2.42168e+07	4.18127e+07	4.1933e+07	3.13886e+07	3.87854e+07	3.54073e+07	2.64539e+07	6.09579e+07	4.16869e+07	6.85735e+07	3.77516e+07	1.86935e+07	3.46223e+07	3.83586e+07	2.37315e+07	1.83774e+07
FALSE	High	Master Protein	Q4VCS5	Angiomotin OS=Homo sapiens OX=9606 GN=AMOT PE=1 SV=1	176.279	42	33	460	31	118	AMOT	0.724	1.16	0.614	0.705	0.608718	0.999579	0.146105	0.332591	5.96032e+07	5.43201e+07	5.24234e+07	8.69909e+07	9.72719e+07	4.65135e+07	4.60715e+07	4.88188e+07	4.24916e+07	5.89476e+07	5.28467e+07	4.14109e+07	7.69165e+07	6.16448e+07	7.5008e+07	5.0395e+07	1.51839e+07	4.14873e+07	3.72023e+07	2.80851e+07	9.05218e+06	4.0114e+07	3.64216e+07	4.23407e+07	4.62588e+07	2.09904e+07	1.78098e+07	4.39864e+07	3.83573e+07	5.7908e+07
FALSE	High	Master Protein	P11586	C-1-tetrahydrofolate synthase, cytoplasmic OS=Homo sapiens OX=9606 GN=MTHFD1 PE=1 SV=3	175.289	52	38	438	37	101.5		0.67	0.434	0.66	0.519	0.011776	5.53018e-05	0.0180509	0.00138632	8.12786e+07	6.60688e+07	8.24666e+07	5.84646e+07	5.26967e+07	3.82935e+07	8.12901e+07	8.0068e+07	7.42908e+07	7.23207e+07	6.07852e+07	6.30188e+07	1.21397e+08	1.08014e+08	1.27064e+08	6.88186e+07	1.85881e+07	6.56671e+07	2.49445e+07	1.51485e+07	7.46883e+06	7.10754e+07	5.98271e+07	7.42655e+07	5.68016e+07	2.41744e+07	2.71877e+07	6.94312e+07	6.72847e+07	9.80963e+07
FALSE	High	Master Protein	P11142	Heat shock cognate 71 kDa protein OS=Homo sapiens OX=9606 GN=HSPA8 PE=1 SV=1	174.383	49	25	423	17	70.9	HSPA8	0.426	2.973	0.912	0.536	0.231375	0.0919012	1	0.450519	2.84375e+07	2.08592e+07	1.55938e+07	1.50578e+08	1.45402e+08	5.06174e+07	4.46235e+07	5.43224e+07	3.11463e+07	3.24628e+07	2.6226e+07	1.76195e+07	4.89104e+07	3.14852e+07	4.91615e+07	2.39505e+07	5.77022e+06	1.21772e+07	6.45207e+07	4.20733e+07	9.91385e+06	3.89336e+07	4.04921e+07	3.08923e+07	2.53837e+07	1.03889e+07	7.43563e+06	2.78967e+07	1.94843e+07	3.7925e+07
FALSE	High	Master Protein	Q92621	Nuclear pore complex protein Nup205 OS=Homo sapiens OX=9606 GN=NUP205 PE=1 SV=3	173.945	23	37	393	37	227.8	NUP205	0.949	0.451	1.127	0.813	0.955659	0.000666008	0.999994	0.415644	3.80864e+07	2.59544e+07	3.09901e+07	1.74627e+07	1.47315e+07	9.86275e+06	3.69067e+07	3.67789e+07	3.15316e+07	2.61492e+07	2.66862e+07	2.65325e+07	3.26474e+07	2.99105e+07	4.25031e+07	3.20997e+07	7.238e+06	2.45375e+07	7.2643e+06	4.09236e+06	1.80383e+06	3.2139e+07	2.73452e+07	3.13563e+07	2.03642e+07	1.05137e+07	1.13395e+07	1.86479e+07	1.85448e+07	3.27342e+07
FALSE	High	Master Protein	P28288	ATP-binding cassette sub-family D member 3 OS=Homo sapiens OX=9606 GN=ABCD3 PE=1 SV=1	168.624	54	29	375	29	75.4	ABCD3	1.157	0.622	1.053	0.929	0.183972	1.61203e-05	0.927995	0.847776	6.94103e+07	7.12767e+07	6.95185e+07	3.73428e+07	3.95643e+07	3.34915e+07	6.04999e+07	6.32818e+07	6.91107e+07	5.57999e+07	5.52539e+07	6.44379e+07	5.99723e+07	6.47302e+07	6.00835e+07	5.86923e+07	1.99573e+07	5.51842e+07	1.57453e+07	1.12915e+07	6.47001e+06	5.27627e+07	4.71108e+07	6.90154e+07	4.37316e+07	2.1895e+07	2.77844e+07	3.41581e+07	4.0164e+07	4.62942e+07
FALSE	High	Master Protein	P33993	DNA replication licensing factor MCM7 OS=Homo sapiens OX=9606 GN=MCM7 PE=1 SV=4	168.123	50	28	391	28	81.3	MCM7	0.852	0.542	0.889	0.784	0.658095	0.000346911	0.871638	0.392766	4.4697e+07	4.39526e+07	4.8333e+07	2.84332e+07	3.12164e+07	1.9184e+07	5.10915e+07	4.66077e+07	4.55527e+07	4.84309e+07	4.08153e+07	4.11002e+07	5.41078e+07	5.15729e+07	5.24308e+07	3.77795e+07	1.235e+07	3.84861e+07	1.20758e+07	8.97933e+06	3.67288e+06	4.46714e+07	3.47581e+07	4.55092e+07	3.80701e+07	1.62054e+07	1.76764e+07	3.09218e+07	3.21173e+07	4.04391e+07
FALSE	High	Master Protein	P25705	ATP synthase subunit alpha, mitochondrial OS=Homo sapiens OX=9606 GN=ATP5F1A PE=1 SV=1	167.84	55	27	423	27	59.7	ATP5F1A	0.902	0.564	0.968	1.059	0.999448	0.00374113	0.991028	0.892383	1.61936e+08	1.25007e+08	1.32931e+08	9.07586e+07	8.30619e+07	5.9618e+07	1.55173e+08	1.42598e+08	1.11787e+08	1.78955e+08	1.45701e+08	1.56097e+08	1.53765e+08	1.286e+08	1.47387e+08	1.37088e+08	3.51968e+07	1.05816e+08	3.87639e+07	2.39398e+07	1.16626e+07	1.35623e+08	1.06527e+08	1.11539e+08	1.40676e+08	5.80025e+07	6.75598e+07	8.79436e+07	8.00885e+07	1.13777e+08
FALSE	High	Master Protein	P34931	Heat shock 70 kDa protein 1-like OS=Homo sapiens OX=9606 GN=HSPA1L PE=1 SV=2	167.311	34	14	425	1	70.3	HSPA1L	0.012	0.234	0.024	0.011	0.000457141	0.276974	0.0011	0.000386848	18429.1	39245.4	17255.3	780486	347879	151451	36068.9	32992.4	36661	48621.8	12440.2	16109.8	1.48624e+06	366883	3.68251e+06				334427	100699	29884.2							850032	228541	2.84299e+06
FALSE	High	Master Protein	P14618	Pyruvate kinase PKM OS=Homo sapiens OX=9606 GN=PKM PE=1 SV=4	165.645	56	24	368	24	57.9	PKM	0.57	0.568	0.657	0.648	0.0197329	0.0135771	0.0138564	0.0433883	4.2896e+07	5.74953e+07	3.77097e+07	4.27271e+07	4.67884e+07	4.20399e+07	5.37344e+07	4.94343e+07	3.1815e+07	4.87834e+07	5.26953e+07	4.46663e+07	8.4959e+07	7.52691e+07	7.28216e+07	3.62235e+07	1.61897e+07	2.99097e+07	1.82413e+07	1.3484e+07	8.26303e+06	4.69375e+07	3.69116e+07	3.16594e+07	3.82967e+07	2.0979e+07	1.92686e+07	4.85605e+07	4.682e+07	5.61676e+07
FALSE	High	Master Protein	P05023	Sodium/potassium-transporting ATPase subunit alpha-1 OS=Homo sapiens OX=9606 GN=ATP1A1 PE=1 SV=1	163.364	30	28	390	28	112.8	ATP1A1	0.864	0.37	0.932	0.698	0.690819	0.000124315	0.988049	0.364108	6.49844e+07	5.70545e+07	6.36445e+07	3.35736e+07	2.72925e+07	1.83095e+07	7.2549e+07	6.86853e+07	6.69564e+07	6.9895e+07	5.09172e+07	5.14228e+07	8.14847e+07	6.76138e+07	7.37024e+07	5.49716e+07	1.60308e+07	5.0587e+07	1.42759e+07	7.81945e+06	3.49987e+06	6.33768e+07	5.13062e+07	6.68857e+07	5.49552e+07	2.0261e+07	2.22244e+07	4.66038e+07	4.21185e+07	5.69001e+07
FALSE	High	Master Protein	Q5VYK3	Proteasome adapter and scaffold protein ECM29 OS=Homo sapiens OX=9606 GN=ECPAS PE=1 SV=2	161.759	26	33	243	33	204.2	ECPAS	0.795	0.317	0.935	0.607	1	0.0033988	0.99998	0.697059	2.16943e+07	1.68145e+07	1.62558e+07	7.72159e+06	6.69304e+06	2.61789e+06	1.97738e+07	2.09633e+07	1.57172e+07	1.4049e+07	1.28338e+07	1.27217e+07	2.14541e+07	1.34004e+07	2.11412e+07	1.8163e+07	4.6726e+06	1.28464e+07	3.09211e+06	1.75241e+06	272192	1.72287e+07	1.54326e+07	1.53964e+07	1.08327e+07	4.94757e+06	5.34552e+06	1.2242e+07	8.23374e+06	1.6223e+07
FALSE	High	Master Protein	O00410	Importin-5 OS=Homo sapiens OX=9606 GN=IPO5 PE=1 SV=4	161.407	33	24	221	22	123.6	IPO5	0.67	0.222	0.623	0.6	0.131932	2.49883e-05	0.0790219	0.110626	2.11404e+07	1.77302e+07	1.17154e+07	6.21052e+06	5.87508e+06	4.46087e+06	1.7447e+07	1.64873e+07	1.28926e+07	2.0047e+07	1.58834e+07	1.30055e+07	2.78682e+07	2.24927e+07	2.64691e+07	1.78695e+07	4.9416e+06	9.18743e+06	2.4728e+06	1.56274e+06	755502	1.52462e+07	1.2266e+07	1.28385e+07	1.5715e+07	6.31084e+06	5.53638e+06	1.58854e+07	1.39689e+07	2.03904e+07
FALSE	High	Master Protein	Q9Y285	Phenylalanine--tRNA ligase alpha subunit OS=Homo sapiens OX=9606 GN=FARSA PE=1 SV=3	155.651	51	18	341	18	57.5	FARSA	0.754	0.38	0.813	0.733	0.284777	5.30109e-05	0.608878	0.255934	4.58866e+07	4.47168e+07	4.72405e+07	2.31143e+07	2.67116e+07	1.57908e+07	5.38634e+07	4.94907e+07	4.61133e+07	5.1876e+07	4.46293e+07	4.06909e+07	6.08502e+07	5.23734e+07	6.51865e+07	3.88521e+07	1.25932e+07	3.7615e+07	9.82064e+06	7.66773e+06	3.02098e+06	4.7095e+07	3.69796e+07	4.61133e+07	4.07876e+07	1.77806e+07	1.7605e+07	3.48022e+07	3.26248e+07	5.03256e+07
FALSE	High	Master Protein	Q9NVI1	Fanconi anemia group I protein OS=Homo sapiens OX=9606 GN=FANCI PE=1 SV=4	154.761	31	33	260	33	149.2	FANCI	0.734	0.332	0.787	0.574	0.266731	5.80858e-06	0.611191	0.00463268	1.69506e+07	1.51538e+07	1.60107e+07	7.64427e+06	7.24467e+06	6.1563e+06	1.72815e+07	1.71686e+07	1.70027e+07	1.39882e+07	1.08332e+07	1.25288e+07	2.21705e+07	1.5824e+07	2.18099e+07	1.4179e+07	4.18634e+06	1.26173e+07	2.98714e+06	1.86987e+06	1.06556e+06	1.50363e+07	1.27932e+07	1.68958e+07	1.08168e+07	4.20513e+06	5.30703e+06	1.26695e+07	9.74637e+06	1.6804e+07
FALSE	High	Master Protein	P04264	Keratin, type II cytoskeletal 1 OS=Homo sapiens OX=9606 GN=KRT1 PE=1 SV=6	153.904	55	30	470	25	66	KRT1	1.276	2.671	1.528	1.268	0.973571	0.239246	0.946934	0.985949	7.55274e+07	1.95752e+08	5.59786e+07	1.4103e+08	1.58024e+08	1.96756e+08	1.16242e+08	8.98065e+07	9.04172e+07	7.50213e+07	7.11325e+07	1.41073e+08	1.3287e+08	5.81034e+07	5.9173e+07	6.37632e+07	5.51726e+07	4.43487e+07	6.03094e+07	4.56512e+07	3.87777e+07	1.01599e+08	6.70881e+07	9.03844e+07	5.88363e+07	2.82141e+07	6.10528e+07	7.59692e+07	3.59992e+07	4.55814e+07
FALSE	High	Master Protein	Q92598	Heat shock protein 105 kDa OS=Homo sapiens OX=9606 GN=HSPH1 PE=1 SV=1	153.668	39	27	223	26	96.8	HSPH1	0.378	0.652	0.406	0.373	0.0434964	0.299687	0.0342522	0.0318439	1.71763e+07	2.18344e+07	1.24213e+07	2.96648e+07	3.14504e+07	1.40316e+07	2.01495e+07	1.84575e+07	1.10868e+07	1.98688e+07	1.69763e+07	1.17771e+07	4.90892e+07	3.04845e+07	4.54657e+07	1.44691e+07	6.1322e+06	9.68443e+06	1.26493e+07	9.07337e+06	2.65966e+06	1.7398e+07	1.3753e+07	1.10516e+07	1.55139e+07	6.65336e+06	4.96466e+06	2.80757e+07	1.89673e+07	3.51007e+07
FALSE	High	Master Protein	P11021	Endoplasmic reticulum chaperone BiP OS=Homo sapiens OX=9606 GN=HSPA5 PE=1 SV=2	153.447	46	25	314	23	72.3	HSPA5	0.465	8.912	0.54	1.807	0.00721198	8.56308e-07	0.0220829	0.0322087	1.18179e+07	8.19479e+06	9.66563e+06	2.05025e+08	1.85316e+08	1.14021e+08	1.24647e+07	1.12219e+07	9.49285e+06	4.02286e+07	2.88779e+07	3.75811e+07	2.08958e+07	1.85628e+07	2.07943e+07	9.89686e+06	2.21136e+06	7.39111e+06	8.78441e+07	5.36359e+07	2.24828e+07	1.07858e+07	8.2335e+06	9.20966e+06	3.16048e+07	1.14735e+07	1.62026e+07	1.18834e+07	1.14908e+07	1.5986e+07
FALSE	High	Master Protein	Q16891	MICOS complex subunit MIC60 OS=Homo sapiens OX=9606 GN=IMMT PE=1 SV=1	151.941	47	30	308	30	83.6	IMMT	1.159	0.286	0.865	1.232	0.997595	9.77743e-05	0.716001	0.799119	5.68076e+07	4.85405e+07	3.44871e+07	1.35133e+07	1.19627e+07	6.58604e+06	3.04525e+07	3.64543e+07	3.62063e+07	5.74812e+07	5.15601e+07	4.9556e+07	5.01178e+07	3.8236e+07	4.18648e+07	4.78916e+07	1.36177e+07	2.72423e+07	5.60603e+06	3.3108e+06	1.08688e+06	2.64163e+07	2.70883e+07	3.60166e+07	4.51501e+07	2.05096e+07	2.14087e+07	2.85437e+07	2.36623e+07	3.22243e+07
FALSE	High	Master Protein	Q9UJS0	Calcium-binding mitochondrial carrier protein Aralar2 OS=Homo sapiens OX=9606 GN=SLC25A13 PE=1 SV=2	149.773	53	27	334	20	74.1	SLC25A13	1.091	0.461	1.012	0.969	0.984713	0.000475811	0.999899	0.999972	3.90511e+07	3.37268e+07	4.2381e+07	1.7837e+07	1.65118e+07	1.02399e+07	3.48504e+07	3.79955e+07	3.62103e+07	4.44999e+07	3.05912e+07	3.46709e+07	3.59635e+07	3.51659e+07	3.57925e+07	3.29986e+07	9.49423e+06	3.37008e+07	7.54508e+06	4.68982e+06	1.93706e+06	3.04204e+07	2.8307e+07	3.61265e+07	3.49763e+07	1.21291e+07	1.49773e+07	2.0499e+07	2.18331e+07	2.75538e+07
FALSE	High	Master Protein	P07814	Bifunctional glutamate/proline--tRNA ligase OS=Homo sapiens OX=9606 GN=EPRS1 PE=1 SV=5	149.119	32	36	302	36	170.5	EPRS1	0.753	0.765	0.678	0.695	0.242214	0.204617	0.076412	0.129195	4.15369e+07	4.35544e+07	3.6652e+07	4.22089e+07	4.90314e+07	3.05914e+07	3.74013e+07	4.11461e+07	3.19305e+07	3.99601e+07	3.65925e+07	3.83693e+07	6.46633e+07	4.38166e+07	5.51917e+07	3.50508e+07	1.21939e+07	2.88415e+07	1.79329e+07	1.41008e+07	5.89161e+06	3.25838e+07	3.07162e+07	3.17265e+07	3.13502e+07	1.45344e+07	1.65041e+07	3.69831e+07	2.72325e+07	4.25707e+07
FALSE	High	Master Protein	Q9NR09	Baculoviral IAP repeat-containing protein 6 OS=Homo sapiens OX=9606 GN=BIRC6 PE=1 SV=2	148.87	14	37	244	37	529.9		0.724	1.288	0.735	0.762	0.590407	0.851094	0.701838	0.466043	8.79708e+06	7.24128e+06	7.636e+06	1.52432e+07	1.35821e+07	7.89357e+06	9.0298e+06	7.74946e+06	7.65508e+06	8.81613e+06	8.03146e+06	6.14878e+06	1.12076e+07	8.50957e+06	1.0542e+07	7.20544e+06	1.91363e+06	5.73108e+06	6.42096e+06	3.84086e+06	1.42763e+06	7.75093e+06	5.51885e+06	7.31811e+06	6.77334e+06	3.04645e+06	2.42596e+06	6.29503e+06	5.13357e+06	7.93594e+06
FALSE	High	Master Protein	Q5T4S7	E3 ubiquitin-protein ligase UBR4 OS=Homo sapiens OX=9606 GN=UBR4 PE=1 SV=1	148.585	11	38	210	38	573.5	UBR4	0.646	0.705	0.615	0.609	0.244127	0.409009	0.187633	0.190036	1.19741e+07	1.0022e+07	1.12207e+07	1.48927e+07	1.22346e+07	9.42048e+06	1.11039e+07	1.01389e+07	1.06779e+07	1.19944e+07	1.05717e+07	9.53159e+06	2.80114e+07	1.07196e+07	1.73572e+07	9.98782e+06	2.7487e+06	8.81964e+06	6.33849e+06	3.44466e+06	1.77515e+06	9.60728e+06	7.40772e+06	1.04673e+07	9.29457e+06	4.12561e+06	3.96388e+06	1.58652e+07	6.57854e+06	1.32357e+07
FALSE	High	Master Protein	Q9BXW9	Fanconi anemia group D2 protein OS=Homo sapiens OX=9606 GN=FANCD2 PE=1 SV=2	147.437	28	31	219	31	164	FANCD2	0.547	0.289	0.642	0.364	0.0333169	0.000499372	0.0766807	0.00369493	1.17116e+07	1.08529e+07	1.25298e+07	6.1901e+06	6.49568e+06	4.75034e+06	1.41303e+07	1.20493e+07	1.37411e+07	9.41707e+06	7.60831e+06	7.7903e+06	5.44624e+07	1.73152e+07	2.14161e+07	9.66753e+06	3.01014e+06	9.84994e+06	2.35933e+06	1.60681e+06	749233	1.22235e+07	8.8847e+06	1.36827e+07	7.15627e+06	2.93114e+06	3.1665e+06	3.11077e+07	1.06878e+07	1.65278e+07
FALSE	High	Master Protein	Q00610	Clathrin heavy chain 1 OS=Homo sapiens OX=9606 GN=CLTC PE=1 SV=5	144.821	30	34	90	34	191.5	CLTC	1.034	2.266	0.767	0.764	0.945686	0.0283236	0.0677071	0.200012	5.68301e+07	6.99796e+07	6.10732e+07	1.33811e+08	1.25688e+08	1.34291e+08	5.28108e+07	3.03964e+07	4.53036e+07	5.63777e+07	4.51454e+07	4.12754e+07	5.90539e+07	1.00928e+08	5.89403e+07	4.7562e+07	1.95159e+07	4.7882e+07	5.70804e+07	3.61618e+07	2.62787e+07	4.57308e+07	2.23114e+07	4.47216e+07	4.39972e+07	1.77409e+07	1.74284e+07	3.37749e+07	6.27949e+07	4.54599e+07
FALSE	High	Master Protein	P49368	T-complex protein 1 subunit gamma OS=Homo sapiens OX=9606 GN=CCT3 PE=1 SV=4	143.299	63	28	336	28	60.5	CCT3	1.024	0.642	1.048	0.898	0.957833	0.00109213	0.957047	0.421008	6.59323e+07	5.38311e+07	6.28851e+07	3.94541e+07	4.46385e+07	3.53542e+07	6.49512e+07	6.43813e+07	5.33274e+07	5.71622e+07	5.51824e+07	5.36825e+07	5.92099e+07	6.1435e+07	7.2314e+07	5.57839e+07	1.50953e+07	5.00245e+07	1.68354e+07	1.27755e+07	6.8197e+06	5.67896e+07	4.80937e+07	5.32515e+07	4.48887e+07	2.19762e+07	2.31754e+07	3.38479e+07	3.82223e+07	5.58282e+07
FALSE	High	Master Protein	P27824	Calnexin OS=Homo sapiens OX=9606 GN=CANX PE=1 SV=2	143.112	45	26	193	26	67.5	CANX	0.09	0.347	0.088	0.067	3.83648e-05	0.00255246	2.48236e-05	1.76344e-05	1.49512e+07	1.28238e+07	1.20552e+07	5.00615e+07	4.95097e+07	1.74912e+07	1.26314e+07	1.26087e+07	1.00643e+07	1.32037e+07	9.50292e+06	9.48739e+06	2.27688e+08	1.07184e+08	1.42784e+08	1.23922e+07	3.4976e+06	9.2517e+06	2.14044e+07	1.43021e+07	3.35779e+06	1.07605e+07	9.15404e+06	9.60943e+06	1.01519e+07	3.64302e+06	3.928e+06	1.30222e+08	6.67234e+07	1.10232e+08
FALSE	High	Master Protein	Q9HAV4	Exportin-5 OS=Homo sapiens OX=9606 GN=XPO5 PE=1 SV=1	141.221	33	26	207	26	136.2	XPO5	0.721	0.278	0.892	0.56	0.75373	0.000215941	0.999989	0.15683	1.14445e+07	9.1213e+06	9.98247e+06	4.53114e+06	3.84597e+06	2.05508e+06	1.40572e+07	1.23454e+07	1.12195e+07	9.27757e+06	6.82045e+06	7.75676e+06	1.38441e+07	1.01516e+07	1.44885e+07	9.51615e+06	2.49358e+06	7.68289e+06	1.72209e+06	975402	246684	1.2115e+07	9.08237e+06	1.11265e+07	7.089e+06	2.6109e+06	3.15289e+06	7.83027e+06	6.18222e+06	1.11744e+07
FALSE	High	Master Protein	O43175	D-3-phosphoglycerate dehydrogenase OS=Homo sapiens OX=9606 GN=PHGDH PE=1 SV=4	139.479	52	20	398	20	56.6	PHGDH	0.98	0.337	0.912	0.758	0.999993	0.000111651	0.998577	0.776709	8.87934e+07	7.70823e+07	8.93559e+07	3.37264e+07	3.0491e+07	1.73821e+07	8.26096e+07	8.16321e+07	8.26992e+07	8.63858e+07	6.86697e+07	6.28715e+07	9.0584e+07	7.53704e+07	9.25104e+07	7.51436e+07	2.17062e+07	7.11184e+07	1.43153e+07	8.72765e+06	3.30491e+06	7.22291e+07	6.09456e+07	8.25722e+07	6.79211e+07	2.73137e+07	2.72136e+07	5.17817e+07	4.68763e+07	7.14203e+07
FALSE	High	Master Protein	Q96N67	Dedicator of cytokinesis protein 7 OS=Homo sapiens OX=9606 GN=DOCK7 PE=1 SV=4	138.952	17	26	227	25	242.4	DOCK7	0.558	0.821	0.631	0.568	0.235717	0.451622	0.324803	0.142268	1.01266e+07	7.55376e+06	7.80648e+06	1.14947e+07	1.24842e+07	5.56823e+06	1.00493e+07	8.82952e+06	7.71476e+06	8.53196e+06	7.95948e+06	7.19765e+06	1.42385e+07	1.0846e+07	1.40009e+07	8.475e+06	2.07272e+06	5.97742e+06	4.78469e+06	3.57086e+06	1.01359e+06	8.72482e+06	6.47639e+06	7.62576e+06	6.62919e+06	3.08668e+06	3.02534e+06	8.12446e+06	6.72031e+06	1.07298e+07
FALSE	High	Master Protein	P25205	DNA replication licensing factor MCM3 OS=Homo sapiens OX=9606 GN=MCM3 PE=1 SV=3	138.233	42	26	249	26	90.9	MCM3	0.924	0.871	0.926	0.864	0.564666	0.128482	0.832813	0.21519	2.30344e+07	2.17058e+07	2.3177e+07	1.84638e+07	2.23892e+07	2.17189e+07	2.54145e+07	2.20785e+07	2.30884e+07	2.26818e+07	1.98908e+07	2.15433e+07	2.22302e+07	2.94851e+07	2.49328e+07	1.9322e+07	6.04513e+06	1.82347e+07	7.73677e+06	6.35334e+06	4.1903e+06	2.20724e+07	1.63601e+07	2.28856e+07	1.77248e+07	7.8196e+06	9.22027e+06	1.26431e+07	1.83093e+07	1.91408e+07
FALSE	High	Master Protein	P53396	ATP-citrate synthase OS=Homo sapiens OX=9606 GN=ACLY PE=1 SV=3	138.195	36	31	264	31	120.8	ACLY	0.918	1.099	0.83	0.821	0.995568	0.947602	0.997961	0.933604	3.34673e+07	2.91452e+07	3.53611e+07	4.00725e+07	4.71325e+07	3.06367e+07	5.30292e+07	3.02751e+07	2.95011e+07	3.22356e+07	2.99448e+07	2.94438e+07	2.92789e+07	3.84726e+07	3.64562e+07	2.81438e+07	8.18338e+06	2.804e+07	1.71351e+07	1.35832e+07	5.97812e+06	4.62668e+07	2.25079e+07	2.93325e+07	2.52709e+07	1.1924e+07	1.25873e+07	1.66879e+07	2.39062e+07	2.8008e+07
FALSE	High	Master Protein	P41252	Isoleucine--tRNA ligase, cytoplasmic OS=Homo sapiens OX=9606 GN=IARS1 PE=1 SV=2	136.422	30	30	278	30	144.4	IARS1	0.699	0.554	0.759	0.674	0.000504445	2.88576e-06	0.00115486	0.000206779	2.89522e+07	2.87007e+07	2.95211e+07	2.29597e+07	2.34277e+07	1.92052e+07	3.16056e+07	3.14427e+07	2.74892e+07	2.80288e+07	2.76833e+07	2.79356e+07	4.483e+07	3.91092e+07	4.1431e+07	2.45138e+07	8.07308e+06	2.35105e+07	9.71507e+06	6.69851e+06	3.71854e+06	2.76341e+07	2.34941e+07	2.74002e+07	2.20075e+07	1.10322e+07	1.20534e+07	2.56398e+07	2.43622e+07	3.19857e+07
FALSE	High	Master Protein	P21359	Neurofibromin OS=Homo sapiens OX=9606 GN=NF1 PE=1 SV=2	133.937	15	33	151	33	319.2	NF1	0.602	0.179	0.719	0.496	0.276758	5.28153e-05	0.669493	0.047173	8.72623e+06	6.84139e+06	7.79529e+06	2.4766e+06	2.31377e+06	864597	8.6283e+06	9.30818e+06	1.0175e+07	6.48286e+06	6.42602e+06	4.77252e+06	1.29514e+07	1.09385e+07	1.51272e+07	7.20681e+06	1.80265e+06	6.04481e+06	686095	449922	34369.8	7.35029e+06	6.79719e+06	1.00518e+07	4.778e+06	2.44376e+06	1.771e+06	7.36758e+06	6.69314e+06	1.16317e+07
FALSE	High	Master Protein	O95373	Importin-7 OS=Homo sapiens OX=9606 GN=IPO7 PE=1 SV=1	127.699	31	22	211	22	119.4	IPO7	0.624	0.313	0.638	0.532	0.328565	0.000215976	0.291266	0.0776293	2.81111e+07	2.27919e+07	2.0993e+07	1.14406e+07	1.14694e+07	7.81942e+06	2.74178e+07	2.3283e+07	2.01296e+07	2.45152e+07	1.72437e+07	1.94176e+07	4.10009e+07	2.42349e+07	3.64963e+07	2.37126e+07	6.35206e+06	1.66572e+07	4.735e+06	3.14533e+06	1.42844e+06	2.3877e+07	1.73414e+07	1.99975e+07	1.92054e+07	6.79047e+06	8.33183e+06	2.34175e+07	1.50094e+07	2.81243e+07
FALSE	High	Master Protein	P78347	General transcription factor II-I OS=Homo sapiens OX=9606 GN=GTF2I PE=1 SV=2	126.96	35	27	267	27	112.3	GTF2I	1.037	1.472	0.759	0.935	0.999989	0.0538874	0.1344	0.99945	3.35381e+07	3.77637e+07	2.67849e+07	4.75932e+07	4.97627e+07	4.5534e+07	2.96993e+07	2.45303e+07	1.90574e+07	3.62964e+07	3.02249e+07	2.95057e+07	3.55237e+07	3.0359e+07	3.23325e+07	2.83231e+07	1.06174e+07	2.11785e+07	2.03466e+07	1.43791e+07	8.95734e+06	2.5947e+07	1.81822e+07	1.8899e+07	2.84849e+07	1.19984e+07	1.26536e+07	2.0274e+07	1.88613e+07	2.4875e+07
FALSE	High	Master Protein	Q6P2Q9	Pre-mRNA-processing-splicing factor 8 OS=Homo sapiens OX=9606 GN=PRPF8 PE=1 SV=2	126.252	23	37	233	37	273.4	PRPF8	0.553	0.536	0.804	0.57	0.317309	0.0374987	0.904598	0.189097	1.62247e+07	1.00809e+07	9.62942e+06	1.07622e+07	9.77752e+06	6.7805e+06	1.46574e+07	1.72936e+07	1.18316e+07	1.28793e+07	1.03932e+07	9.56361e+06	1.82299e+07	1.31693e+07	2.00465e+07	1.36181e+07	2.73438e+06	7.37359e+06	4.4975e+06	2.74877e+06	1.16687e+06	1.28156e+07	1.2797e+07	1.16786e+07	1.00347e+07	4.05062e+06	3.94446e+06	1.04263e+07	8.05208e+06	1.54547e+07
FALSE	High	Master Protein	P60842	Eukaryotic initiation factor 4A-I OS=Homo sapiens OX=9606 GN=EIF4A1 PE=1 SV=1	125.835	55	16	316	15	46.1	EIF4A1	1.174	1.083	0.992	1.017	0.999922	0.956935	0.942375	0.991879	4.14698e+07	4.19729e+07	2.74451e+07	3.82506e+07	3.84813e+07	1.96399e+07	3.56296e+07	3.50503e+07	2.22949e+07	3.62611e+07	3.59122e+07	2.59249e+07	3.83468e+07	3.253e+07	3.53155e+07	3.51125e+07	1.17767e+07	2.17729e+07	1.63291e+07	1.10829e+07	3.77469e+06	3.11031e+07	2.60414e+07	2.22026e+07	2.83908e+07	1.42601e+07	1.11478e+07	2.19025e+07	2.02419e+07	2.71309e+07
FALSE	High	Master Protein	Q96P70	Importin-9 OS=Homo sapiens OX=9606 GN=IPO9 PE=1 SV=3	124.249	27	17	193	17	115.9	IPO9	1.199	0.42	1.105	0.895	0.971669	0.00115022	0.997405	0.99667	1.15165e+07	8.11789e+06	1.09332e+07	3.90174e+06	3.82932e+06	1.96307e+06	1.03044e+07	8.42042e+06	1.00813e+07	1.02011e+07	8.16443e+06	7.3246e+06	9.1221e+06	7.75181e+06	1.03906e+07	9.69599e+06	2.19169e+06	8.6089e+06	1.42512e+06	964285	254507	8.97235e+06	6.21844e+06	1.00176e+07	7.92689e+06	3.20515e+06	2.96244e+06	5.09841e+06	4.68221e+06	7.98378e+06
FALSE	High	Master Protein	O75643	U5 small nuclear ribonucleoprotein 200 kDa helicase OS=Homo sapiens OX=9606 GN=SNRNP200 PE=1 SV=2	123.892	19	31	169	31	244.4	SNRNP200	0.809	0.637	0.934	0.74	0.839426	0.0165487	0.958451	0.215776	1.281e+07	1.09881e+07	1.06706e+07	9.11721e+06	8.65806e+06	5.72191e+06	1.26889e+07	1.34752e+07	1.01228e+07	1.00566e+07	1.04316e+07	8.49517e+06	1.35827e+07	1.10399e+07	1.51224e+07	1.0691e+07	3.04428e+06	8.34196e+06	3.73176e+06	2.39359e+06	994816	1.10944e+07	1.00182e+07	9.92719e+06	7.89459e+06	4.08947e+06	3.53353e+06	7.70734e+06	6.83008e+06	1.16013e+07
FALSE	High	Master Protein	P05141	ADP/ATP translocase 2 OS=Homo sapiens OX=9606 GN=SLC25A5 PE=1 SV=7	123.54	59	20	434	7	32.8	SLC25A5	1.24	0.724	1.124	1.264	0.954479	0.0222189	0.888883	0.891531	1.41434e+08	1.35583e+08	1.13792e+08	8.62359e+07	7.91676e+07	6.14286e+07	1.6179e+08	1.22885e+08	1.18776e+08	1.22656e+08	1.38239e+08	1.38913e+08	1.09362e+08	1.47224e+08	1.05314e+08	1.19704e+08	3.81516e+07	9.0495e+07	3.6911e+07	2.28575e+07	1.20734e+07	1.41302e+08	9.17597e+07	1.18678e+08	9.64388e+07	5.5063e+07	6.00973e+07	6.25357e+07	9.16942e+07	8.1226e+07
FALSE	High	Master Protein	Q92538	Golgi-specific brefeldin A-resistance guanine nucleotide exchange factor 1 OS=Homo sapiens OX=9606 GN=GBF1 PE=1 SV=2	123.36	21	28	170	28	206.3		0.63	0.192	0.743	0.399	0.183599	4.14603e-05	0.814815	0.0069183	1.41758e+07	8.48756e+06	1.20791e+07	4.53625e+06	3.68286e+06	2.94465e+06	1.41451e+07	1.42359e+07	1.49606e+07	1.00807e+07	7.65175e+06	5.92129e+06	2.07982e+07	1.34712e+07	1.91647e+07	1.18536e+07	2.26625e+06	9.32936e+06	1.63904e+06	761840	381781	1.227e+07	1.04861e+07	1.48093e+07	7.74627e+06	2.91779e+06	2.33609e+06	1.18631e+07	8.32693e+06	1.47465e+07
FALSE	High	Master Protein	O43592	Exportin-T OS=Homo sapiens OX=9606 GN=XPOT PE=1 SV=2	122.185	25	18	203	18	109.9	XPOT	0.575	0.231	0.623	0.386	0.136481	3.63146e-05	0.310096	0.00997067	2.04109e+07	1.99431e+07	1.9971e+07	9.1148e+06	8.01475e+06	4.76299e+06	2.35109e+07	2.1639e+07	2.14546e+07	1.92593e+07	1.34139e+07	1.32766e+07	3.63426e+07	2.4412e+07	3.4731e+07	1.72271e+07	5.56963e+06	1.58245e+07	3.81976e+06	2.22134e+06	852459	2.04984e+07	1.61435e+07	2.13463e+07	1.51134e+07	5.28448e+06	5.72638e+06	2.07407e+07	1.51474e+07	2.68132e+07
FALSE	High	Master Protein	O95071	E3 ubiquitin-protein ligase UBR5 OS=Homo sapiens OX=9606 GN=UBR5 PE=1 SV=2	119.632	17	30	223	30	309.2	UBR5	1.206	1.702	1.204	1.112	0.846178	0.254652	0.990933	0.998613	1.21852e+07	1.06666e+07	1.11774e+07	1.77174e+07	1.57712e+07	9.64451e+06	1.19712e+07	1.11599e+07	8.10428e+06	1.05914e+07	1.03094e+07	6.85735e+06	9.26888e+06	8.63239e+06	1.07666e+07	1.02177e+07	2.90637e+06	8.6049e+06	7.57368e+06	4.51653e+06	1.77405e+06	1.03457e+07	8.20509e+06	7.71314e+06	8.21475e+06	4.06243e+06	2.81533e+06	5.09586e+06	5.24169e+06	8.14062e+06
FALSE	High	Master Protein	Q96RQ3	Methylcrotonoyl-CoA carboxylase subunit alpha, mitochondrial OS=Homo sapiens OX=9606 GN=MCCC1 PE=1 SV=3	119.058	48	23	256	23	80.4	MCCC1	1.51	4.447	1.037	1.663	0.695607	0.00284682	0.998572	0.535764	3.3325e+07	2.74893e+07	4.72628e+07	9.88383e+07	7.50069e+07	9.81544e+07	2.28813e+07	2.19562e+07	4.08882e+07	3.67126e+07	2.9236e+07	4.95559e+07	2.20707e+07	3.9543e+07	1.93257e+07	2.81383e+07	7.71339e+06	3.75705e+07	4.23365e+07	2.16716e+07	1.93578e+07	1.97576e+07	1.61976e+07	4.07406e+07	2.8858e+07	1.16259e+07	2.13491e+07	1.25017e+07	2.46324e+07	1.48305e+07
FALSE	High	Master Protein	P22061	Protein-L-isoaspartate(D-aspartate) O-methyltransferase OS=Homo sapiens OX=9606 GN=PCMT1 PE=1 SV=4	118.61	63	12	310	12	24.6	PCMT1	1.002	1.992	0.962	1.01	0.999973	0.0013249	0.621619	0.973175	6.25616e+07	6.51515e+07	8.32606e+07	1.19006e+08	1.29514e+08	1.349e+08	6.25412e+07	5.70458e+07	6.29682e+07	6.5674e+07	6.0258e+07	7.36539e+07	6.10826e+07	8.81407e+07	6.50208e+07	5.29709e+07	1.83443e+07	6.62567e+07	5.09834e+07	3.74734e+07	2.65967e+07	5.46743e+07	4.26249e+07	6.28698e+07	5.16254e+07	2.3995e+07	3.18439e+07	3.49132e+07	5.48621e+07	5.01977e+07
FALSE	High	Master Protein	Q14008	Cytoskeleton-associated protein 5 OS=Homo sapiens OX=9606 GN=CKAP5 PE=1 SV=3	117.004	19	31	168	31	225.4	CKAP5	1.115	0.848	1.302	1.059	0.906242	0.755308	0.938106	0.99999	1.57725e+07	1.17437e+07	1.07532e+07	1.12721e+07	8.93496e+06	4.17026e+06	1.37169e+07	1.40311e+07	9.57356e+06	1.31945e+07	1.11531e+07	7.49784e+06	1.05321e+07	8.16797e+06	1.20816e+07	1.31874e+07	3.21088e+06	8.14074e+06	4.67213e+06	2.37142e+06	675114	1.18305e+07	1.03588e+07	9.39188e+06	1.0246e+07	4.30906e+06	3.06803e+06	5.82328e+06	4.73794e+06	8.91446e+06
FALSE	High	Master Protein	P50991	T-complex protein 1 subunit delta OS=Homo sapiens OX=9606 GN=CCT4 PE=1 SV=4	116.328	52	22	250	22	57.9	CCT4	0.917	0.623	0.893	0.964	0.873944	0.008302	0.859118	0.994727	3.70131e+07	3.07327e+07	3.60988e+07	2.60264e+07	2.45187e+07	1.48275e+07	3.81266e+07	3.51585e+07	3.0181e+07	4.27781e+07	3.79329e+07	3.19648e+07	3.93564e+07	3.70222e+07	4.17447e+07	3.1339e+07	8.6225e+06	2.87489e+07	1.11038e+07	7.03356e+06	2.85453e+06	3.33357e+07	2.62706e+07	3.01075e+07	3.36153e+07	1.51078e+07	1.3806e+07	2.25092e+07	2.29941e+07	3.21964e+07
FALSE	High	Master Protein	P06733	Alpha-enolase OS=Homo sapiens OX=9606 GN=ENO1 PE=1 SV=2	115.694	46	16	274	16	47.1	ENO1	1.143	2.164	0.937	1.46	0.85925	0.000245943	0.954684	0.113683	2.18216e+09	2.37491e+09	1.89735e+09	3.63533e+09	4.13274e+09	5.24207e+09	1.86237e+09	1.7896e+09	1.67566e+09	2.29286e+09	2.81368e+09	2.78861e+09	1.90959e+09	2.30193e+09	1.6048e+09	1.84759e+09	6.69334e+08	1.51104e+09	1.55762e+09	1.1962e+09	1.0343e+09	1.62827e+09	1.33718e+09	1.67553e+09	1.80274e+09	1.12128e+09	1.20754e+09	1.09216e+09	1.43391e+09	1.23892e+09
FALSE	High	Master Protein	Q9NVI7	ATPase family AAA domain-containing protein 3A OS=Homo sapiens OX=9606 GN=ATAD3A PE=1 SV=2	113.927	44	25	278	9	71.3	ATAD3A	1.004	0.473	1.09	1.125	0.998423	9.82663e-05	0.993603	0.980848	1.26519e+07	1.20903e+07	1.18062e+07	5.70122e+06	5.01485e+06	6.1755e+06	9.86787e+06	1.343e+07	1.31281e+07	1.52377e+07	1.12233e+07	1.35518e+07	1.41613e+07	1.20462e+07	1.15271e+07	1.06922e+07	3.39709e+06	9.3435e+06	2.38257e+06	1.42909e+06	1.20019e+06	8.57179e+06	1.0035e+07	1.31281e+07	1.19807e+07	4.47268e+06	5.86863e+06	8.09932e+06	7.48946e+06	8.89918e+06
FALSE	High	Master Protein	P48643	T-complex protein 1 subunit epsilon OS=Homo sapiens OX=9606 GN=CCT5 PE=1 SV=1	113.138	53	22	201	22	59.6	CCT5	0.576	0.356	0.7	0.607	0.433555	0.0047159	0.524555	0.348782	2.76186e+07	2.09561e+07	2.09024e+07	1.6922e+07	1.29547e+07	5.89119e+06	2.54766e+07	2.67362e+07	2.01446e+07	2.89912e+07	2.20865e+07	1.65736e+07	3.63831e+07	3.09096e+07	3.94057e+07	2.33232e+07	5.8468e+06	1.65095e+07	7.14067e+06	3.69083e+06	1.06227e+06	2.21787e+07	1.9972e+07	2.00804e+07	2.27685e+07	8.76045e+06	7.03123e+06	2.08087e+07	1.92277e+07	3.04222e+07
FALSE	High	Master Protein	O00429	Dynamin-1-like protein OS=Homo sapiens OX=9606 GN=DNM1L PE=1 SV=2	111.845	46	24	181	24	81.8	DNM1L	0.86	0.597	0.836	0.921	0.924328	0.0190222	0.849113	0.998975	1.3495e+07	1.05082e+07	1.24713e+07	8.954e+06	8.64758e+06	5.08574e+06	9.33095e+06	1.21151e+07	1.42072e+07	1.33483e+07	1.24746e+07	1.3855e+07	1.44958e+07	1.13665e+07	1.5799e+07	1.13639e+07	2.9162e+06	9.85075e+06	3.76267e+06	2.44636e+06	913411	8.13901e+06	9.02755e+06	1.41495e+07	1.04888e+07	4.9337e+06	5.96623e+06	8.25388e+06	6.97134e+06	1.21488e+07
FALSE	High	Master Protein	P15924	Desmoplakin OS=Homo sapiens OX=9606 GN=DSP PE=1 SV=3	110.108	14	34	189	34	331.6	DSP	0.917	0.717	0.885	0.745	0.999544	0.0843905	0.948029	0.460689	1.32977e+07	1.28875e+07	1.29667e+07	1.01374e+07	1.06964e+07	5.30535e+06	1.2504e+07	1.2662e+07	1.0911e+07	1.17835e+07	1.05324e+07	8.46476e+06	1.47187e+07	1.18066e+07	1.41351e+07	1.09951e+07	3.56606e+06	1.02343e+07	4.1377e+06	2.88729e+06	852376	1.08237e+07	9.16327e+06	1.06209e+07	9.1349e+06	4.06807e+06	3.43713e+06	8.34976e+06	7.18173e+06	1.08524e+07
FALSE	High	Master Protein	O00763	Acetyl-CoA carboxylase 2 OS=Homo sapiens OX=9606 GN=ACACB PE=1 SV=3	109.781	11	21	318	7	276.4	ACACB	2.156	4.14	1.636	1.778	0.132172	0.00601302	0.193167	0.322549	8.13281e+06	4.77408e+06	1.175e+07	1.42207e+07	1.7363e+07	1.5619e+07	6.17381e+06	6.11941e+06	9.18926e+06	3.73425e+06	6.70892e+06	9.33158e+06	1.43607e+06	5.12676e+06	3.77302e+06	6.87229e+06	1.31551e+06	9.35765e+06	6.06597e+06	5.02056e+06	3.06989e+06	5.28993e+06	4.45958e+06	9.12588e+06	2.88131e+06	2.6443e+06	4.03046e+06	754542	3.12113e+06	2.84742e+06
FALSE	High	Master Protein	P22695	Cytochrome b-c1 complex subunit 2, mitochondrial OS=Homo sapiens OX=9606 GN=UQCRC2 PE=1 SV=3	108.274	55	16	227	16	48.4	UQCRC2	0.924	0.544	0.944	0.906	0.996963	0.0573505	0.968699	0.945473	3.99787e+07	4.17979e+07	3.62342e+07	2.04712e+07	2.35317e+07	3.53547e+07	4.34772e+07	4.08444e+07	3.00279e+07	4.02362e+07	3.91931e+07	3.2245e+07	4.65333e+07	3.48228e+07	4.32462e+07	3.38499e+07	1.17564e+07	2.88016e+07	8.7358e+06	6.77897e+06	6.92389e+06	3.79763e+07	3.05061e+07	2.99778e+07	3.16086e+07	1.56039e+07	1.39637e+07	2.66139e+07	2.16321e+07	3.33871e+07
FALSE	High	Master Protein	Q92667	A-kinase anchor protein 1, mitochondrial OS=Homo sapiens OX=9606 GN=AKAP1 PE=1 SV=1	107.497	28	19	230	19	97.3	AKAP1	1.445	2.183	1.307	1.716	0.554558	0.170234	0.734352	0.265973	1.45712e+07	1.32291e+07	2.39835e+07	2.66491e+07	2.20097e+07	1.80662e+07	8.75943e+06	1.31773e+07	3.00858e+07	1.72972e+07	1.58625e+07	2.91171e+07	1.00808e+07	1.22371e+07	9.38813e+06	1.225e+07	3.68617e+06	1.90762e+07	1.14107e+07	6.37104e+06	3.5377e+06	7.50462e+06	9.74031e+06	3.00858e+07	1.35999e+07	6.32144e+06	1.26092e+07	5.73879e+06	7.55078e+06	7.1519e+06
FALSE	High	Master Protein	Q96A65	Exocyst complex component 4 OS=Homo sapiens OX=9606 GN=EXOC4 PE=1 SV=1	107.425	35	24	140	24	110.4	EXOC4	1.115	2.833	1.206	1.394	0.771088	0.00064753	0.607772	0.167726	1.8512e+07	1.63611e+07	1.55793e+07	4.15474e+07	5.30028e+07	2.5032e+07	1.95151e+07	1.57458e+07	1.76854e+07	2.04422e+07	2.01526e+07	2.16293e+07	1.17677e+07	1.46676e+07	1.56895e+07	1.56522e+07	4.55527e+06	1.22984e+07	1.77124e+07	1.52635e+07	4.80209e+06	1.70052e+07	1.17159e+07	1.75834e+07	1.60473e+07	7.95359e+06	9.26431e+06	6.64953e+06	9.00146e+06	1.20484e+07
FALSE	High	Master Protein	P19367	Hexokinase-1 OS=Homo sapiens OX=9606 GN=HK1 PE=1 SV=3	106.916	29	23	255	20	102.4	HK1	2.208	2.707	2	1.822	0.0739487	0.0198648	0.0577103	0.0936692	3.87885e+07	2.84167e+07	4.09597e+07	5.69537e+07	4.75548e+07	3.04197e+07	2.39699e+07	3.51247e+07	6.00779e+07	3.19988e+07	2.80543e+07	4.50899e+07	1.75658e+07	1.65229e+07	1.80723e+07	3.28422e+07	8009259	3.26201e+07	2.43753e+07	1.37456e+07	5.97134e+06	2.09579e+07	2.62453e+07	6.00779e+07	2.51592e+07	1.11801e+07	1.95263e+07	1.00261e+07	1.01789e+07	1.38958e+07
FALSE	High	Master Protein	Q9Y2L1	Exosome complex exonuclease RRP44 OS=Homo sapiens OX=9606 GN=DIS3 PE=1 SV=2	106.737	30	24	242	24	108.9	DIS3	1.549	1.969	1.496	1.581	0.77694	0.298909	0.840887	0.661703	6.35226e+07	2.7259e+07	4.30043e+07	1.14616e+08	5.46757e+07	3.0989e+07	4.98791e+07	4.15318e+07	3.1363e+07	5.21356e+07	4.04881e+07	4.39023e+07	2.77655e+07	1.81178e+07	4.5064e+07	5.37479e+07	7.66379e+06	3.41995e+07	4.90423e+07	1.57284e+07	6.01934e+06	4.35854e+07	3.10073e+07	3.1297e+07	4.09918e+07	1.61133e+07	1.89238e+07	1.58523e+07	1.12491e+07	3.47458e+07
FALSE	High	Master Protein	Q93008	Probable ubiquitin carboxyl-terminal hydrolase FAF-X OS=Homo sapiens OX=9606 GN=USP9X PE=1 SV=3	106.565	12	26	187	26	292.1	USP9X	0.839	0.705	0.835	0.757	0.953494	0.090354	0.952602	0.493001	1.68868e+07	1.68465e+07	1.74201e+07	1.59502e+07	1.41928e+07	7.37011e+06	1.81064e+07	1.68124e+07	1.62489e+07	1.52441e+07	1.54622e+07	1.30311e+07	2.01247e+07	1.65508e+07	2.09172e+07	1.42809e+07	4.70378e+06	1.37241e+07	6.77239e+06	3.99324e+06	1.31015e+06	1.58184e+07	1.24918e+07	1.61093e+07	1.19298e+07	6.08433e+06	5.55923e+06	1.15035e+07	1.01976e+07	1.60999e+07
FALSE	High	Master Protein	Q5W0B1	ORC ubiquitin ligase 1 OS=Homo sapiens OX=9606 GN=OBI1 PE=1 SV=1	105.218	29	20	294	20	81.1	OBI1	1.018	0.729	1.034	0.84	0.993618	0.0902382	0.996246	0.853136	5.05196e+07	4.4429e+07	7.39125e+07	3.6824e+07	3.62039e+07	1.87386e+07	4.48739e+07	5.135e+07	6.98834e+07	4.32153e+07	4.1503e+07	4.16819e+07	4.96451e+07	5.3645e+07	4.95062e+07	4.2775e+07	1.25146e+07	5.88635e+07	1.57512e+07	1.04635e+07	3.62558e+06	3.91736e+07	38323403	6.98706e+07	3.39356e+07	1.65183e+07	1.80234e+07	2.83937e+07	3.34121e+07	3.81877e+07
FALSE	High	Master Protein	P78371	T-complex protein 1 subunit beta OS=Homo sapiens OX=9606 GN=CCT2 PE=1 SV=4	103.155	47	20	199	20	57.5	CCT2	0.672	0.878	0.632	0.584	0.057483	0.433097	0.0128332	0.020325	1.92071e+07	1.51783e+07	1.7604e+07	2.30799e+07	2.29944e+07	1.59858e+07	1.65589e+07	1.67206e+07	1.31374e+07	1.7748e+07	1.5297e+07	1.49054e+07	2.8118e+07	2.16483e+07	2.61893e+07	1.62627e+07	4.2236e+06	1.38927e+07	9.85789e+06	6.57186e+06	3.07452e+06	1.4337e+07	1.24429e+07	1.2894e+07	1.38977e+07	6.07242e+06	6.36507e+06	1.60527e+07	1.34629e+07	2.01964e+07
FALSE	High	Master Protein	O95347	Structural maintenance of chromosomes protein 2 OS=Homo sapiens OX=9606 GN=SMC2 PE=1 SV=2	102.2	29	30	240	30	135.6	SMC2	1.049	0.606	0.932	0.784	0.999743	0.00208295	0.986913	0.166958	2.60912e+07	2.37014e+07	2.7132e+07	1.50588e+07	1.73945e+07	1.18974e+07	2.63113e+07	2.25504e+07	2.31742e+07	2.28001e+07	1.94914e+07	1.69093e+07	2.70226e+07	2.36799e+07	2.48683e+07	2.20321e+07	6.5945e+06	2.15523e+07	6.29576e+06	4.89437e+06	2.22798e+06	2.30051e+07	1.66862e+07	2.3091e+07	1.79267e+07	7.72202e+06	7.25392e+06	1.53988e+07	1.46843e+07	1.90328e+07
FALSE	High	Master Protein	P35527	Keratin, type I cytoskeletal 9 OS=Homo sapiens OX=9606 GN=KRT9 PE=1 SV=3	102.151	47	17	196	16	62	KRT9	1.186	1.961	1.612	1.026	0.999991	0.482248	0.899101	0.994757	2.46466e+07	4.58424e+07	1.61752e+07	4.07589e+07	3.60765e+07	6.62715e+07	3.79157e+07	3.35086e+07	3.30664e+07	2.13287e+07	2.12252e+07	5.54599e+07	4.34218e+07	1.8713e+07	2.07855e+07	2.07223e+07	1.28915e+07	1.27656e+07	1.74226e+07	1.03825e+07	1.30676e+07	3.30903e+07	2.49859e+07	3.30355e+07	1.6666e+07	8.40859e+06	2.39853e+07	2.47881e+07	1.15428e+07	1.59884e+07
FALSE	High	Master Protein	P05165	Propionyl-CoA carboxylase alpha chain, mitochondrial OS=Homo sapiens OX=9606 GN=PCCA PE=1 SV=4	101.498	39	23	215	23	80	PCCA	0.97	3.475	0.854	0.941	0.975237	0.0907051	0.983321	0.999998	2.39857e+07	1.67897e+07	3.64186e+07	1.11919e+08	6.43094e+07	8.59336e+07	1.65679e+07	2.11247e+07	4.46814e+07	2.32629e+07	2.05922e+07	6.00814e+07	2.47306e+07	4.51485e+07	2.44669e+07	2.00593e+07	4.61906e+06	2.89165e+07	4.7951e+07	1.85711e+07	1.69278e+07	1.42539e+07	1.55236e+07	4.45803e+07	1.82458e+07	8.11058e+06	2.60149e+07	1.40761e+07	2.80861e+07	1.88588e+07
FALSE	High	Master Protein	Q9Y689	ADP-ribosylation factor-like protein 5A OS=Homo sapiens OX=9606 GN=ARL5A PE=1 SV=1	101.226	62	10	753	7	20.7	ARL5A	617.577	2.956	602.958	1.792	1.03366e-11	0.000172895	8.2534e-12	0.00831772	1.22137e+09	1.13852e+09	7.96891e+08	6.30532e+06	3.99338e+06	5.44872e+06	1.04213e+09	1.38339e+09	1.11157e+09	3.30293e+06	3.23424e+06	3.79353e+06	2.01676e+06	1.71827e+06	1.84352e+06	1.03413e+09	3.20891e+08	6.3464e+08	2.62167e+06	1.10818e+06	1.04015e+06	9.1116e+08	1.03367e+09	1.11149e+09	2.46807e+06	1.23747e+06	1.5708e+06	1.02166e+06	958628	1.24861e+06
FALSE	High	Master Protein	P50990	T-complex protein 1 subunit theta OS=Homo sapiens OX=9606 GN=CCT8 PE=1 SV=4	99.924	44	22	296	22	59.6	CCT8	0.847	1.757	0.809	0.802	0.885974	0.040861	0.751409	0.75687	4.13714e+07	4.38506e+07	4.67838e+07	1.02912e+08	9.10013e+07	5.45907e+07	4.19083e+07	4.42518e+07	4.06066e+07	3.9326e+07	4.15587e+07	4.62745e+07	5.55963e+07	4.30129e+07	5.17923e+07	3.49512e+07	1.23327e+07	3.72219e+07	4.40354e+07	2.63305e+07	1.07281e+07	3.6538e+07	3.30293e+07	4.04727e+07	3.08831e+07	1.65446e+07	2.00229e+07	3.17974e+07	2.66998e+07	3.99457e+07
FALSE	High	Master Protein	P52292	Importin subunit alpha-1 OS=Homo sapiens OX=9606 GN=KPNA2 PE=1 SV=1	99.425	57	18	213	18	57.8	KPNA2	0.657	0.618	0.689	0.564	0.392043	0.109372	0.377664	0.118869	1.48642e+07	1.32429e+07	1.06039e+07	1.24549e+07	1.4737e+07	6.24929e+06	1.38866e+07	1.3902e+07	1.05977e+07	1.20864e+07	1.13721e+07	8.65164e+06	2.39836e+07	1.46068e+07	2.01541e+07	1.25386e+07	3.70288e+06	8.31597e+06	5.2709e+06	4.22248e+06	1.20396e+06	1.20783e+07	1.03328e+07	1.04826e+07	9.47925e+06	4.49326e+06	3.66161e+06	1.3717e+07	9.08894e+06	1.55001e+07
FALSE	High	Master Protein	Q7Z3U7	Protein MON2 homolog OS=Homo sapiens OX=9606 GN=MON2 PE=1 SV=3	99.147	19	27	169	27	190.2	MON2	0.68	0.306	0.652	0.569	0.609043	0.000315042	0.471455	0.12495	2.02865e+07	1.77104e+07	1.55886e+07	8.52059e+06	7.97387e+06	4.0255e+06	1.8452e+07	1.69982e+07	1.55413e+07	1.56327e+07	1.48378e+07	1.21507e+07	2.60625e+07	1.83494e+07	2.62903e+07	1.71766e+07	4.98421e+06	1.23515e+07	3.49715e+06	2.23025e+06	660893	1.61333e+07	1.262e+07	1.53897e+07	1.2226e+07	5.84717e+06	5.11411e+06	1.4906e+07	1.13201e+07	2.02602e+07
FALSE	High	Master Protein	Q9NTJ3	Structural maintenance of chromosomes protein 4 OS=Homo sapiens OX=9606 GN=SMC4 PE=1 SV=2	97.743	25	27	219	27	147.1	SMC4	0.815	0.575	0.798	0.703	0.849906	0.0036649	0.741888	0.277306	2.10044e+07	2.22305e+07	2.08333e+07	1.48113e+07	1.51694e+07	9.04915e+06	2.05615e+07	2.1829e+07	1.99037e+07	1.96719e+07	1.8116e+07	1.7541e+07	2.57619e+07	1.97623e+07	2.81836e+07	1.77453e+07	6.23674e+06	1.65378e+07	6.18035e+06	4.34444e+06	1.70878e+06	1.79698e+07	1.62518e+07	1.97921e+07	1.54274e+07	7.16109e+06	7.4507e+06	1.47341e+07	1.22615e+07	2.17253e+07
FALSE	High	Master Protein	P07900	Heat shock protein HSP 90-alpha OS=Homo sapiens OX=9606 GN=HSP90AA1 PE=1 SV=5	97.319	32	23	250	10	84.6	HSP90AA1	0.67	1.321	0.683	0.9	0.403259	0.543041	0.169476	0.928128	1.16789e+07	8.12687e+06	7.3525e+06	1.60305e+07	1.71566e+07	1.13216e+07	9.0907e+06	8.28491e+06	6.9851e+06	1.11576e+07	9.07689e+06	1.09267e+07	1.29978e+07	9.90783e+06	1.21375e+07	9.88856e+06	2.2697e+06	5.83703e+06	6.84869e+06	4.9435e+06	2.22466e+06	7.94838e+06	6.19052e+06	6.90995e+06	8.77273e+06	3.61728e+06	4.73184e+06	7.43388e+06	6.12864e+06	9.37048e+06
FALSE	High	Master Protein	Q99615	DnaJ homolog subfamily C member 7 OS=Homo sapiens OX=9606 GN=DNAJC7 PE=1 SV=2	96.745	43	24	188	24	56.4	DNAJC7	0.478	1.115	0.479	0.594	0.0431242	0.986117	0.111989	0.178798	2.23142e+07	2.24003e+07	1.56174e+07	5.20951e+07	5.24419e+07	2.15776e+07	2.23666e+07	2.73927e+07	1.96518e+07	2.79245e+07	2.77276e+07	1.93922e+07	4.67163e+07	3.56644e+07	4.99826e+07	1.87934e+07	6.27099e+06	1.21573e+07	2.22605e+07	1.5157e+07	4.15838e+06	1.93521e+07	2.04016e+07	1.94161e+07	2.18642e+07	1.10171e+07	8.33876e+06	2.66997e+07	2.2162e+07	3.85878e+07
FALSE	High	Master Protein	P61978	Heterogeneous nuclear ribonucleoprotein K OS=Homo sapiens OX=9606 GN=HNRNPK PE=1 SV=1	95.713	41	16	183	16	50.9	HNRNPK	0.561	0.745	0.536	0.507	0.000116317	0.00766714	3.83398e-05	4.81929e-05	1.79836e+07	1.88653e+07	1.79194e+07	2.20311e+07	2.44822e+07	2.38743e+07	1.92986e+07	1.71744e+07	1.43812e+07	1.95588e+07	1.62583e+07	1.57903e+07	3.61302e+07	3.20579e+07	3.16247e+07	1.52267e+07	5.29879e+06	1.42424e+07	9.42722e+06	7.07035e+06	4.70287e+06	1.68338e+07	1.28328e+07	1.43255e+07	1.5366e+07	6.4792e+06	6.83302e+06	2.06641e+07	1.99492e+07	2.44151e+07
FALSE	High	Master Protein	Q5T9A4	ATPase family AAA domain-containing protein 3B OS=Homo sapiens OX=9606 GN=ATAD3B PE=1 SV=1	95.648	40	23	248	7	72.5	ATAD3B	1.015	0.732	0.862	0.983	0.998559	0.0580878	0.444118	0.996686	7.30614e+06	6.46415e+06	6.08294e+06	3.76236e+06	4.66066e+06	4.7569e+06	4.39486e+06	5.48838e+06	5.76848e+06	8.69477e+06	6.26246e+06	5.4005e+06	6.43239e+06	6.36125e+06	6.36938e+06	6.15067e+06	1.77877e+06	4.77232e+06	1.57238e+06	1.31816e+06	915849	3.83192e+06	4.05515e+06	5.75863e+06	6.74617e+06	2.42941e+06	2.24732e+06	3.6789e+06	3.88796e+06	4.89001e+06
FALSE	High	Master Protein	P54886	Delta-1-pyrroline-5-carboxylate synthase OS=Homo sapiens OX=9606 GN=ALDH18A1 PE=1 SV=2	94.609	33	20	174	20	87.2	ALDH18A1	0.681	0.579	0.743	0.577	0.0727985	0.0437096	0.379618	0.0560405	1.41352e+07	7.2138e+06	1.26031e+07	1.30336e+07	1.07087e+07	7.73924e+06	1.37436e+07	1.5101e+07	1.13966e+07	1.06665e+07	1.00023e+07	1.10169e+07	1.84934e+07	1.68401e+07	2.06072e+07	1.18831e+07	1.89523e+06	9.89415e+06	5.50701e+06	3.01536e+06	1.42324e+06	1.19622e+07	1.12363e+07	1.12608e+07	8.31947e+06	3.94452e+06	4.69825e+06	1.05064e+07	1.04563e+07	1.58291e+07
FALSE	High	Master Protein	Q8TCG1	Protein CIP2A OS=Homo sapiens OX=9606 GN=CIP2A PE=1 SV=2	94.513	28	21	123	21	102.1	CIP2A	0.533	0.34	0.695	0.37	0.120379	0.00101794	0.659256	0.00768398	1.77984e+07	1.59015e+07	1.46385e+07	1.0144e+07	1.21276e+07	6.30993e+06	1.92152e+07	2.08666e+07	2.07575e+07	1.37271e+07	1.08048e+07	1.10417e+07	2.98479e+07	1.85435e+07	3.04791e+07	1.5006e+07	4.46334e+06	1.16055e+07	4.2752e+06	3.40452e+06	1.19521e+06	1.67607e+07	1.55916e+07	2.06396e+07	1.0793e+07	4.27112e+06	4.72977e+06	1.7071e+07	1.14827e+07	2.35306e+07
FALSE	High	Master Protein	Q14683	Structural maintenance of chromosomes protein 1A OS=Homo sapiens OX=9606 GN=SMC1A PE=1 SV=2	93.729	20	22	159	22	143.1	SMC1A	1.123	0.464	1.184	0.99	0.907461	0.000252391	0.595631	0.999956	1.53636e+07	1.14804e+07	1.66003e+07	6.34477e+06	6.38087e+06	4.91247e+06	1.61945e+07	1.67406e+07	1.33585e+07	1.35409e+07	1.23666e+07	1.36054e+07	1.36819e+07	1.11627e+07	1.43576e+07	1.29681e+07	3.17645e+06	1.30513e+07	2.52863e+06	1.72026e+06	892108	1.41596e+07	1.24495e+07	1.32649e+07	1.06466e+07	4.92417e+06	5.83434e+06	7.81996e+06	6.84789e+06	1.10548e+07
FALSE	High	Master Protein	Q96T76	MMS19 nucleotide excision repair protein homolog OS=Homo sapiens OX=9606 GN=MMS19 PE=1 SV=2	93.5	31	22	154	22	113.2	MMS19	0.822	0.387	0.861	0.51	0.463253	0.000179875	0.801727	0.00918187	1.33485e+07	8.73253e+06	1.11256e+07	5.47034e+06	5.24434e+06	4.23963e+06	1.33219e+07	1.16623e+07	1.08225e+07	9.53052e+06	6.43327e+06	6.90338e+06	1.35372e+07	1.19198e+07	1.6536e+07	1.13022e+07	2.40886e+06	8.84118e+06	2.21468e+06	1.37336e+06	685201	1.16479e+07	8.71414e+06	1.07758e+07	7.4623e+06	2.51263e+06	2.87758e+06	7.7424e+06	7.42516e+06	1.27662e+07
FALSE	High	Master Protein	P42345	Serine/threonine-protein kinase mTOR OS=Homo sapiens OX=9606 GN=MTOR PE=1 SV=1	93.176	18	31	100	31	288.7	MTOR	0.678	0.249	0.666	0.546	0.347137	4.74788e-05	0.447614	0.127605	6.52423e+06	5.20124e+06	6.90113e+06	2.39194e+06	2.4587e+06	1.49268e+06	6.40126e+06	6.51504e+06	6.23377e+06	6.45982e+06	5.24969e+06	4.84648e+06	1.04394e+07	6.16335e+06	9.61835e+06	5.45021e+06	1.32787e+06	5.28112e+06	623844	423518	38385	5.49101e+06	4.77947e+06	6.01163e+06	5.01235e+06	1.92762e+06	1.9519e+06	5.95617e+06	3.64364e+06	7.39551e+06
FALSE	High	Master Protein	Q15021	Condensin complex subunit 1 OS=Homo sapiens OX=9606 GN=NCAPD2 PE=1 SV=3	93.091	24	25	112	25	157.1	NCAPD2	1.286	0.74	1.188	0.849	0.0291437	0.0648324	0.166599	0.668256	2.16494e+07	1.81144e+07	1.70611e+07	1.10056e+07	1.04286e+07	8.21153e+06	1.90237e+07	1.67372e+07	1.51027e+07	1.19549e+07	1.23385e+07	1.0677e+07	1.40851e+07	1.17327e+07	1.41017e+07	1.82091e+07	5.09381e+06	1.35204e+07	4.61887e+06	2.95616e+06	1.52652e+06	1.65407e+07	1.23991e+07	1.50309e+07	9.26202e+06	4.87762e+06	4.51961e+06	8.05575e+06	7.18493e+06	1.08298e+07
FALSE	High	Master Protein	Q96KC2	ADP-ribosylation factor-like protein 5B OS=Homo sapiens OX=9606 GN=ARL5B PE=1 SV=1	92.305	70	12	505	9	20.4	ARL5B	3.518	655.842	11.611	1000	0.00945188	5.76787e-09	0.000108803	5.13703e-10	2.78026e+06	2.492e+06	2.93817e+06	5.53713e+08	5.18251e+08	4.03604e+08	9.17505e+06	3.31572e+06	1.41711e+07	2.21696e+09	2.56632e+09	1.9699e+09	900920	590726	790206	2.09604e+06	577632	1.86398e+06	2.37199e+08	1.49964e+08	7.95972e+07	7.72331e+06	2.13781e+06	1.38421e+07	1.74301e+09	1.02269e+09	8.53034e+08	243988	26145	279811
FALSE	High	Master Protein	Q9Y6D6	Brefeldin A-inhibited guanine nucleotide-exchange protein 1 OS=Homo sapiens OX=9606 GN=ARFGEF1 PE=1 SV=2	91.689	16	24	102	18	208.6	ARFGEF1	1.067	0.546	0.72	0.672	0.996461	0.433585	0.974783	0.894316	3.14934e+06	6.03036e+06	5.56579e+06	1.53368e+06	2.84852e+06	5.68393e+06	3.43763e+06	3.75583e+06	6.44075e+06	2.91734e+06	3.50827e+06	5.95724e+06	6.53503e+06	4.38691e+06	5.21786e+06	2.43098e+06	1.57914e+06	4.17746e+06	413233	616019	975772	2.77946e+06	2.63146e+06	6.21474e+06	2.09595e+06	1.26447e+06	2.34887e+06	3.71527e+06	2.62485e+06	4.00909e+06
FALSE	High	Master Protein	P52732	Kinesin-like protein KIF11 OS=Homo sapiens OX=9606 GN=KIF11 PE=1 SV=2	91.421	26	21	141	21	119.1	KIF11	0.841	0.73	0.902	0.744	0.997325	0.670778	0.999973	0.995409	9.00121e+06	7.21118e+06	8.06127e+06	1.07578e+07	6.99597e+06	3.02969e+06	8.64603e+06	9.88527e+06	7.31369e+06	1.03441e+07	6.82334e+06	7.12985e+06	9.5832e+06	6.94507e+06	1.01852e+07	7.49293e+06	2.00126e+06	6.27744e+06	4.55748e+06	1.93827e+06	506547	7.39112e+06	7.37859e+06	7.18349e+06	8.07421e+06	2.6076e+06	2.90961e+06	5.42071e+06	4.20483e+06	7.83837e+06
FALSE	High	Master Protein	P56192	Methionine--tRNA ligase, cytoplasmic OS=Homo sapiens OX=9606 GN=MARS1 PE=1 SV=2	91.24	33	22	145	22	101.1	MARS1	0.701	0.428	0.755	0.501	0.0545387	0.000249892	0.324083	0.0032986	1.85134e+07	1.44037e+07	1.95017e+07	1.1307e+07	1.34469e+07	8.51946e+06	1.98359e+07	1.99643e+07	2.03658e+07	1.58186e+07	1.32361e+07	1.26854e+07	2.64257e+07	2.23071e+07	2.83201e+07	1.554e+07	3.95119e+06	1.54431e+07	4.61986e+06	3.72054e+06	1.56886e+06	1.72806e+07	1.48888e+07	2.03352e+07	1.24374e+07	5.17808e+06	5.37009e+06	1.51137e+07	1.38957e+07	2.18439e+07
FALSE	High	Master Protein	P57678	Gem-associated protein 4 OS=Homo sapiens OX=9606 GN=GEMIN4 PE=1 SV=2	90.786	23	17	160	17	120	GEMIN4	0.988	0.958	1.129	0.749	0.995146	0.999192	0.944513	0.0335019	1.60643e+07	1.37686e+07	1.65755e+07	1.50043e+07	1.83058e+07	1.55744e+07	1.85194e+07	1.4262e+07	1.83545e+07	1.25015e+07	1.21775e+07	1.07812e+07	1.62638e+07	1.67373e+07	1.4805e+07	1.355e+07	3.83577e+06	1.31646e+07	6.35369e+06	5.2731e+06	3.03952e+06	1.61923e+07	1.06207e+07	1.83167e+07	9.82932e+06	4.83246e+06	4.61303e+06	9.26501e+06	1.03969e+07	1.14298e+07
FALSE	High	Master Protein	P17858	ATP-dependent 6-phosphofructokinase, liver type OS=Homo sapiens OX=9606 GN=PFKL PE=1 SV=6	89.474	28	16	111	13	85	PFKL	0.898	0.452	1.029	1.009	0.999998	0.00828415	0.981045	0.999152	6.31208e+06	5.07154e+06	4.37695e+06	2.55061e+06	2.96741e+06	1.90189e+06	5.9594e+06	5.81452e+06	5.48026e+06	6.27436e+06	3.55834e+06	5.69925e+06	5.64791e+06	4.1507e+06	6.13813e+06	5.29332e+06	1.39743e+06	3.33621e+06	975449	764091	296636	5.13972e+06	4.30468e+06	5.35889e+06	4.92401e+06	1.36367e+06	2.40948e+06	3.16112e+06	2.48137e+06	4.69241e+06
FALSE	High	Master Protein	Q53H12	Acylglycerol kinase, mitochondrial OS=Homo sapiens OX=9606 GN=AGK PE=1 SV=2	89.387	44	16	186	16	47.1	AGK	1.048	0.983	1.102	1.026	0.992664	1	0.996631	0.999978	4.73589e+07	3.60376e+07	5.56245e+07	4.39451e+07	4.44001e+07	5.65813e+07	4.83071e+07	4.97987e+07	5.25406e+07	4.63449e+07	4.04019e+07	5.72749e+07	4.38752e+07	5.60578e+07	4.51886e+07	4.00988e+07	1.01415e+07	4.42721e+07	1.87931e+07	1.28164e+07	1.11495e+07	4.2237e+07	3.71988e+07	5.25406e+07	3.64388e+07	1.61008e+07	2.47944e+07	2.50937e+07	3.49013e+07	3.48867e+07
FALSE	High	Master Protein	P55072	Transitional endoplasmic reticulum ATPase OS=Homo sapiens OX=9606 GN=VCP PE=1 SV=4	89.225	31	17	119	17	89.3	VCP	0.229	4.264	0.433	0.356	0.000570682	0.00272602	0.0466138	0.00625189	2.94627e+06	2.47636e+06	3.26596e+06	6.45612e+07	5.49179e+07	2.33965e+07	5.20445e+06	7.06797e+06	5.58173e+06	5.21734e+06	3.41184e+06	4.57965e+06	1.288e+07	1.47156e+07	1.12035e+07	2.12577e+06	541387	2.24523e+06	2.76635e+07	15889246	4.58835e+06	4.33355e+06	5.19965e+06	5.42986e+06	3.89459e+06	1.27642e+06	1.80665e+06	7.36652e+06	9.1443e+06	8.552e+06
FALSE	High	Master Protein	P42356	Phosphatidylinositol 4-kinase alpha OS=Homo sapiens OX=9606 GN=PI4KA PE=1 SV=4	88.942	14	21	136	21	236.7	PI4KA	0.68	0.308	0.704	0.605	0.582046	0.0011681	0.796661	0.27072	5.55929e+06	4.26029e+06	4.92933e+06	2.79364e+06	2.23346e+06	1.00061e+06	5.09077e+06	5.10151e+06	5.85129e+06	4.91407e+06	4.38649e+06	3.49758e+06	7.24625e+06	5.61015e+06	7.90383e+06	4.5846e+06	1.11781e+06	3.73247e+06	893608	428602	31757.9	4.39214e+06	3.70768e+06	5.7211e+06	3.77979e+06	1.66821e+06	1.38787e+06	4.1332e+06	3.34451e+06	6.07801e+06
FALSE	High	Master Protein	P55786	Puromycin-sensitive aminopeptidase OS=Homo sapiens OX=9606 GN=NPEPPS PE=1 SV=2	88.761	30	22	190	22	103.2	NPEPPS	0.685	0.343	0.815	0.519	0.258981	7.35848e-05	0.551716	0.00853471	2.23644e+07	1.96531e+07	3.1078e+07	1.16323e+07	1.11966e+07	1.06864e+07	2.65815e+07	2.43022e+07	2.68654e+07	2.2661e+07	1.69425e+07	1.50527e+07	3.26254e+07	2.74435e+07	3.51013e+07	1.88827e+07	5.52276e+06	2.47444e+07	4.88347e+06	3.15848e+06	2.05238e+06	2.31849e+07	1.81116e+07	2.68654e+07	1.77743e+07	6.74462e+06	6.44076e+06	1.86405e+07	1.70461e+07	2.70991e+07
FALSE	High	Master Protein	P38646	Stress-70 protein, mitochondrial OS=Homo sapiens OX=9606 GN=HSPA9 PE=1 SV=2	88.297	37	21	195	21	73.6	HSPA9	0.589	0.822	0.681	0.597	0.00761833	0.456819	0.0117161	0.00453067	1.27576e+07	1.44169e+07	1.1306e+07	1.78014e+07	1.96818e+07	1.6301e+07	1.47614e+07	1.53282e+07	1.02009e+07	1.35653e+07	1.04149e+07	1.29392e+07	2.51525e+07	1.96595e+07	2.16664e+07	1.0739e+07	4.0484e+06	8.89569e+06	7.53172e+06	5.60678e+06	3.16253e+06	1.27732e+07	1.13982e+07	1.00696e+07	1.05365e+07	4.07143e+06	5.56142e+06	1.43473e+07	1.22023e+07	1.66967e+07
FALSE	High	Master Protein	P23396	40S ribosomal protein S3 OS=Homo sapiens OX=9606 GN=RPS3 PE=1 SV=2	87.511	64	14	353	14	26.7	RPS3	0.958	0.759	1.034	0.805	0.99482	0.0167121	0.944457	0.446543	1.32406e+08	1.3479e+08	1.59505e+08	1.06832e+08	1.07198e+08	8.36905e+07	1.41064e+08	1.45603e+08	1.51186e+08	1.34056e+08	1.13317e+08	1.10229e+08	1.40759e+08	1.48247e+08	1.24117e+08	1.12108e+08	3.79907e+07	1.27029e+08	4.57694e+07	3.10085e+07	1.65024e+07	1.23339e+08	1.08795e+08	1.51186e+08	1.05402e+08	4.51585e+07	4.77313e+07	8.0505e+07	9.23472e+07	9.58215e+07
FALSE	High	Master Protein	P35658	Nuclear pore complex protein Nup214 OS=Homo sapiens OX=9606 GN=NUP214 PE=1 SV=2	87.199	17	22	153	22	213.5	NUP214	1.131	1.011	1.145	0.943	0.831415	0.924984	0.689887	0.995204	9.1592e+06	7.32471e+06	8.42202e+06	8.19196e+06	7.53293e+06	4.92387e+06	8.52907e+06	9.19034e+06	7.9031e+06	7.3213e+06	7.02637e+06	6.82041e+06	7.15819e+06	7.44889e+06	7.46123e+06	7.65519e+06	2.01595e+06	6.58275e+06	3.44307e+06	2.11556e+06	905934	7.42114e+06	6.84468e+06	7.82337e+06	5.7564e+06	2.75527e+06	2.90351e+06	4.04479e+06	4.58309e+06	5.7014e+06
FALSE	High	Master Protein	Q5SRE5	Nucleoporin NUP188 homolog OS=Homo sapiens OX=9606 GN=NUP188 PE=1 SV=1	86.793	18	22	135	22	195.9	NUP188	0.821	0.275	0.755	0.667	0.479529	0.000121162	0.531909	0.294986	7.12818e+06	4.50245e+06	8.09611e+06	2.69483e+06	2.39086e+06	1.28884e+06	6.34742e+06	6.55746e+06	6.59812e+06	5.58688e+06	6.39451e+06	5.79315e+06	7.87239e+06	8.67999e+06	9.9872e+06	5.89458e+06	1.13022e+06	6.2415e+06	920307	565466	86870.2	5.34911e+06	4.70105e+06	6.48466e+06	4.23972e+06	2.47693e+06	2.3906e+06	4.45021e+06	5.31183e+06	7.6042e+06
FALSE	High	Master Protein	Q9BPX3	Condensin complex subunit 3 OS=Homo sapiens OX=9606 GN=NCAPG PE=1 SV=1	85.381	23	19	139	19	114.3	NCAPG	1.175	0.94	1.071	0.933	0.561929	0.681136	0.969951	0.786053	1.37889e+07	1.12697e+07	1.23436e+07	1.12234e+07	9.87674e+06	8.04129e+06	1.2387e+07	1.12502e+07	1.07403e+07	8.98598e+06	1.06643e+07	9.79931e+06	1.05039e+07	1.20033e+07	1.00824e+07	1.15309e+07	3.12319e+06	9.75146e+06	4.72718e+06	2.82534e+06	1.4899e+06	1.08089e+07	8.36296e+06	1.06676e+07	7.01458e+06	4.23292e+06	4.1674e+06	5.90839e+06	7.41335e+06	7.70335e+06
FALSE	High	Master Protein	Q9Y3Z3	Deoxynucleoside triphosphate triphosphohydrolase SAMHD1 OS=Homo sapiens OX=9606 GN=SAMHD1 PE=1 SV=2	85.116	39	18	149	18	72.2	SAMHD1	0.536	0.212	0.526	0.398	0.0532851	1.35538e-05	0.0483881	0.00760551	1.2712e+07	1.54366e+07	1.22426e+07	5.56641e+06	5.0345e+06	3.91742e+06	1.24812e+07	1.601e+07	1.16805e+07	1.4999e+07	9.38639e+06	9.44882e+06	2.53284e+07	1.80962e+07	2.37217e+07	1.06905e+07	4.30303e+06	9.55022e+06	2.22448e+06	1.30459e+06	650227	1.08858e+07	1.19628e+07	1.15026e+07	1.16852e+07	3.68734e+06	3.9743e+06	1.44862e+07	1.12342e+07	1.82945e+07
FALSE	High	Master Protein	Q9Y5L0	Transportin-3 OS=Homo sapiens OX=9606 GN=TNPO3 PE=1 SV=3	84.942	34	20	118	20	104.1	TNPO3	0.54	0.249	0.628	0.292	0.213886	0.000715466	0.519342	0.011575	8.74315e+06	7.46047e+06	8.83074e+06	4.03481e+06	4.84633e+06	1.79451e+06	1.01607e+07	8.71903e+06	1.07922e+07	7.32747e+06	4.21542e+06	4.72831e+06	1.61918e+07	1.14559e+07	1.64099e+07	7.27149e+06	2.03242e+06	6.9748e+06	1.5439e+06	1.29332e+06	216638	8.85517e+06	6.42582e+06	1.07213e+07	5.65289e+06	1.62071e+06	1.86995e+06	9.25569e+06	7.10332e+06	1.26689e+07
FALSE	High	Master Protein	Q9Y6C9	Mitochondrial carrier homolog 2 OS=Homo sapiens OX=9606 GN=MTCH2 PE=1 SV=1	84.778	40	8	166	8	33.3	MTCH2	0.909	0.332	1.036	0.818	0.9963	0.000247205	0.999976	0.710586	2.12935e+07	2.51304e+07	1.8558e+07	7.77938e+06	6.16855e+06	9.51125e+06	2.56985e+07	2.42716e+07	1.95072e+07	2.19454e+07	1.91637e+07	1.54654e+07	2.78957e+07	1.78122e+07	2.34278e+07	1.79659e+07	7.06787e+06	1.47795e+07	3.25796e+06	1.73504e+06	1.834e+06	2.24693e+07	1.81189e+07	1.95072e+07	1.72546e+07	7.63702e+06	6.66526e+06	1.59545e+07	1.10957e+07	1.80868e+07
FALSE	High	Master Protein	Q6PGP7	Tetratricopeptide repeat protein 37 OS=Homo sapiens OX=9606 GN=TTC37 PE=1 SV=1	84.703	18	21	115	21	175.4	SKIC3	1.153	0.439	1.268	0.856	0.991555	1.9052e-05	0.393299	0.407855	1.01332e+07	8.60665e+06	1.06723e+07	3.853e+06	3.83546e+06	4.13204e+06	1.1139e+07	1.13039e+07	1.09311e+07	9.21917e+06	7.22303e+06	7.52256e+06	8.78587e+06	8.22295e+06	1.14458e+07	8.46688e+06	2.37934e+06	8.3522e+06	1.42194e+06	982096	701434	9.64716e+06	8.38129e+06	1.07773e+07	7.19103e+06	2.83293e+06	3.19566e+06	4.92863e+06	5.05596e+06	8.83642e+06
FALSE	High	Master Protein	P12236	ADP/ATP translocase 3 OS=Homo sapiens OX=9606 GN=SLC25A6 PE=1 SV=4	84.62	59	17	356	4	32.8	SLC25A6	1.091	0.634	1.193	1.11	0.938747	0.000222711	0.0884203	0.602395	2.29706e+07	2.1456e+07	1.88449e+07	1.34377e+07	1.24678e+07	1.17572e+07	2.34743e+07	2.59435e+07	2.33003e+07	2.18447e+07	2.24567e+07	2.17779e+07	1.80076e+07	2.26357e+07	1.96746e+07	1.94492e+07	6.02765e+06	1.5008e+07	5.74769e+06	3.60898e+06	2.30687e+06	2.04568e+07	1.93383e+07	2.33003e+07	1.71172e+07	8.94935e+06	9.43096e+06	1.02992e+07	1.40783e+07	1.51893e+07
FALSE	High	Master Protein	Q92973	Transportin-1 OS=Homo sapiens OX=9606 GN=TNPO1 PE=1 SV=2	83.148	31	20	188	16	102.3	TNPO1	0.577	0.23	0.548	0.41	0.283046	0.000105695	0.152084	0.0280793	1.79609e+07	1.50451e+07	1.33668e+07	5.99579e+06	6.33286e+06	3.16388e+06	1.61567e+07	1.42857e+07	1.20456e+07	1.26669e+07	1.0687e+07	1.06717e+07	2.94899e+07	1.65767e+07	2.60713e+07	1.50568e+07	4.18706e+06	1.05534e+07	2.38496e+06	1.70413e+06	536270	1.40393e+07	1.05689e+07	1.18286e+07	9.81767e+06	4.17013e+06	4.53687e+06	1.68662e+07	1.02351e+07	2.01277e+07
FALSE	High	Master Protein	O94822	E3 ubiquitin-protein ligase listerin OS=Homo sapiens OX=9606 GN=LTN1 PE=1 SV=6	82.007	17	23	144	23	200.4	LTN1	0.644	0.19	0.822	0.515	0.0669023	2.87332e-05	0.583835	0.0255249	7.91623e+06	3.54255e+06	6.11273e+06	2.15141e+06	1.79943e+06	1.30261e+06	6.9769e+06	8.06903e+06	7.80796e+06	5.53724e+06	4.89087e+06	4.39271e+06	9.49447e+06	8.85366e+06	1.26395e+07	6.66974e+06	925665	4.69767e+06	698318	346704	105991	6.04937e+06	5.93047e+06	7.63143e+06	4.24699e+06	1.83863e+06	1.823e+06	5.40726e+06	5.43666e+06	9.74809e+06
FALSE	High	Master Protein	P68133	Actin, alpha skeletal muscle OS=Homo sapiens OX=9606 GN=ACTA1 PE=1 SV=1	81.854	28	10	387	1	42	ACTA1	0.443	0.429	0.541	0.572	0.00578211	0.00140867	0.0246918	0.0309507	8.64027e+06	6.77747e+06	7.75332e+06	7.50943e+06	7.57747e+06	4.75341e+06	9.71782e+06	9.46705e+06	8.09676e+06	1.24415e+07	1.00197e+07	6.4413e+06	1.90696e+07	1.75034e+07	1.53204e+07	7.31572e+06	1.91023e+06	6.17471e+06	3.21768e+06	2.19341e+06	934293	8.4967e+06	7073813	8.09676e+06	9.78216e+06	3.993e+06	2.78942e+06	1.09065e+07	1.09034e+07	1.18278e+07
FALSE	High	Master Protein	P49915	GMP synthase [glutamine-hydrolyzing] OS=Homo sapiens OX=9606 GN=GMPS PE=1 SV=1	81.842	34	18	149	18	76.7	GMPS	0.595	0.523	0.622	0.578	0.0257855	0.00407311	0.0131209	0.0123898	9.26494e+06	1.0567e+07	9.89801e+06	9.65056e+06	8.69501e+06	7.13586e+06	1.03385e+07	1.06442e+07	7.41319e+06	1.15129e+07	7.26492e+06	9.61038e+06	1.68286e+07	1.47965e+07	1.66219e+07	7.84462e+06	2.92523e+06	7.86204e+06	4.07397e+06	2.46393e+06	1.36494e+06	8.93101e+06	7.95342e+06	7.24785e+06	8.95953e+06	2.87941e+06	4.12528e+06	9.62485e+06	9.20757e+06	1.28325e+07
FALSE	High	Master Protein	P46060	Ran GTPase-activating protein 1 OS=Homo sapiens OX=9606 GN=RANGAP1 PE=1 SV=1	81.549	36	17	160	17	63.5	RANGAP1	0.702	0.704	0.674	0.589	0.750134	0.606163	0.911007	0.561892	2.2889e+07	2.24311e+07	1.62752e+07	2.25049e+07	3.40795e+07	8.69223e+06	2.15185e+07	2.80814e+07	1.89392e+07	2.19134e+07	1.88113e+07	1.5099e+07	3.19446e+07	2.34013e+07	3.19462e+07	1.93705e+07	6.2989e+06	1.28123e+07	9.57837e+06	9.80277e+06	1.60281e+06	1.87284e+07	2.09825e+07	1.8865e+07	1.71762e+07	7.43511e+06	6.44563e+06	1.82702e+07	1.44709e+07	2.46633e+07
FALSE	High	Master Protein	Q00341	Vigilin OS=Homo sapiens OX=9606 GN=HDLBP PE=1 SV=2	81.182	24	24	169	24	141.4		0.899	2.944	0.846	1.267	0.998823	0.193516	0.984031	0.941967	1.17969e+07	1.02844e+07	7.51506e+06	3.36738e+07	3.36646e+07	8.85432e+06	9.66771e+06	1.33981e+07	9.36254e+06	1.44837e+07	1.46717e+07	7.35813e+06	1.14335e+07	5.20171e+06	1.1458e+07	9.9493e+06	2.86006e+06	5.79317e+06	1.43986e+07	9.74474e+06	1.64741e+06	8.41592e+06	9.99909e+06	9.33093e+06	1.13633e+07	5.83249e+06	3.03852e+06	6.52678e+06	3.08662e+06	8.84589e+06
FALSE	High	Master Protein	P12004	Proliferating cell nuclear antigen OS=Homo sapiens OX=9606 GN=PCNA PE=1 SV=1	81.072	59	12	186	12	28.8	PCNA	0.637	0.35	0.631	0.561	0.0102853	1.10386e-05	0.0243683	0.00148653	3.15521e+07	2.5813e+07	3.58067e+07	1.73489e+07	1.92241e+07	1.33558e+07	3.63289e+07	3.08437e+07	3.1262e+07	2.94021e+07	2.30086e+07	2.77809e+07	4.95813e+07	4.95637e+07	4.81286e+07	2.67152e+07	7.23417e+06	2.84786e+07	7.32827e+06	5.50567e+06	2.58103e+06	3.17639e+07	2.3004e+07	3.1262e+07	2.31022e+07	9.15124e+06	1.199e+07	2.83432e+07	3.08746e+07	3.71565e+07
FALSE	High	Master Protein	Q14697	Neutral alpha-glucosidase AB OS=Homo sapiens OX=9606 GN=GANAB PE=1 SV=3	81.045	22	17	112	17	106.8	GANAB	0.464	0.33	0.428	0.244	0.015581	0.00108347	0.0327266	0.00163003	9.19957e+06	6.29173e+06	9.83594e+06	6.53394e+06	7.15713e+06	3.55599e+06	1.12889e+07	8.15967e+06	8.4899e+06	8.7807e+06	4.78848e+06	4.83816e+06	2.21102e+07	1.8682e+07	1.9823e+07	7.65337e+06	1.65083e+06	7.59917e+06	2.65174e+06	1.97644e+06	648012	9.69135e+06	5.87874e+06	8.37383e+06	6.65146e+06	1.76367e+06	1.95753e+06	1.26302e+07	1.15646e+07	1.52674e+07
FALSE	High	Master Protein	Q04637	Eukaryotic translation initiation factor 4 gamma 1 OS=Homo sapiens OX=9606 GN=EIF4G1 PE=1 SV=4	80.953	18	23	171	20	175.4	EIF4G1	1.348	1.556	1.248	1.746	0.537198	0.48903	0.533834	0.151563	1.31608e+07	1.1882e+07	9.27208e+06	1.3907e+07	1.37119e+07	7.96026e+06	1.09938e+07	1.28188e+07	1.0321e+07	1.59098e+07	1.5385e+07	9.82466e+06	9.05191e+06	8.01344e+06	8.81148e+06	1.11432e+07	3.32959e+06	7.35394e+06	5864064	3.9506e+06	1.54903e+06	9.61233e+06	9.57021e+06	1.02867e+07	1.25091e+07	6.13115e+06	4.17257e+06	5.17709e+06	4.95555e+06	6.77437e+06
FALSE	High	Master Protein	Q9UHI6	Probable ATP-dependent RNA helicase DDX20 OS=Homo sapiens OX=9606 GN=DDX20 PE=1 SV=2	80.763	31	20	165	20	92.2	DDX20	0.967	0.857	1.119	0.828	0.999999	0.32853	0.987054	0.846323	2.26599e+07	2.09033e+07	2.59145e+07	2.00772e+07	2.24905e+07	9.70777e+06	2.65884e+07	2.31709e+07	2.62138e+07	1.8741e+07	1.94004e+07	2.03429e+07	2.34356e+07	2.3894e+07	2.23766e+07	1.91646e+07	5.83499e+06	2.05861e+07	8.53211e+06	6.43003e+06	1.8443e+06	2.32233e+07	1.72604e+07	2.61182e+07	1.47035e+07	7.70746e+06	8.75555e+06	1.33905e+07	1.48046e+07	1.72348e+07
FALSE	High	Master Protein	Q14160	Protein scribble homolog OS=Homo sapiens OX=9606 GN=SCRIB PE=1 SV=4	80.35	18	19	118	16	174.8		0.762	0.367	0.834	0.569	0.720914	0.00154117	0.583516	0.0996479	6.55377e+06	6.67385e+06	6.50188e+06	3.99245e+06	3.15963e+06	2.20539e+06	7.17028e+06	7.23902e+06	4.8132e+06	6.39681e+06	4.8915e+06	3.92518e+06	8.60013e+06	6.78056e+06	9.48661e+06	5.42349e+06	1.80282e+06	5.02329e+06	1.57756e+06	777636	326920	6.18892e+06	5.34321e+06	4.57044e+06	4.88676e+06	1.84434e+06	1.51646e+06	4.87726e+06	4.03555e+06	7.29735e+06
FALSE	High	Master Protein	Q8N1F7	Nuclear pore complex protein Nup93 OS=Homo sapiens OX=9606 GN=NUP93 PE=1 SV=2	80.346	29	19	162	19	93.4	NUP93	0.841	0.398	0.841	0.745	0.814888	0.00364994	0.92759	0.680073	1.60431e+07	1.26683e+07	1.54299e+07	9.19061e+06	7.30816e+06	2.97223e+06	1.61177e+07	1.5435e+07	1.53727e+07	1.63629e+07	1.17353e+07	1.3668e+07	1.83559e+07	1.78667e+07	2.02325e+07	1.35836e+07	3.52569e+06	1.21995e+07	3.88469e+06	2.0142e+06	453629	1.40924e+07	1.15331e+07	1.53636e+07	1.28654e+07	4.63197e+06	5.89238e+06	1.0467e+07	1.11101e+07	1.562e+07
FALSE	High	Master Protein	P22102	Trifunctional purine biosynthetic protein adenosine-3 OS=Homo sapiens OX=9606 GN=GART PE=1 SV=1	80.128	31	24	167	24	107.7	GART	0.922	0.675	1.09	0.669	0.312447	0.0470904	0.991035	0.0141483	2.13925e+07	1.41972e+07	2.222e+07	1.8005e+07	1.56643e+07	1.49654e+07	2.31745e+07	2.53058e+07	2.85554e+07	1.6527e+07	1.23708e+07	1.55249e+07	2.32071e+07	2.3136e+07	2.65593e+07	1.80832e+07	3.92521e+06	1.76698e+07	7.70082e+06	4.45958e+06	2.88519e+06	2.02015e+07	1.89086e+07	2.85361e+07	1.28185e+07	4.80528e+06	6.60127e+06	1.3263e+07	1.4367e+07	2.05045e+07
FALSE	High	Master Protein	P17812	CTP synthase 1 OS=Homo sapiens OX=9606 GN=CTPS1 PE=1 SV=2	78.992	35	15	167	12	66.6	CTPS1	0.876	0.525	0.895	0.763	0.528298	4.64864e-05	0.736267	0.0306595	2.63296e+07	2.35169e+07	2.39171e+07	1.46538e+07	1.43297e+07	1.14485e+07	2.85599e+07	2.44539e+07	2.33499e+07	2.33172e+07	2.08434e+07	1.81289e+07	2.73125e+07	2.65579e+07	3.09065e+07	2.22654e+07	6.61653e+06	1.89977e+07	6.16237e+06	4.05728e+06	2.18995e+06	2.4902e+07	1.82453e+07	2.33084e+07	1.82839e+07	8.27382e+06	7.78278e+06	1.56054e+07	1.65045e+07	2.38063e+07
FALSE	High	Master Protein	Q6UB35	Monofunctional C1-tetrahydrofolate synthase, mitochondrial OS=Homo sapiens OX=9606 GN=MTHFD1L PE=1 SV=1	78.798	27	22	110	21	105.7	MTHFD1L	0.65	0.475	0.778	0.683	0.0124225	0.000276689	0.06297	0.0398734	9.78245e+06	7.211e+06	8.17486e+06	7.50865e+06	5.9702e+06	4.9836e+06	1.0054e+07	9.77917e+06	8.36726e+06	1.00981e+07	8.59069e+06	8.58586e+06	1.25758e+07	1.50364e+07	1.25651e+07	8.14865e+06	1.9389e+06	6.32217e+06	3.04323e+06	1.60702e+06	863928	8.62315e+06	7.17397e+06	8.15896e+06	7.87843e+06	3.34599e+06	3.63299e+06	7.15256e+06	9.36661e+06	9.70059e+06
FALSE	High	Master Protein	P42695	Condensin-2 complex subunit D3 OS=Homo sapiens OX=9606 GN=NCAPD3 PE=1 SV=2	78.673	12	14	100	14	168.8	NCAPD3	1.018	0.562	1.051	0.712	0.978106	0.0051391	0.997422	0.276028	6.48931e+06	4.72631e+06	6.23509e+06	3.43916e+06	3.43846e+06	2.05412e+06	6.43359e+06	4.72955e+06	7.07431e+06	4.98788e+06	4.35772e+06	4.07027e+06	6.12333e+06	5.4812e+06	7.48671e+06	5.36509e+06	1.28452e+06	4.90302e+06	1.39683e+06	936796	335978	5.54341e+06	3.48459e+06	7.03395e+06	3.88815e+06	1.69407e+06	1.65185e+06	3.45977e+06	3.37899e+06	5.72733e+06
FALSE	High	Master Protein	P12235	ADP/ATP translocase 1 OS=Homo sapiens OX=9606 GN=SLC25A4 PE=1 SV=4	76.904	63	17	286	4	33	SLC25A4	1.051	0.612	1.092	1.049	0.951185	0.0137443	0.997074	0.992745	4.02126e+06	2.48874e+06	4.31848e+06	2.35026e+06	2.34274e+06	1.43377e+06	4.57756e+06	3.77031e+06	4.17653e+06	4.97121e+06	4.01171e+06	3.77536e+06	3.76952e+06	4.24779e+06	3.82589e+06	3.4048e+06	701452	3.43922e+06	1.00705e+06	678142	268887	4.00235e+06	2.81719e+06	4.17653e+06	3.90863e+06	1.59873e+06	1.63493e+06	2.15592e+06	2.64607e+06	2.95368e+06
FALSE	High	Master Protein	P43246	DNA mismatch repair protein Msh2 OS=Homo sapiens OX=9606 GN=MSH2 PE=1 SV=1	76.507	21	15	161	15	104.7	MSH2	0.842	0.595	0.816	0.744	0.283062	0.00228754	0.243891	0.026846	9.218e+06	8.18894e+06	1.01675e+07	6.50858e+06	8.39305e+06	5.56587e+06	8.93453e+06	9.66181e+06	8.61613e+06	8.26677e+06	7.27889e+06	8.14059e+06	1.09475e+07	1.05854e+07	1.21452e+07	7.80487e+06	2.2954e+06	8.09735e+06	2.74022e+06	2.42192e+06	1.06289e+06	7.79016e+06	7.21934e+06	8.61613e+06	6.49977e+06	2.87671e+06	3.49684e+06	6.26126e+06	6.59393e+06	9.37643e+06
FALSE	High	Master Protein	P41250	Glycine--tRNA ligase OS=Homo sapiens OX=9606 GN=GARS1 PE=1 SV=3	76.481	32	19	155	19	83.1	GARS1	0.729	0.465	0.848	0.635	0.212077	0.000477835	0.560613	0.0662292	2.57461e+07	2.46889e+07	2.48745e+07	1.58713e+07	1.63294e+07	1.14499e+07	2.89382e+07	3.32181e+07	2.24791e+07	2.10447e+07	2.16614e+07	2.54798e+07	3.41087e+07	2.78666e+07	4.189e+07	2.17406e+07	6.87311e+06	1.97223e+07	6.67511e+06	4.65154e+06	2.19169e+06	2.51581e+07	2.47583e+07	2.2286e+07	1.64594e+07	8.59211e+06	1.09947e+07	1.94512e+07	1.7314e+07	3.23198e+07
FALSE	High	Master Protein	Q7Z2W4	Zinc finger CCCH-type antiviral protein 1 OS=Homo sapiens OX=9606 GN=ZC3HAV1 PE=1 SV=3	76.158	27	20	142	20	101.4	ZC3HAV1	1.898	1.054	2.213	1.982	0.327436	0.948579	0.214364	0.197314	2.2327e+07	1.53119e+07	2.02046e+07	1.38568e+07	1.1219e+07	4.09191e+06	1.36359e+07	2.3567e+07	2.82878e+07	2.11011e+07	2.02102e+07	2.24358e+07	1.0647e+07	8.91415e+06	1.25211e+07	1.88023e+07	4.27413e+06	1.60223e+07	5.71958e+06	3.15352e+06	695489	1.18431e+07	1.76094e+07	2.82104e+07	1.65122e+07	8.00715e+06	9.64384e+06	5.97385e+06	5.40617e+06	9.5794e+06
FALSE	High	Master Protein	P60891	Ribose-phosphate pyrophosphokinase 1 OS=Homo sapiens OX=9606 GN=PRPS1 PE=1 SV=2	74.565	47	10	149	5	34.8	PRPS1	0.48	0.414	0.512	0.413	0.00112616	0.000184628	0.0037332	0.000148589	1.30714e+07	1.16071e+07	1.47045e+07	1.22819e+07	1.1253e+07	1.00856e+07	1.39194e+07	1.6286e+07	1.30196e+07	1.14563e+07	1.12418e+07	1.01816e+07	2.72055e+07	1.92144e+07	2.81756e+07	1.10676e+07	3.26903e+06	1.16983e+07	5.26263e+06	3.24542e+06	1.97929e+06	1.21703e+07	1.2169e+07	1.30196e+07	9.00751e+06	4.46846e+06	4.40236e+06	1.55597e+07	1.19692e+07	2.17523e+07
FALSE	High	Master Protein	P52272	Heterogeneous nuclear ribonucleoprotein M OS=Homo sapiens OX=9606 GN=HNRNPM PE=1 SV=3	73.669	35	19	151	19	77.5	HNRNPM	0.958	1.129	1.136	0.833	0.968294	0.955882	0.999998	0.687313	1.17871e+07	1.0554e+07	1.24265e+07	1.38801e+07	1.45363e+07	7.40805e+06	1.40652e+07	1.39683e+07	1.07414e+07	1.28168e+07	8.0454e+06	1.02422e+07	1.53192e+07	1.15204e+07	1.22976e+07	9.76705e+06	2.89595e+06	9.86975e+06	5.85492e+06	4.09269e+06	1.37505e+06	1.22402e+07	1.04125e+07	1.07059e+07	1.00214e+07	3.1129e+06	4.40132e+06	8.70554e+06	7.06866e+06	9.45136e+06
FALSE	High	Master Protein	O15027	Protein transport protein Sec16A OS=Homo sapiens OX=9606 GN=SEC16A PE=1 SV=4	73.543	15	22	111	22	251.7	SEC16A	0.578	0.759	0.628	0.647	0.00194055	0.121476	0.00722241	0.00737973	8.46697e+06	8.76192e+06	7.59068e+06	1.11195e+07	1.36689e+07	9.15006e+06	9.20148e+06	9.60099e+06	8.6156e+06	9.48072e+06	1.08316e+07	7.44718e+06	1.46461e+07	1.42945e+07	1.61154e+07	6.96995e+06	2.37801e+06	5.8461e+06	4.65782e+06	3.88389e+06	1.71214e+06	7.94755e+06	7.13743e+06	8.50859e+06	7.40353e+06	4.2828e+06	3.16853e+06	8.37658e+06	8.90443e+06	1.24415e+07
FALSE	High	Master Protein	P30876	DNA-directed RNA polymerase II subunit RPB2 OS=Homo sapiens OX=9606 GN=POLR2B PE=1 SV=1	73.147	20	21	116	21	133.8	POLR2B	0.841	0.799	0.934	0.856	0.3302	0.127469	0.933172	0.544728	9.65704e+06	7.51074e+06	1.15142e+07	1.0008e+07	9.17639e+06	7.44842e+06	1.07937e+07	1.03685e+07	1.07292e+07	1.03341e+07	9.34116e+06	9.82663e+06	1.14824e+07	1.12831e+07	1.16355e+07	8.08895e+06	2.07338e+06	9.06039e+06	4.19716e+06	2.57672e+06	1.39114e+06	9.37959e+06	7.67997e+06	1.06127e+07	8.07302e+06	3.67156e+06	4.21726e+06	6.5148e+06	6.98466e+06	8.89189e+06
FALSE	High	Master Protein	Q5H9R7	Serine/threonine-protein phosphatase 6 regulatory subunit 3 OS=Homo sapiens OX=9606 GN=PPP6R3 PE=1 SV=2	73.082	24	16	120	15	97.6	PPP6R3	0.604	0.385	0.849	0.662	0.78998	0.0293547	0.932962	0.565534	8.62736e+06	6.83915e+06	1.46556e+07	6.54067e+06	5.50164e+06	1.70714e+06	1.34735e+07	7.67968e+06	1.21346e+07	1.11484e+07	9.45692e+06	5.33547e+06	1.42883e+07	1.45037e+07	1.368e+07	7.18672e+06	1.81021e+06	1.15388e+07	2.71567e+06	1.48286e+06	218866	1.17324e+07	5.57138e+06	1.19615e+07	8.76542e+06	3.66941e+06	2.11035e+06	8.11996e+06	8.93725e+06	1.0519e+07
FALSE	High	Master Protein	O00571	ATP-dependent RNA helicase DDX3X OS=Homo sapiens OX=9606 GN=DDX3X PE=1 SV=3	72.668	33	16	143	16	73.2	DDX3X	1.078	1.806	1.313	0.993	0.999998	0.000120102	0.0736286	0.802612	2.26921e+07	2.04582e+07	2.37285e+07	4.69519e+07	3.63331e+07	3.8017e+07	2.72505e+07	2.95965e+07	2.76373e+07	2.09027e+07	1.90057e+07	2.18488e+07	2.10494e+07	2.53097e+07	2.09335e+07	1.91336e+07	5.7615e+06	1.88717e+07	2.00647e+07	1.04863e+07	7.47002e+06	2.38262e+07	2.21146e+07	2.76373e+07	1.64348e+07	7.55348e+06	9.41618e+06	1.20001e+07	1.57397e+07	1.60878e+07
FALSE	High	Master Protein	Q9BSD7	Cancer-related nucleoside-triphosphatase OS=Homo sapiens OX=9606 GN=NTPCR PE=1 SV=1	72.108	72	10	150	10	20.7	NTPCR	1.487	0.642	1.563	1.511	0.0801881	0.0208996	0.0770867	0.266148	2.00624e+07	1.85366e+07	2.99003e+07	9.20657e+06	8.66603e+06	7.88147e+06	2.10843e+07	1.95015e+07	2.73364e+07	2.21936e+07	1.74252e+07	2.03879e+07	1.31623e+07	1.78702e+07	1.34915e+07	1.69439e+07	5.20783e+06	2.38125e+07	3.89033e+06	2.46186e+06	1.52275e+06	1.84349e+07	1.45716e+07	2.73364e+07	1.74498e+07	6.94423e+06	8.82904e+06	7.52796e+06	1.10834e+07	1.04158e+07
FALSE	High	Master Protein	Q9C0C2	182 kDa tankyrase-1-binding protein OS=Homo sapiens OX=9606 GN=TNKS1BP1 PE=1 SV=4	72.081	18	24	105	24	181.7	TNKS1BP1	1.355	1.684	1.389	1.237	0.199955	0.00607821	0.218167	0.735303	1.08879e+07	1.02358e+07	9.42381e+06	1.67047e+07	1.27262e+07	1.05212e+07	1.04951e+07	9.33317e+06	1.05073e+07	9.34457e+06	9.93712e+06	7.77307e+06	7.55673e+06	8.76357e+06	7.27568e+06	9.198e+06	2.82495e+06	7.32683e+06	7.14023e+06	3.66433e+06	1.97526e+06	9.09118e+06	6.97378e+06	1.04574e+07	7.3134e+06	3.93406e+06	3.26893e+06	4.29608e+06	5.4165e+06	5.50386e+06
FALSE	High	Master Protein	P31943	Heterogeneous nuclear ribonucleoprotein H OS=Homo sapiens OX=9606 GN=HNRNPH1 PE=1 SV=4	71.749	43	12	136	7	49.2	HNRNPH1	0.894	1.023	0.74	0.652	0.958053	0.860101	0.574612	0.657317	4.33482e+06	6.26709e+06	5.98768e+06	9.57992e+06	6.85606e+06	5.73243e+06	4.95516e+06	4.27001e+06	4.99951e+06	6.00851e+06	4.37137e+06	4.33907e+06	6.70026e+06	7.4569e+06	4.58519e+06	3.63061e+06	1.73319e+06	4.75486e+06	4.046e+06	1.97204e+06	1.077e+06	4.23176e+06	3.14424e+06	4.87407e+06	4.68184e+06	1.707e+06	1.85377e+06	3.8321e+06	4.6166e+06	3.53988e+06
FALSE	High	Master Protein	P42167	Lamina-associated polypeptide 2, isoforms beta/gamma OS=Homo sapiens OX=9606 GN=TMPO PE=1 SV=2	71.623	49	15	165	7	50.6	TMPO	0.684	0.555	0.81	0.613	0.131858	0.0115203	0.42119	0.0433696	3.42656e+06	3.98974e+06	3.80005e+06	2.66886e+06	3.62594e+06	3.08317e+06	3.25676e+06	4.77352e+06	4.50102e+06	3.40769e+06	3.39883e+06	3.48164e+06	5.5586e+06	5.6732e+06	4.16985e+06	2.82465e+06	1.09942e+06	2.94072e+06	1.09959e+06	1.01784e+06	575316	2.74383e+06	3.54792e+06	4.40201e+06	2.63052e+06	1.31801e+06	1.4798e+06	3.17915e+06	3.53399e+06	3.21923e+06
FALSE	High	Master Protein	P04843	Dolichyl-diphosphooligosaccharide--protein glycosyltransferase subunit 1 OS=Homo sapiens OX=9606 GN=RPN1 PE=1 SV=1	71.369	33	17	159	17	68.5	RPN1	0.772	0.913	0.855	0.479	0.557502	0.544718	0.729476	0.0310369	2.02042e+07	1.63585e+07	1.87643e+07	2.28153e+07	2.21954e+07	1.2102e+07	2.27762e+07	2.07766e+07	1.53641e+07	1.5942e+07	1.15574e+07	1.16383e+07	2.60083e+07	2.18825e+07	2.43035e+07	1.71069e+07	4.59871e+06	1.49438e+07	9.77602e+06	6.42127e+06	2.36729e+06	1.99142e+07	1.55243e+07	1.52925e+07	1.25344e+07	4.58083e+06	5.01907e+06	1.4875e+07	1.36312e+07	1.87629e+07
FALSE	High	Master Protein	Q93009	Ubiquitin carboxyl-terminal hydrolase 7 OS=Homo sapiens OX=9606 GN=USP7 PE=1 SV=2	70.858	23	19	104	19	128.2	USP7	0.732	0.821	0.724	0.633	0.623933	0.249342	0.58538	0.257078	7.27289e+06	8.50283e+06	7.5306e+06	8.44367e+06	9.46348e+06	3.6097e+06	8.55228e+06	7.44846e+06	7.01235e+06	7.46428e+06	6.011e+06	6.51697e+06	1.11162e+07	9.75326e+06	1.02878e+07	6.12218e+06	2.36273e+06	5.85379e+06	3.55878e+06	2.67976e+06	623868	7.42455e+06	5.48556e+06	6.86094e+06	5.83823e+06	2.32264e+06	2.72309e+06	6.35165e+06	6.02106e+06	7.88579e+06
FALSE	High	Master Protein	P14625	Endoplasmin OS=Homo sapiens OX=9606 GN=HSP90B1 PE=1 SV=1	70.715	24	16	130	15	92.4	HSP90B1	0.439	0.728	0.474	0.392	0.00871254	0.249384	0.00420477	0.00176311	1.71311e+07	1.25221e+07	1.38016e+07	2.51582e+07	2.29266e+07	1.47949e+07	1.49144e+07	1.49963e+07	1.04374e+07	1.33598e+07	1.23379e+07	1.05263e+07	3.23524e+07	2.41396e+07	3.14717e+07	1.44435e+07	3.47951e+06	1.0963e+07	1.07694e+07	6.61627e+06	2.88493e+06	1.29825e+07	1.1078e+07	1.02311e+07	1.03532e+07	4.8823e+06	4.48352e+06	1.85034e+07	1.50372e+07	2.4297e+07
FALSE	High	Master Protein	P06493	Cyclin-dependent kinase 1 OS=Homo sapiens OX=9606 GN=CDK1 PE=1 SV=3	70.603	54	13	109	12	34.1	CDK1	1.005	0.669	0.972	1.156	1	0.032893	0.999666	0.930983	9.1206e+06	9.34932e+06	9.12092e+06	6.67221e+06	6.07222e+06	2.88339e+06	9.12009e+06	8.82392e+06	8.73989e+06	1.04909e+07	1.1126e+07	1.00849e+07	1.07203e+07	9.07741e+06	7.98949e+06	7.68836e+06	2.57635e+06	7.16092e+06	2.7441e+06	1.67751e+06	468252	7.97408e+06	6.49051e+06	8.64598e+06	8.24849e+06	4.41986e+06	4.33926e+06	6.09147e+06	5.5871e+06	6.09185e+06
FALSE	High	Master Protein	P50454	Serpin H1 OS=Homo sapiens OX=9606 GN=SERPINH1 PE=1 SV=2	69.902	51	14	133	14	46.4	SERPINH1	0.627	0.59	0.693	0.566	0.025836	0.0166997	0.199594	0.023799	1.30414e+07	8.30842e+06	1.2174e+07	1.14714e+07	1.3849e+07	7.23802e+06	1.245e+07	1.50576e+07	1.3474e+07	1.09902e+07	1.10837e+07	1.05539e+07	2.28185e+07	1.94311e+07	1.7967e+07	10931601	2.28381e+06	9.58061e+06	4.83179e+06	3.96581e+06	1.38786e+06	1.08371e+07	1.12097e+07	1.34439e+07	8.63163e+06	4.34695e+06	4.51531e+06	1.30507e+07	1.21042e+07	1.38709e+07
FALSE	High	Master Protein	Q9UPY3	Endoribonuclease Dicer OS=Homo sapiens OX=9606 GN=DICER1 PE=1 SV=3	69.565	12	15	86	15	218.5	DICER1	1.159	1.81	1.386	1.299	0.999225	0.372785	0.961028	0.963849	5.72345e+06	4.08965e+06	2.28601e+06	6.38495e+06	6.84138e+06	5.14147e+06	4.89141e+06	5.3961e+06	2.91894e+06	4.98818e+06	4.58412e+06	3.32907e+06	3.52845e+06	2.20515e+06	5.6318e+06	4.81894e+06	1.09247e+06	1.66442e+06	2.59315e+06	1.92068e+06	928792	4.27676e+06	3.98067e+06	2.85151e+06	3.88692e+06	1.76483e+06	1.37172e+06	1.96948e+06	1.29327e+06	4.28639e+06
FALSE	High	Master Protein	P38919	Eukaryotic initiation factor 4A-III OS=Homo sapiens OX=9606 GN=EIF4A3 PE=1 SV=4	69.441	40	14	139	13	46.8	EIF4A3	0.921	0.678	0.973	0.987	0.87943	0.239247	0.912675	0.999616	9.23949e+06	9.29869e+06	6.24213e+06	6.807e+06	7.9761e+06	4.67473e+06	9.76765e+06	1.00119e+07	5.77521e+06	1.03363e+07	9.91143e+06	7.94358e+06	1.1123e+07	8.14386e+06	1.00373e+07	7.76299e+06	2.58743e+06	4.91861e+06	2.83343e+06	2.27828e+06	850976	8.54027e+06	7.43812e+06	5.68295e+06	8.06973e+06	3.92878e+06	3.38781e+06	6.36164e+06	5.06826e+06	7.64309e+06
FALSE	High	Master Protein	Q709C8	Vacuolar protein sorting-associated protein 13C OS=Homo sapiens OX=9606 GN=VPS13C PE=1 SV=1	69.426	9	21	105	21	422.1	VPS13C	3.858	1.537	2.006	2.324	0.00152428	0.831614	0.13831	0.015583	9.69983e+06	7.20946e+06	1.01694e+07	4.44363e+06	3.86424e+06	1.66188e+06	5.04308e+06	3.36376e+06	5.07564e+06	6.96174e+06	5.84412e+06	5.68988e+06	2.51446e+06	2.05761e+06	2.67324e+06	8.21284e+06	2.01068e+06	8.09884e+06	1.83488e+06	1.03919e+06	230120	4.34412e+06	2.32659e+06	4.99786e+06	5.47368e+06	2.28328e+06	2.40554e+06	1.25399e+06	1.05698e+06	1.83669e+06
FALSE	High	Master Protein	P23528	Cofilin-1 OS=Homo sapiens OX=9606 GN=CFL1 PE=1 SV=3	69.13	63	10	188	10	18.5	CFL1	1.754	0.969	1.292	0.997	0.00205129	0.689347	0.273531	1	8.50104e+07	7.88195e+07	8.08438e+07	4.70693e+07	4.4676e+07	3.21417e+07	5.95718e+07	6.21187e+07	5.3068e+07	5.36742e+07	4.59737e+07	4.14674e+07	4.60931e+07	5.21404e+07	4.2167e+07	7.19783e+07	2.22153e+07	6.43836e+07	2.01578e+07	1.29237e+07	6.3327e+06	5.20785e+07	4.63946e+07	5.3048e+07	4.21675e+07	1.82962e+07	1.79113e+07	2.63393e+07	3.24609e+07	3.25378e+07
FALSE	High	Master Protein	Q6P2E9	Enhancer of mRNA-decapping protein 4 OS=Homo sapiens OX=9606 GN=EDC4 PE=1 SV=1	69.087	22	18	91	18	151.6	EDC4	0.56	1.091	0.585	0.677	0.00534512	0.759935	0.011169	0.0162451	5.67434e+06	6.21735e+06	5.7194e+06	1.11397e+07	1.20294e+07	1.06564e+07	5.84939e+06	6.80555e+06	5.96978e+06	7.69165e+06	6.91134e+06	4.84872e+06	1.1131e+07	8.50825e+06	1.02116e+07	4.59054e+06	1.65942e+06	4.324e+06	4.67028e+06	3.37511e+06	2.06082e+06	4.93865e+06	4.96604e+06	5.80227e+06	5.9499e+06	2.69821e+06	2.0244e+06	6.36616e+06	5.22355e+06	7.82402e+06
FALSE	High	Master Protein	O75155	Cullin-associated NEDD8-dissociated protein 2 OS=Homo sapiens OX=9606 GN=CAND2 PE=1 SV=3	68.507	17	15	114	14	135.2	CAND2	0.781	0.161	0.799	0.508	0.896628	1.86616e-05	0.946521	0.0768172	4.7631e+06	4.02348e+06	3.3547e+06	1.25764e+06	787941	829235	3.94816e+06	4.28925e+06	4.11793e+06	3.7233e+06	2.25649e+06	2.62066e+06	5.15486e+06	3.6247e+06	5.36679e+06	4.00086e+06	1.09162e+06	2.67166e+06	387756	110774	59486.9	3.35887e+06	3.11546e+06	4.11793e+06	2.86239e+06	838195	1.05928e+06	2.91322e+06	2.20812e+06	4.07828e+06
FALSE	High	Master Protein	P27348	14-3-3 protein theta OS=Homo sapiens OX=9606 GN=YWHAQ PE=1 SV=1	68.476	57	14	168	10	27.7	YWHAQ	0.711	0.76	0.69	0.698	0.283119	0.38569	0.183924	0.369484	7.35671e+06	6.54133e+06	5.19637e+06	6.99208e+06	9.00254e+06	4.54729e+06	6.69324e+06	6.34933e+06	4.94857e+06	8.7876e+06	6.42272e+06	4.97328e+06	9.84491e+06	9.02774e+06	9.19766e+06	6.21539e+06	1.81415e+06	4.07504e+06	2.95204e+06	2.58204e+06	874339	5.841e+06	4.67168e+06	4.87192e+06	6.84904e+06	2.51284e+06	2.11152e+06	5.63063e+06	5.62363e+06	7.10082e+06
FALSE	High	Master Protein	Q15366	Poly(rC)-binding protein 2 OS=Homo sapiens OX=9606 GN=PCBP2 PE=1 SV=1	68.138	36	7	109	5	38.6	PCBP2	0.753	0.911	0.76	0.694	0.295053	0.4531	0.234306	0.138074	1.28118e+07	1.08115e+07	1.15335e+07	1.39627e+07	1.61347e+07	8.44282e+06	1.1646e+07	1.36076e+07	9.2563e+06	1.26054e+07	1.06298e+07	9.10724e+06	1.53196e+07	1.97359e+07	1.50765e+07	1.08129e+07	3.02734e+06	9.13675e+06	5.92503e+06	4.63886e+06	1.65874e+06	1.01254e+07	1.01524e+07	9.21685e+06	9.86164e+06	4.23614e+06	3.91687e+06	8.76181e+06	1.22941e+07	1.16238e+07
FALSE	High	Master Protein	P22314	Ubiquitin-like modifier-activating enzyme 1 OS=Homo sapiens OX=9606 GN=UBA1 PE=1 SV=3	67.959	21	14	86	14	117.8	UBA1	0.802	0.971	0.674	0.885	0.640583	0.995352	0.5001	0.637809	3.59017e+06	2.38891e+06	4.22473e+06	7.6383e+06	3.61966e+06	4.34996e+06	3.40549e+06	3.01667e+06	2.97346e+06	3.96262e+06	2.15499e+06	4.22905e+06	4.43332e+06	4.47821e+06	4.71566e+06	2.92084e+06	594570	3.20436e+06	3.22986e+06	955458	812438	2.89538e+06	2.13251e+06	2.84683e+06	3.05421e+06	788531	1.79067e+06	2.48244e+06	2.70805e+06	3.55837e+06
FALSE	High	Master Protein	Q15084	Protein disulfide-isomerase A6 OS=Homo sapiens OX=9606 GN=PDIA6 PE=1 SV=1	67.807	40	12	82	12	48.1	PDIA6	0.153	0.62	0.186	0.238	4.32094e-06	0.0488873	1.01347e-05	5.49459e-05	3.11078e+06	1.88721e+06	2.54309e+06	1.26764e+07	1.03243e+07	6.55165e+06	3.09303e+06	3.29727e+06	2.43131e+06	4.42067e+06	3.47499e+06	3.96853e+06	1.66453e+07	1.60997e+07	1.74383e+07	2.50574e+06	463218	1.83973e+06	5.37819e+06	2.95665e+06	1.26222e+06	2.47815e+06	2.4441e+06	2.22932e+06	3.39949e+06	1.33759e+06	1.68063e+06	9.52e+06	1.0029e+07	1.34628e+07
FALSE	High	Master Protein	Q13428	Treacle protein OS=Homo sapiens OX=9606 GN=TCOF1 PE=1 SV=3	67.61	15	17	105	17	152	TCOF1	1.091	0.713	0.887	0.875	0.999017	0.584695	0.957321	0.995421	8.38179e+06	8.5014e+06	3.85914e+06	5.47685e+06	5.59337e+06	3.02545e+06	6.86692e+06	6.8171e+06	4.04953e+06	9.18657e+06	6.72737e+06	4.00724e+06	7.88707e+06	5.62579e+06	7.68475e+06	7.0555e+06	2.35496e+06	2.84352e+06	2.21336e+06	1.55388e+06	537142	5.90802e+06	4.9524e+06	3.81845e+06	7.18835e+06	2.63241e+06	1.63104e+06	4.41114e+06	3.45109e+06	5.89614e+06
FALSE	High	Master Protein	Q13315	Serine-protein kinase ATM OS=Homo sapiens OX=9606 GN=ATM PE=1 SV=4	67.455	9	21	52	21	350.5	ATM	0.582	0.212	0.704	0.474	0.0264173	1.35825e-05	0.499324	0.00443627	2.66009e+06	1.79571e+06	2.75026e+06	1.05041e+06	971048	785759	3.28493e+06	3.21948e+06	3.1346e+06	2.35721e+06	2.16775e+06	1.50214e+06	4.5897e+06	3.3366e+06	4.57233e+06	2.17019e+06	398267	1.88879e+06	170115	82395	26758.2	2.83466e+06	2.38521e+06	3.03261e+06	1.68104e+06	764277	543282	2.625e+06	1.97562e+06	3.52995e+06
FALSE	High	Master Protein	O75746	Calcium-binding mitochondrial carrier protein Aralar1 OS=Homo sapiens OX=9606 GN=SLC25A12 PE=1 SV=2	67.447	37	19	157	12	74.7	SLC25A12	0.719	0.308	0.703	0.729	0.676042	0.000559091	0.617652	0.888608	4.04425e+06	3.99115e+06	4.36413e+06	2.02102e+06	1.73525e+06	836750	3.95228e+06	3.65896e+06	4.56659e+06	6.22995e+06	3.61072e+06	4.10364e+06	5.79516e+06	4.98262e+06	5.62549e+06	3.42427e+06	1.08759e+06	3.42495e+06	764390	439091	109817	3.44143e+06	2.70774e+06	4.56659e+06	4.88456e+06	1.42633e+06	1.77709e+06	3.31445e+06	3.10381e+06	4.34301e+06
FALSE	High	Master Protein	Q02978	Mitochondrial 2-oxoglutarate/malate carrier protein OS=Homo sapiens OX=9606 GN=SLC25A11 PE=1 SV=3	67.398	51	12	139	12	34	SLC25A11	1.484	0.705	1.471	1.162	0.265899	0.0105577	0.107487	0.931399	2.50306e+07	1.89186e+07	2.57454e+07	1.26673e+07	1.18834e+07	1.00998e+07	2.32026e+07	2.58994e+07	2.48139e+07	2.27397e+07	1.7485e+07	1.96064e+07	1.68667e+07	2.17401e+07	1.65529e+07	2.11037e+07	5.31373e+06	2.04613e+07	5.35001e+06	3.41163e+06	1.95071e+06	2.02336e+07	1.92952e+07	2.48139e+07	1.78631e+07	6.89647e+06	8.41983e+06	9.62334e+06	1.34782e+07	1.27731e+07
FALSE	High	Master Protein	P53007	Tricarboxylate transport protein, mitochondrial OS=Homo sapiens OX=9606 GN=SLC25A1 PE=1 SV=2	66.975	41	10	186	10	34	SLC25A1	0.981	0.353	1.025	0.848	0.896207	0.000484477	0.999787	0.845591	3.93368e+07	2.45575e+07	4.34246e+07	1.93016e+07	1.41123e+07	1.41463e+07	3.74967e+07	4.10884e+07	4.24543e+07	3.40008e+07	3.02391e+07	3.87132e+07	4.00837e+07	4.13602e+07	3.67533e+07	3.33064e+07	6.867e+06	3.45217e+07	8.18747e+06	4.05844e+06	2.73574e+06	3.27203e+07	3.06757e+07	4.24543e+07	2.66827e+07	1.20376e+07	1.67618e+07	2.29252e+07	2.57644e+07	2.83744e+07
FALSE	High	Master Protein	P11908	Ribose-phosphate pyrophosphokinase 2 OS=Homo sapiens OX=9606 GN=PRPS2 PE=1 SV=2	66.418	40	9	126	4	34.7	PRPS2	1.318	0.22	1.315	1.088	0.401557	4.74912e-05	0.514806	0.72304	623038	803170	486744	132526	103749	73087.3	660117	529096	621251	681645	513916	509272	472536	365632	534375	494107	226374	380586				508229	365271	559765	475123	192824	205328	233103	208367	377358
FALSE	High	Master Protein	Q7Z5K2	Wings apart-like protein homolog OS=Homo sapiens OX=9606 GN=WAPL PE=1 SV=1	65.968	19	16	88	16	132.9	WAPL	0.836	0.467	1.095	0.549	0.524616	0.00925217	0.889991	0.169922	4.83932e+06	2.951e+06	4.95152e+06	3.10616e+06	2.70201e+06	1.85764e+06	6.20503e+06	6.34227e+06	7.023e+06	4.44113e+06	3.10635e+06	3.18129e+06	5.7905e+06	4.38595e+06	6.66878e+06	3.89436e+06	762240	3.93469e+06	1.19495e+06	677190	244354	5.30475e+06	4.68082e+06	7.023e+06	3.35469e+06	1.1384e+06	1.2993e+06	3.25081e+06	2.68474e+06	5.0356e+06
FALSE	High	Master Protein	P53618	Coatomer subunit beta OS=Homo sapiens OX=9606 GN=COPB1 PE=1 SV=3	65.818	26	15	101	15	107.1	COPB1	0.552	0.437	0.616	0.514	0.147179	0.00888038	0.242617	0.0941039	5.88643e+06	3.75102e+06	4.61037e+06	4.39215e+06	3.64832e+06	2.04921e+06	5.67665e+06	5.14423e+06	4.32308e+06	5.601e+06	4.29189e+06	3.52516e+06	8.34734e+06	6.45703e+06	9.29412e+06	4.89017e+06	976073	3.50594e+06	1.79443e+06	976329	299696	4.92483e+06	3.79592e+06	4.27056e+06	4.36384e+06	1.64589e+06	1.46274e+06	4.77412e+06	4.02226e+06	7.17529e+06
FALSE	High	Master Protein	O43432	Eukaryotic translation initiation factor 4 gamma 3 OS=Homo sapiens OX=9606 GN=EIF4G3 PE=1 SV=2	65.362	14	19	137	16	176.5	EIF4G3	1.494	2.92	1.579	1.847	0.385358	0.086712	0.305939	0.234553	5.64903e+06	4.92332e+06	4.16363e+06	9.62601e+06	1.05467e+07	3.09315e+06	5.20501e+06	6.34925e+06	4.16429e+06	6.85123e+06	6.08926e+06	3.97398e+06	3.2963e+06	1.78162e+06	3.3324e+06	4.7202e+06	1.3624e+06	3.1959e+06	4.1246e+06	3.05289e+06	535792	4.50202e+06	4.74418e+06	4.09177e+06	5.3868e+06	2.40706e+06	1.65466e+06	1.86067e+06	959588	2.48244e+06
FALSE	High	Master Protein	Q14671	Pumilio homolog 1 OS=Homo sapiens OX=9606 GN=PUM1 PE=1 SV=3	65.103	17	16	119	16	126.4	PUM1	0.86	0.546	0.883	0.711	0.183782	0.0011121	0.668672	0.0416908	1.5777e+07	1.22221e+07	1.62977e+07	1.16342e+07	7.83933e+06	1.00215e+07	1.62089e+07	1.86984e+07	1.52446e+07	1.47044e+07	1.30396e+07	1.15692e+07	1.80144e+07	1.83475e+07	2.26363e+07	1.33432e+07	3.39649e+06	1.28996e+07	4.92637e+06	2.15882e+06	1.91027e+06	1.41404e+07	1.38981e+07	1.51507e+07	1.15058e+07	5.18031e+06	4.95841e+06	1.0303e+07	1.13703e+07	1.74146e+07
FALSE	High	Master Protein	P46782	40S ribosomal protein S5 OS=Homo sapiens OX=9606 GN=RPS5 PE=1 SV=4	65.09	60	9	196	9	22.9	RPS5	0.921	0.841	1.05	0.792	0.999987	0.900019	0.992814	0.86175	1.73688e+07	1.82675e+07	2.4997e+07	1.66726e+07	2.27902e+07	1.37678e+07	2.03856e+07	2.08201e+07	2.15848e+07	1.57167e+07	1.44847e+07	2.20241e+07	2.08678e+07	1.98335e+07	1.84848e+07	1.46061e+07	5.12582e+06	1.99075e+07	7.07222e+06	6.56526e+06	2.6991e+06	1.77023e+07	1.55064e+07	2.15279e+07	1.23221e+07	5.7158e+06	9.48844e+06	1.1927e+07	1.23164e+07	1.42216e+07
FALSE	High	Master Protein	O95573	Long-chain-fatty-acid--CoA ligase 3 OS=Homo sapiens OX=9606 GN=ACSL3 PE=1 SV=3	64.983	31	17	130	15	80.4	ACSL3	0.807	0.424	0.761	0.89	0.804113	0.0199391	0.844455	0.993537	1.13027e+07	6.66504e+06	1.00089e+07	7.6804e+06	5.25399e+06	3.29578e+06	9.43211e+06	1.01013e+07	8.34887e+06	1.10315e+07	9.49913e+06	1.10881e+07	1.23949e+07	8.87961e+06	1.35677e+07	9.48585e+06	1.83202e+06	7.94682e+06	3.26182e+06	1.42929e+06	571543	8.15745e+06	7.41102e+06	8.29253e+06	8.6135e+06	3.75607e+06	4.74757e+06	7.03706e+06	5.45991e+06	1.0429e+07
FALSE	High	Master Protein	P30153	Serine/threonine-protein phosphatase 2A 65 kDa regulatory subunit A alpha isoform OS=Homo sapiens OX=9606 GN=PPP2R1A PE=1 SV=4	64.538	38	15	171	11	65.3	PPP2R1A	0.839	0.873	0.79	0.645	0.898471	0.44449	0.775329	0.613866	8.66595e+06	8.25944e+06	6.6154e+06	8.59547e+06	9.52629e+06	2.79411e+06	7.78199e+06	7.91918e+06	6.11516e+06	8.28225e+06	6.35183e+06	5.62223e+06	1.16695e+07	8.51337e+06	9.84832e+06	7.33746e+06	2.31281e+06	5.26848e+06	3.68303e+06	2.75753e+06	509820	6.80412e+06	5.87987e+06	6.10185e+06	6.51194e+06	2.5313e+06	2.42251e+06	6.67415e+06	5.30321e+06	7.60315e+06
FALSE	High	Master Protein	P49790	Nuclear pore complex protein Nup153 OS=Homo sapiens OX=9606 GN=NUP153 PE=1 SV=2	64.289	16	14	86	14	153.8	NUP153	1.273	0.703	1.329	0.992	0.969707	0.210685	0.347872	0.999822	4.87172e+06	4.77266e+06	3.12595e+06	2.63713e+06	3.29253e+06	1.78491e+06	4.98352e+06	6.81769e+06	4.33903e+06	3.72033e+06	4.35943e+06	3.53562e+06	3.7506e+06	3.50474e+06	4.01024e+06	4.08108e+06	1.34518e+06	2.28446e+06	1.06628e+06	895624	277434	4.22932e+06	5.09421e+06	4.29076e+06	2.82654e+06	1.70952e+06	1.45515e+06	2.00577e+06	2.11391e+06	2.98464e+06
FALSE	High	Master Protein	P61204	ADP-ribosylation factor 3 OS=Homo sapiens OX=9606 GN=ARF3 PE=1 SV=2	63.834	59	10	198	5	20.6	ARF3	0.549	2.27	0.605	0.637	0.119958	0.11643	0.351075	0.428726	9.67469e+06	1.1257e+07	6.48907e+06	7.41218e+07	4.0037e+07	2.07787e+07	9.0497e+06	1.0676e+07	1.36875e+07	1.12277e+07	1.25188e+07	1.07668e+07	2.22277e+07	1.76342e+07	1.67055e+07	8.19156e+06	3.15321e+06	5.16786e+06	3.17601e+07	1.15707e+07	4.08463e+06	7.91254e+06	7.97718e+06	1.36711e+07	8.79805e+06	4.97434e+06	4.6626e+06	1.2702e+07	1.09848e+07	1.28971e+07
FALSE	High	Master Protein	Q00839	Heterogeneous nuclear ribonucleoprotein U OS=Homo sapiens OX=9606 GN=HNRNPU PE=1 SV=6	63.35	24	16	161	16	90.5	HNRNPU	0.766	0.669	0.838	0.673	0.796813	0.151043	0.669883	0.127746	3.56207e+07	3.08065e+07	2.88853e+07	2.68871e+07	3.01529e+07	2.00408e+07	3.36756e+07	3.70558e+07	2.27831e+07	2.71534e+07	2.70451e+07	2.10068e+07	4.01942e+07	3.06188e+07	4.29504e+07	3.0119e+07	8.65609e+06	2.29527e+07	1.14745e+07	8.66796e+06	3.92672e+06	2.9444e+07	2.75675e+07	2.26539e+07	2.13494e+07	1.0716e+07	9.02792e+06	2.29544e+07	1.90566e+07	3.31588e+07
FALSE	High	Master Protein	Q9Y490	Talin-1 OS=Homo sapiens OX=9606 GN=TLN1 PE=1 SV=3	62.713	12	20	86	18	269.6	TLN1	0.877	1.066	0.949	0.976	0.985526	1	0.984454	0.988625	4.13274e+06	2.17211e+06	2.71894e+06	4.06884e+06	3.30515e+06	2.35988e+06	2.94338e+06	3.26795e+06	2.52471e+06	3.28674e+06	3.02663e+06	2.49356e+06	3.29798e+06	3.10195e+06	3.08526e+06	3.47077e+06	560626	2.12739e+06	1.69334e+06	928972	388945	2.55168e+06	2.33546e+06	2.31224e+06	2.52793e+06	1.1549e+06	1.00156e+06	1.84363e+06	1.83645e+06	2.28449e+06
FALSE	High	Master Protein	P17066	Heat shock 70 kDa protein 6 OS=Homo sapiens OX=9606 GN=HSPA6 PE=1 SV=2	62.194	16	8	201	1	71	HSPA6	0.483	0.428	0.169	0.406	0.379488	0.339968	0.0709141	0.205244	32416.9	77003.5	137026	79079.4	50997.9	68344.5	15841.2	45364.9	26924.6	21504.6	79263	64743.8	77181.1	159499	2.85856e+06	27447.4		109127	33884.4									44142.5	99356.3	2.20688e+06
FALSE	High	Master Protein	P33991	DNA replication licensing factor MCM4 OS=Homo sapiens OX=9606 GN=MCM4 PE=1 SV=5	61.864	25	16	99	16	96.5	MCM4	0.655	0.47	0.662	0.58	0.00449648	0.000206831	0.0106521	0.00147472	6.75652e+06	4.87371e+06	7.51314e+06	4.84738e+06	5.53938e+06	4.60025e+06	6.99282e+06	6.82536e+06	6.15312e+06	6.02117e+06	5.9803e+06	5.4351e+06	1.06094e+07	9.45401e+06	1.03137e+07	5.63581e+06	1.27537e+06	5.92255e+06	1.9112e+06	1.51969e+06	829651	6.03884e+06	4.98619e+06	5.96369e+06	4.64774e+06	2326300	2.24484e+06	6.06786e+06	5.86069e+06	7.90999e+06
FALSE	High	Master Protein	Q8TEM1	Nuclear pore membrane glycoprotein 210 OS=Homo sapiens OX=9606 GN=NUP210 PE=1 SV=3	61.573	11	17	98	17	205	NUP210	0.701	1.042	0.658	0.617	0.0596477	0.999971	0.0544575	0.139356	5.74497e+06	3.70012e+06	5.29578e+06	8.33e+06	7.86996e+06	7.33389e+06	4.43468e+06	4.97265e+06	4.9738e+06	4.5077e+06	4.66287e+06	6.85306e+06	6.29996e+06	9.65862e+06	7.55397e+06	4.86427e+06	1.0139e+06	4.17111e+06	3.56928e+06	2.27062e+06	1.42679e+06	3.82225e+06	3.71558e+06	4.94146e+06	3.51874e+06	1.82651e+06	2.94588e+06	3.60316e+06	6.01662e+06	5.83186e+06
FALSE	High	Master Protein	O14641	Segment polarity protein dishevelled homolog DVL-2 OS=Homo sapiens OX=9606 GN=DVL2 PE=1 SV=1	61.477	26	14	132	11	78.9	DVL2	1.883	2.981	1.65	2.027	0.091521	0.00689419	0.245808	0.0468258	1.19671e+07	9.48954e+06	1.49338e+07	2.07849e+07	1.89441e+07	1.20783e+07	7.1773e+06	1.04866e+07	1.49336e+07	1.288e+07	1.08878e+07	1.57614e+07	6.35397e+06	6.28839e+06	7.23404e+06	1.00597e+07	2.58922e+06	1.18264e+07	8.83804e+06	5.43068e+06	2.34405e+06	6.12008e+06	7.71323e+06	1.47425e+07	1.00796e+07	4.25093e+06	6.7803e+06	3.4826e+06	3.81629e+06	5.49753e+06
FALSE	High	Master Protein	Q9Y6G9	Cytoplasmic dynein 1 light intermediate chain 1 OS=Homo sapiens OX=9606 GN=DYNC1LI1 PE=1 SV=3	61.453	44	16	128	16	56.5	DYNC1LI1	1.005	1.066	0.894	0.763	0.950107	0.991404	0.889552	0.149253	1.59047e+07	1.12882e+07	1.68801e+07	1.68671e+07	1.71473e+07	1.15466e+07	1.41433e+07	1.42105e+07	1.40666e+07	1.23647e+07	1.04547e+07	1.20634e+07	1.5854e+07	1.55445e+07	1.58181e+07	1.34083e+07	3.17528e+06	1.3415e+07	7.18652e+06	4.92967e+06	2.26099e+06	1.23512e+07	1.06182e+07	1.40666e+07	9.72176e+06	4.12334e+06	5.1837e+06	9.06742e+06	9.67664e+06	1.22119e+07
FALSE	High	Master Protein	Q63HN8	E3 ubiquitin-protein ligase RNF213 OS=Homo sapiens OX=9606 GN=RNF213 PE=1 SV=3	61.353	5	19	52	19	591	RNF213	0.871	0.262	0.919	0.531	0.521062	0.000180634	0.995603	0.0392637	2.01672e+06	992233	1.96762e+06	596398	492951	591600	2.0748e+06	1.71213e+06	2.18241e+06	1.19843e+06	1.27423e+06	954905	2.25785e+06	1.72796e+06	2.42093e+06	1.50912e+06	122742	1.43392e+06	70308.1		29941.9	1.56818e+06	1.1734e+06	2.06683e+06	744362	411351	310563	1.24312e+06	922137	1.77332e+06
FALSE	High	Master Protein	Q9UI26	Importin-11 OS=Homo sapiens OX=9606 GN=IPO11 PE=1 SV=1	61.239	15	11	81	11	112.5	IPO11	0.358	0.12	0.401	0.402	0.319325	0.00386954	0.403457	0.421009	3.97753e+06	1.61177e+06	2.12153e+06	994282	710127	427229	3.10733e+06	2.34565e+06	2.37626e+06	2.38296e+06	1.14469e+06	6.6503e+06	8.54827e+06	3.66258e+06	5.9296e+06	3.32842e+06	413871	1.63156e+06	342187	128792		2.67329e+06	1.68292e+06	2.31098e+06	1.85029e+06	345728	2.79847e+06	4.88904e+06	2.26737e+06	4.56812e+06
FALSE	High	Master Protein	Q15233	Non-POU domain-containing octamer-binding protein OS=Homo sapiens OX=9606 GN=NONO PE=1 SV=4	61.186	36	12	123	11	54.2	NONO	0.702	2.273	0.807	0.756	0.554856	0.391424	0.819518	0.728513	7.48748e+06	6.59826e+06	7.01092e+06	2.46605e+07	2.27062e+07	7.69805e+06	8.05924e+06	9.12797e+06	6.74349e+06	7.82519e+06	7.55346e+06	7.36383e+06	9.9893e+06	9.96467e+06	1.09344e+07	6.221e+06	1.78758e+06	5.48226e+06	1.05304e+07	6.54885e+06	1.46015e+06	6.98771e+06	6.82046e+06	6.65543e+06	6.09229e+06	2.95779e+06	3.15612e+06	5.69928e+06	6.20727e+06	8.41069e+06
FALSE	High	Master Protein	O00148	ATP-dependent RNA helicase DDX39A OS=Homo sapiens OX=9606 GN=DDX39A PE=1 SV=2	61.144	43	13	120	5	49.1	DDX39A	0.86	0.48	1	0.756	0.987853	0.0110463	0.999997	0.703809	3.79938e+06	3.18911e+06	2.92987e+06	1.78227e+06	2.23328e+06	887130	3.71141e+06	3.76229e+06	3.28491e+06	2.80397e+06	3.14755e+06	2.45584e+06	2.94724e+06	4.33852e+06	3.70984e+06	3.12118e+06	881295	2.27314e+06	736774	628226	133137	3.23441e+06	2.73873e+06	3.16312e+06	2.20463e+06	1.20669e+06	1.0297e+06	1.68563e+06	2.68251e+06	2.80367e+06
FALSE	High	Master Protein	P52701	DNA mismatch repair protein Msh6 OS=Homo sapiens OX=9606 GN=MSH6 PE=1 SV=2	60.809	16	18	87	18	152.7	MSH6	1.032	1.729	0.79	0.79	0.93107	0.286069	0.967705	0.998661	1.39762e+07	1.35314e+07	2.16244e+07	2.44789e+07	1.61724e+07	2.34216e+07	1.56013e+07	1.06991e+07	1.03596e+07	1.01347e+07	1.07045e+07	1.98309e+07	1.30181e+07	1.43788e+07	1.35476e+07	1.17769e+07	3.71732e+06	1.70855e+07	1.04018e+07	4.61698e+06	4.5423e+06	1.35832e+07	7.93474e+06	1.01769e+07	7.92201e+06	4.18601e+06	8.43755e+06	7.4455e+06	8.89728e+06	1.04265e+07
FALSE	High	Master Protein	Q9BRX2	Protein pelota homolog OS=Homo sapiens OX=9606 GN=PELO PE=1 SV=2	60.482	38	13	121	13	43.3	PELO	0.623	0.262	0.732	0.608	0.0443246	2.24293e-05	0.0699923	0.0385679	6.9108e+06	5.97396e+06	9.04618e+06	3.30611e+06	2.14758e+06	2.91233e+06	6.08372e+06	8.70978e+06	8.12752e+06	6.55766e+06	6.7533e+06	8.07592e+06	1.06362e+07	1.11002e+07	1.61137e+07	5.72281e+06	1.62548e+06	7.12031e+06	1.23323e+06	528182	492999	5.2751e+06	6.44717e+06	8.03599e+06	5.06958e+06	2.63444e+06	3.4263e+06	6.07327e+06	6.81034e+06	1.24115e+07
FALSE	High	Master Protein	Q9H6R7	WD repeat and coiled-coil-containing protein OS=Homo sapiens OX=9606 GN=WDCP PE=1 SV=1	60.459	27	14	126	14	79.1	WDCP	0.48	0.874	0.466	0.452	0.0562171	0.408074	0.0637232	0.0502812	6.45841e+06	6.31217e+06	4.94845e+06	1.22346e+07	1.1496e+07	4.41081e+06	6.4044e+06	6.12678e+06	5.49043e+06	6.71441e+06	5.94877e+06	4.76396e+06	9.6707e+06	2.15875e+07	1.31571e+07	5.43488e+06	1.73884e+06	3.80311e+06	5.21286e+06	3.29042e+06	832397	5.55194e+06	4.42138e+06	5.44012e+06	5.23254e+06	2.34231e+06	2.00177e+06	5.50661e+06	1.34475e+07	1.01384e+07
FALSE	High	Master Protein	P54652	Heat shock-related 70 kDa protein 2 OS=Homo sapiens OX=9606 GN=HSPA2 PE=1 SV=1	60.264	14	8	163	1	70	HSPA2	0.011	0.542	0.08	0.027	4.356e-06	0.282238	0.000252861	9.3434e-06	742536	223565	220979	1.07312e+07	1.15226e+07	5.11078e+06	1.5905e+06	1.92632e+06	997508	320364	551636	539561	1.37682e+07	1.98131e+07	2.27334e+07	628705	54982	175987	4.59815e+06	3.33539e+06	1.00846e+06	1.39064e+06	1.43935e+06	997508	251887	219835	233658	7.8745e+06	1.23421e+07	1.75508e+07
FALSE	High	Master Protein	Q3SY69	Mitochondrial 10-formyltetrahydrofolate dehydrogenase OS=Homo sapiens OX=9606 GN=ALDH1L2 PE=1 SV=2	60.228	22	15	75	15	101.7	ALDH1L2	0.868	0.315	1.023	0.858	0.759694	5.10374e-05	0.991539	0.400165	7.40845e+06	6.221e+06	9.96643e+06	2.88041e+06	2.69169e+06	1.78931e+06	7.43979e+06	8.7284e+06	1.01218e+07	7.70938e+06	5.93123e+06	7.32221e+06	8.53329e+06	1.10985e+07	8.52954e+06	6.19738e+06	1.70782e+06	7.87878e+06	1.13081e+06	642539	260463	6.39671e+06	6.44806e+06	1.01218e+07	5.99816e+06	2.31337e+06	3.11609e+06	4.80296e+06	6.88539e+06	6.4578e+06
FALSE	High	Master Protein	Q8TEX9	Importin-4 OS=Homo sapiens OX=9606 GN=IPO4 PE=1 SV=2	60.159	18	11	69	11	118.6	IPO4	0.964	0.357	0.731	0.786	0.999978	0.0127299	0.952782	0.976419	3.71777e+06	2.45184e+06	3.28902e+06	1.60421e+06	1.217e+06	542773	3.13646e+06	2.34264e+06	2.49398e+06	3.55303e+06	2.68086e+06	2.13047e+06	3.41161e+06	2.23678e+06	4.24485e+06	3.06377e+06	637501	2.52178e+06	621168	291957	56907.7	2.74234e+06	1.68313e+06	2.40285e+06	2.79358e+06	1.01363e+06	839466	1.95121e+06	1.27516e+06	3.24719e+06
FALSE	High	Master Protein	O75592	E3 ubiquitin-protein ligase MYCBP2 OS=Homo sapiens OX=9606 GN=MYCBP2 PE=1 SV=4	59.762	5	17	110	17	513.3	MYCBP2	1.111	2.412	1.095	1.232	0.967515	0.0561453	0.955392	0.981638	3.55155e+06	3.1914e+06	3.11524e+06	7.41498e+06	6.92469e+06	3.24322e+06	4.05494e+06	2.86884e+06	3.14536e+06	3.53711e+06	3.74407e+06	2.52366e+06	2.70207e+06	2.87149e+06	3.1303e+06	3.0071e+06	857215	2.41846e+06	3.15406e+06	1.95817e+06	582296	3.48668e+06	2.02157e+06	3.14536e+06	2.78106e+06	1.38365e+06	971721	1.46215e+06	1.66359e+06	2.31287e+06
FALSE	High	Master Protein	Q9UBX3	Mitochondrial dicarboxylate carrier OS=Homo sapiens OX=9606 GN=SLC25A10 PE=1 SV=2	59.698	46	11	163	11	31.3	SLC25A10	0.928	0.575	0.937	1.049	0.852609	0.000359133	0.827759	0.995883	2.62043e+07	3.05735e+07	3.56131e+07	1.98258e+07	1.89631e+07	1.39714e+07	3.15202e+07	2.88271e+07	3.08996e+07	3.45778e+07	3.35427e+07	3.65046e+07	3.69595e+07	3.2963e+07	3.13013e+07	2.21871e+07	8.6057e+06	2.83237e+07	8.48163e+06	5.47477e+06	2.73041e+06	2.75484e+07	2.15397e+07	3.08764e+07	2.71869e+07	1.33673e+07	1.58084e+07	2.11384e+07	2.05336e+07	2.41654e+07
FALSE	High	Master Protein	Q9P2J5	Leucine--tRNA ligase, cytoplasmic OS=Homo sapiens OX=9606 GN=LARS1 PE=1 SV=2	59.665	17	16	108	16	134.4	LARS1	0.877	0.53	0.976	0.7	0.402934	0.000840568	0.857964	0.0433797	8.44253e+06	9.59635e+06	9.25289e+06	5.58909e+06	6.48952e+06	4.77051e+06	1.02957e+07	1.13609e+07	8.61926e+06	6.6006e+06	9.05726e+06	7.38604e+06	1.05513e+07	9.96556e+06	1.34323e+07	7.07036e+06	2.65794e+06	7.34523e+06	2.27756e+06	1.83209e+06	880549	8.97096e+06	8.45621e+06	8.45494e+06	5.16324e+06	3.57478e+06	3.09508e+06	6.0078e+06	6.20782e+06	1.03701e+07
FALSE	High	Master Protein	O75534	Cold shock domain-containing protein E1 OS=Homo sapiens OX=9606 GN=CSDE1 PE=1 SV=2	59.429	22	16	104	16	88.8	CSDE1	0.653	0.882	0.708	0.694	0.339461	0.646339	0.286365	0.381366	1.26785e+07	1.11775e+07	1.13498e+07	1.77336e+07	1.53297e+07	8.29175e+06	1.23031e+07	1.32353e+07	9.16691e+06	1.37562e+07	1.2061e+07	1.02255e+07	1.73874e+07	1.37258e+07	2.09026e+07	1.07349e+07	3.13077e+06	9.03892e+06	7.55391e+06	4.40918e+06	1.61771e+06	1.06536e+07	9.83203e+06	8.96074e+06	1.07782e+07	4.78388e+06	4.36411e+06	9.91588e+06	8.55018e+06	1.61374e+07
FALSE	High	Master Protein	O94826	Mitochondrial import receptor subunit TOM70 OS=Homo sapiens OX=9606 GN=TOMM70 PE=1 SV=1	59.359	28	13	95	13	67.4	TOMM70	0.57	0.657	0.729	0.606	0.116161	0.217324	0.424595	0.270511	8.51064e+06	6.54549e+06	8.69303e+06	1.30237e+07	9.80647e+06	4.99945e+06	7.39479e+06	1.1057e+07	1.08909e+07	9.0462e+06	7.78868e+06	1.00411e+07	1.52489e+07	1.24842e+07	1.49354e+07	7.13307e+06	1.78952e+06	6.8224e+06	5.53947e+06	2.79146e+06	959311	6.33477e+06	8.18144e+06	1.08452e+07	7.04485e+06	3.07817e+06	4.28388e+06	8.72133e+06	7.77678e+06	1.15305e+07
FALSE	High	Master Protein	Q96CS3	FAS-associated factor 2 OS=Homo sapiens OX=9606 GN=FAF2 PE=1 SV=2	59.069	44	13	98	13	52.6	FAF2	0.825	0.621	0.995	0.905	0.950587	0.04677	0.998	0.999979	1.12312e+07	9.31759e+06	8.4055e+06	7.76416e+06	7.01292e+06	4.98786e+06	1.12278e+07	1.21669e+07	1.008e+07	1.23301e+07	9.17815e+06	1.02152e+07	1.12893e+07	8.13272e+06	1.31325e+07	9.46688e+06	2.58297e+06	6.59081e+06	3.25593e+06	1.98505e+06	935712	9.77109e+06	9.063e+06	1.00579e+07	9.62942e+06	3.59753e+06	4.36542e+06	6.45674e+06	5.00913e+06	1.01386e+07
FALSE	High	Master Protein	Q7Z4H7	HAUS augmin-like complex subunit 6 OS=Homo sapiens OX=9606 GN=HAUS6 PE=1 SV=2	58.069	19	12	78	12	108.6	HAUS6	0.905	0.823	0.924	0.736	0.999464	0.566709	0.982743	0.627298	3.86611e+06	3.1604e+06	3.43175e+06	3.67638e+06	3.11989e+06	1.81887e+06	2.77263e+06	3.50179e+06	3.66145e+06	3.50565e+06	2.78834e+06	2.25902e+06	3.97554e+06	3.1132e+06	3.79055e+06	3.23737e+06	851293	2.66549e+06	1.4963e+06	841191	279062	2.24465e+06	2.57987e+06	3.55507e+06	2.74466e+06	1.06699e+06	908582	2.27374e+06	1.88714e+06	2.89968e+06
FALSE	High	Master Protein	Q9C0E2	Exportin-4 OS=Homo sapiens OX=9606 GN=XPO4 PE=1 SV=2	57.507	14	12	53	11	130.1	XPO4	0.656	0.248	0.798	0.532	0.0798014	5.24266e-05	0.288263	0.0116357	2.8651e+06	3.1639e+06	2.61499e+06	1.08186e+06	1.30324e+06	714343	3.4865e+06	2.93148e+06	3.84159e+06	2.32227e+06	1.86436e+06	2.67705e+06	7.52308e+06	3.99327e+06	4.36875e+06	2.29476e+06	843602	2.06083e+06	312299	246799	50044.9	3.00767e+06	2.13496e+06	3.76265e+06	1.77293e+06	660822	1.04172e+06	4.3027e+06	2.45355e+06	3.32552e+06
FALSE	High	Master Protein	P08237	ATP-dependent 6-phosphofructokinase, muscle type OS=Homo sapiens OX=9606 GN=PFKM PE=1 SV=2	57.226	24	15	96	13	85.1	PFKM	1.044	0.524	0.845	0.827	0.990825	0.00240578	0.879726	0.941472	8.26088e+06	8.42347e+06	6.06822e+06	4.15125e+06	4.36648e+06	3.20661e+06	6.53522e+06	6.68928e+06	7.92934e+06	6.54349e+06	5.99869e+06	9.52585e+06	7.46253e+06	8.55514e+06	7.91565e+06	6.89491e+06	2.35174e+06	4.65974e+06	1.60977e+06	1.16159e+06	554721	5.62119e+06	4.96026e+06	7.79606e+06	5.07436e+06	2.34349e+06	4.1e+06	4.26807e+06	5.25489e+06	6.09479e+06
FALSE	High	Master Protein	Q9UPN7	Serine/threonine-protein phosphatase 6 regulatory subunit 1 OS=Homo sapiens OX=9606 GN=PPP6R1 PE=1 SV=5	57.074	28	13	80	13	96.7	PPP6R1	0.796	0.492	0.818	0.656	0.785998	0.028601	0.938465	0.62362	3.00507e+06	3.6021e+06	3.53451e+06	2.18398e+06	2.97499e+06	832621	3.5873e+06	3.63303e+06	3.94804e+06	3.98065e+06	2.61793e+06	2.91474e+06	4.44165e+06	4.36405e+06	4.76491e+06	2.4589e+06	930095	2.61898e+06	830566	772451	74226.3	3.05408e+06	2.51992e+06	3.83504e+06	3.02361e+06	957791	1.19704e+06	2.4258e+06	2.62223e+06	3.66316e+06
FALSE	High	Master Protein	P45880	Voltage-dependent anion-selective channel protein 2 OS=Homo sapiens OX=9606 GN=VDAC2 PE=1 SV=2	56.213	49	10	144	10	31.5	VDAC2	1.067	0.904	0.907	0.917	0.984858	0.84149	0.340235	0.695594	7.87516e+07	7.62773e+07	5.88758e+07	7.36919e+07	6.40796e+07	6.46727e+07	6.93811e+07	6.48967e+07	5.14969e+07	6.49076e+07	6.61142e+07	6.55917e+07	8.40579e+07	7.15165e+07	6.80063e+07	6.6679e+07	2.14812e+07	4.68884e+07	3.15612e+07	1.85369e+07	1.27346e+07	6.06629e+07	4.84911e+07	5.14969e+07	5.10338e+07	2.63219e+07	2.84046e+07	4.80755e+07	4.45496e+07	5.25026e+07
FALSE	High	Master Protein	O75369	Filamin-B OS=Homo sapiens OX=9606 GN=FLNB PE=1 SV=2	56.182	10	19	86	15	278	FLNB	0.917	0.911	0.858	0.941	0.997615	0.890451	0.976264	0.943236	4.4067e+06	3.95567e+06	3.91331e+06	3.92995e+06	4.60322e+06	3.04991e+06	3.70371e+06	4.64413e+06	3.60945e+06	4.61268e+06	4.06228e+06	3.12514e+06	4.3811e+06	4.03516e+06	4.31558e+06	3.73115e+06	1.10722e+06	3.06053e+06	1.6137e+06	1.31317e+06	583723	3.23831e+06	3.47011e+06	3.60945e+06	3.60333e+06	1.59743e+06	1.33076e+06	2.5057e+06	2.51361e+06	3.28024e+06
FALSE	High	Master Protein	P31689	DnaJ homolog subfamily A member 1 OS=Homo sapiens OX=9606 GN=DNAJA1 PE=1 SV=2	55.823	37	9	80	9	44.8	DNAJA1	0.616	1.202	0.749	0.536	0.484299	0.995109	0.914213	0.488901	3.33871e+06	2.38622e+06	3.43096e+06	8.32707e+06	6.5177e+06	1.89284e+06	4.05842e+06	4.78445e+06	3.32615e+06	4.50532e+06	2.90647e+06	2.10581e+06	4.96739e+06	5.57416e+06	5.42101e+06	2.81642e+06	600655	2.65643e+06	3.55524e+06	1.87236e+06	310643	3.48041e+06	3.54587e+06	3.19428e+06	3.43203e+06	1.1e+06	818127	2.81401e+06	3.44885e+06	4.18515e+06
FALSE	High	Master Protein	P43490	Nicotinamide phosphoribosyltransferase OS=Homo sapiens OX=9606 GN=NAMPT PE=1 SV=1	55.464	39	12	69	12	55.5	NAMPT	1.023	0.431	0.942	0.788	0.973932	0.00055202	0.972616	0.62358	7.87858e+06	5.65441e+06	8.29929e+06	4.28807e+06	3.31585e+06	2.82119e+06	7.25138e+06	7.3639e+06	6.90243e+06	7.45493e+06	6.06561e+06	5.9362e+06	7.70064e+06	6.84794e+06	8.76318e+06	6.67079e+06	1.53694e+06	6.57066e+06	1.76934e+06	884859	510279	6.34019e+06	5.50234e+06	6.87318e+06	5.83071e+06	2.37737e+06	2.48913e+06	4.36769e+06	4.20264e+06	6.76539e+06
FALSE	High	Master Protein	Q8NC51	Plasminogen activator inhibitor 1 RNA-binding protein OS=Homo sapiens OX=9606 GN=SERBP1 PE=1 SV=2	55.402	41	14	118	14	44.9	SERBP1	0.653	0.76	0.582	0.939	0.458768	0.910012	0.137654	0.928929	1.08134e+07	1.53171e+07	8.79299e+06	1.09072e+07	1.91179e+07	1.25949e+07	1.23991e+07	9.64089e+06	6.70179e+06	1.55495e+07	1.64647e+07	1.06724e+07	2.10778e+07	1.32075e+07	1.65666e+07	9.09389e+06	4.30535e+06	6.80805e+06	4.61237e+06	5.50623e+06	2.44034e+06	1.07736e+07	7.17856e+06	6.58201e+06	1.21818e+07	6.53911e+06	4.5363e+06	1.20551e+07	8.16129e+06	1.27449e+07
FALSE	High	Master Protein	Q12769	Nuclear pore complex protein Nup160 OS=Homo sapiens OX=9606 GN=NUP160 PE=1 SV=3	55.221	12	12	78	12	162	NUP160	0.573	0.276	0.591	0.461	0.515282	0.00144123	0.59328	0.0699929	4.95497e+06	3.53913e+06	3.16153e+06	1.70672e+06	2.00833e+06	840583	4.72192e+06	3.56204e+06	3.64959e+06	2.84923e+06	3.64834e+06	1.86313e+06	6.30718e+06	4.62663e+06	6.17937e+06	4.14312e+06	977596	2.45907e+06	678187	501902	79707	4.09897e+06	2.60905e+06	3.54963e+06	2.18025e+06	1.42082e+06	673524	3.5945e+06	2.82771e+06	4.77063e+06
FALSE	High	Master Protein	Q9ULT8	E3 ubiquitin-protein ligase HECTD1 OS=Homo sapiens OX=9606 GN=HECTD1 PE=1 SV=3	55.197	8	15	95	15	289.2		0.879	0.909	0.824	0.723	0.898967	0.999758	0.929375	0.789743	4.33393e+06	4.66942e+06	2.82877e+06	4.48011e+06	3.2021e+06	5.92665e+06	4.06323e+06	4.52896e+06	3.27677e+06	4.3909e+06	3.56309e+06	3.18031e+06	4.93105e+06	3.60392e+06	5.27452e+06	3.3821e+06	1.21081e+06	1.93247e+06	1.78459e+06	840682	1.06675e+06	3.42899e+06	3.29746e+06	2.89595e+06	3.23019e+06	1.34914e+06	1.25037e+06	2.74638e+06	2.12951e+06	4.02421e+06
FALSE	High	Master Protein	P26641	Elongation factor 1-gamma OS=Homo sapiens OX=9606 GN=EEF1G PE=1 SV=3	54.922	34	15	138	15	50.1	EEF1G	0.674	0.686	0.778	0.651	0.200602	0.0418315	0.27106	0.132716	1.8237e+07	1.6268e+07	1.56827e+07	1.65636e+07	1.74512e+07	1.06836e+07	1.87868e+07	1.92503e+07	1.40191e+07	1.75118e+07	1.57053e+07	1.51248e+07	2.4815e+07	1.98506e+07	2.41382e+07	1.54412e+07	4.54036e+06	1.24028e+07	7.06877e+06	5.00923e+06	2.05898e+06	1.63984e+07	1.43782e+07	1.38456e+07	1.37687e+07	6.21707e+06	6.50764e+06	1.41925e+07	1.23421e+07	1.86243e+07
FALSE	High	Master Protein	P13861	cAMP-dependent protein kinase type II-alpha regulatory subunit OS=Homo sapiens OX=9606 GN=PRKAR2A PE=1 SV=2	54.501	40	12	98	12	45.5	PRKAR2A	1.361	1.429	1.319	1.638	0.59792	0.966418	0.771831	0.529543	1.03386e+07	9.34004e+06	1.26857e+07	1.28899e+07	1.08562e+07	5.09679e+06	8.74818e+06	1.00153e+07	1.14312e+07	1.25643e+07	8.47396e+06	1.24429e+07	7.42014e+06	8.45123e+06	7.59524e+06	8.75369e+06	2.61207e+06	1.01028e+07	5.48231e+06	3.084e+06	948469	7.63411e+06	7.48344e+06	1.14312e+07	9.87873e+06	3.30476e+06	5.35616e+06	4.24382e+06	5.18694e+06	5.84167e+06
FALSE	High	Master Protein	Q9UBB4	Ataxin-10 OS=Homo sapiens OX=9606 GN=ATXN10 PE=1 SV=1	54.324	29	10	72	10	53.5	ATXN10	0.758	0.451	0.898	0.63	0.594461	0.00388507	0.948205	0.299687	5.71286e+06	4.24853e+06	5.03279e+06	2.99722e+06	3.40588e+06	1.56128e+06	6.33854e+06	5.96658e+06	5.04673e+06	5.49993e+06	3.75154e+06	4.18682e+06	7.89587e+06	5.51788e+06	6.64087e+06	4.79638e+06	1.16898e+06	3.96873e+06	1.25465e+06	975687	239091	5.5073e+06	4.45825e+06	5.03912e+06	4.30972e+06	1.45541e+06	1.78304e+06	4.51591e+06	3.404e+06	5.06933e+06
FALSE	High	Master Protein	Q15365	Poly(rC)-binding protein 1 OS=Homo sapiens OX=9606 GN=PCBP1 PE=1 SV=2	54.193	44	10	94	8	37.5	PCBP1	0.448	1.018	0.534	0.471	0.0036496	0.882248	0.0151177	0.00366244	8.09289e+06	5.95444e+06	5.09881e+06	1.35442e+07	1.49335e+07	8.02764e+06	7.10635e+06	7.84356e+06	6.8609e+06	6.07192e+06	6.46815e+06	6.26325e+06	1.44917e+07	1.3304e+07	1.28668e+07	6.79877e+06	1.67395e+06	3.98036e+06	5.7908e+06	4.31308e+06	1.55972e+06	6.165e+06	5.81677e+06	6.8609e+06	4.7448e+06	2.57766e+06	2.65491e+06	8.28827e+06	8.25941e+06	9.87325e+06
FALSE	High	Master Protein	Q14318	Peptidyl-prolyl cis-trans isomerase FKBP8 OS=Homo sapiens OX=9606 GN=FKBP8 PE=1 SV=2	53.966	29	8	106	8	44.5	FKBP8	2.43	3.334	2.379	2.585	0.00512553	0.000456846	0.00561078	0.0011493	9.12512e+06	6.48041e+06	8.01811e+06	1.11709e+07	1.10009e+07	9.203e+06	5.71191e+06	7.8476e+06	1.02649e+07	8.52808e+06	8.11795e+06	1.15264e+07	3.29939e+06	4.4141e+06	3.21443e+06	7.72623e+06	1.79686e+06	6.35504e+06	4.72716e+06	3.15896e+06	1.80472e+06	4.89003e+06	5.80503e+06	1.02649e+07	6.65944e+06	3.21907e+06	4.95793e+06	1.84674e+06	2.68743e+06	2.45149e+06
FALSE	High	Master Protein	P49588	Alanine--tRNA ligase, cytoplasmic OS=Homo sapiens OX=9606 GN=AARS1 PE=1 SV=2	53.855	23	17	90	17	106.7	AARS1	1.09	2.621	2.485	1.627	0.999947	0.854867	0.232422	0.965058	4.94351e+06	3.2333e+06	1.87229e+06	7.77634e+06	7.90262e+06	1.55487e+06	6.63597e+06	1.07565e+07	7.37069e+06	5.91316e+06	4.82636e+06	2.09886e+06	2.65398e+06	2.96653e+06	3.24524e+06	4.12601e+06	794637	1.01626e+06	3.31102e+06	2.20848e+06	197262	5.73705e+06	8.03733e+06	7.35229e+06	4.59198e+06	1.88643e+06	710590	1.41863e+06	1.60668e+06	2.39791e+06
FALSE	High	Master Protein	Q9NPI6	mRNA-decapping enzyme 1A OS=Homo sapiens OX=9606 GN=DCP1A PE=1 SV=3	53.691	32	12	95	12	63.2	DCP1A	0.892	0.668	0.795	0.804	0.994722	0.0379274	0.705431	0.826297	8.29339e+06	9.81004e+06	7.31459e+06	6.46117e+06	6.20526e+06	3.39211e+06	6.75643e+06	7.74117e+06	7.38766e+06	8.9338e+06	7.47527e+06	6.4706e+06	9.29273e+06	8.08512e+06	9.50873e+06	7.02201e+06	2.74689e+06	5.79505e+06	2.73647e+06	1.77546e+06	624729	5.86425e+06	5.72215e+06	7.38766e+06	7.02422e+06	2.94807e+06	2.79892e+06	5.31482e+06	5.03644e+06	7.34097e+06
FALSE	High	Master Protein	P63244	Receptor of activated protein C kinase 1 OS=Homo sapiens OX=9606 GN=RACK1 PE=1 SV=3	53.605	55	12	105	12	35.1	RACK1	0.853	0.753	0.873	0.923	0.551901	0.0651675	0.881925	0.893207	1.95885e+07	1.61302e+07	1.94252e+07	1.85046e+07	1.71484e+07	1.07215e+07	2.08306e+07	1.98754e+07	1.88509e+07	2.15711e+07	2.10264e+07	1.74005e+07	2.3251e+07	2.27741e+07	2.0884e+07	1.65096e+07	4.50412e+06	1.54614e+07	7.88506e+06	4.86874e+06	2.08567e+06	1.81653e+07	1.48212e+07	1.87693e+07	1.68874e+07	8.35847e+06	7.4941e+06	1.32543e+07	1.41155e+07	1.59886e+07
FALSE	High	Master Protein	P18085	ADP-ribosylation factor 4 OS=Homo sapiens OX=9606 GN=ARF4 PE=1 SV=3	53.528	57	10	188	6	20.5	ARF4	1.149	0.918	1.067	1.056	0.999043	0.324737	0.996124	0.999792	2.2648e+07	1.69899e+07	2.22886e+07	1.78501e+07	1.78189e+07	1.03614e+07	1.96588e+07	2.20425e+07	2.0704e+07	2.27675e+07	2.04874e+07	1.77829e+07	1.94042e+07	1.8517e+07	2.15118e+07	1.9176e+07	4.78862e+06	17711143	7617817	5.13713e+06	2.03699e+06	1.71885e+07	1.64702e+07	2.0704e+07	1.7901e+07	8.16457e+06	7.68221e+06	1.10979e+07	1.15348e+07	1.65912e+07
FALSE	High	Master Protein	P61221	ATP-binding cassette sub-family E member 1 OS=Homo sapiens OX=9606 GN=ABCE1 PE=1 SV=1	53.237	30	12	99	12	67.3	ABCE1	0.734	0.531	0.782	0.633	0.220618	0.0185683	0.493987	0.139406	6.92803e+06	7.94557e+06	4.95674e+06	5.01576e+06	6.03841e+06	3.30274e+06	6.08862e+06	9.00456e+06	7.37816e+06	5.97858e+06	7.35862e+06	5.10063e+06	1.45807e+07	9.43921e+06	8.19823e+06	5.86596e+06	2.23741e+06	3.82538e+06	2.09572e+06	1.71959e+06	610018	5.27002e+06	6.72824e+06	7.32254e+06	4.6842e+06	2.92645e+06	2.19473e+06	8.33918e+06	5.87994e+06	6.27172e+06
FALSE	High	Master Protein	P27816	Microtubule-associated protein 4 OS=Homo sapiens OX=9606 GN=MAP4 PE=1 SV=3	53.132	23	17	93	17	120.9	MAP4	0.548	0.606	0.624	0.518	0.543632	0.176109	0.827289	0.41856	5.33675e+06	5.04841e+06	4.52476e+06	5.58183e+06	6.36138e+06	1.36287e+06	5.74498e+06	7.40075e+06	4.94605e+06	5.56186e+06	4.76557e+06	3.59226e+06	9.20668e+06	6.32128e+06	1.07676e+07	4.4764e+06	1.40025e+06	3.52788e+06	2.31989e+06	1.80535e+06	177418	4.95885e+06	5.52987e+06	4.75559e+06	4.29439e+06	1.80184e+06	1.48242e+06	5.26561e+06	3.84541e+06	8.31282e+06
FALSE	High	Master Protein	Q9H3U1	Protein unc-45 homolog A OS=Homo sapiens OX=9606 GN=UNC45A PE=1 SV=1	53.039	19	13	85	13	103	UNC45A	1.259	0.281	1.247	0.817	0.867322	0.0205509	0.953815	0.917876	6.21847e+06	4.50447e+06	4.85273e+06	2.81359e+06	1.08501e+06	1.00907e+06	5.00313e+06	4.80819e+06	4.5819e+06	4.30625e+06	3.14998e+06	2.47646e+06	3.85574e+06	3.08368e+06	5.38624e+06	5.26518e+06	1.23271e+06	3.81834e+06	1.11544e+06	193684	121092	4.36357e+06	3.55318e+06	4.50032e+06	3.33523e+06	1.21523e+06	975526	2.17651e+06	1.86296e+06	4.15831e+06
FALSE	High	Master Protein	P46821	Microtubule-associated protein 1B OS=Homo sapiens OX=9606 GN=MAP1B PE=1 SV=2	53.012	9	14	68	14	270.5	MAP1B	0.436	0.235	0.592	0.479	0.18182	0.00210729	0.546908	0.309378	2.07666e+06	930879	1.29707e+06	784655	698650	412104	1.98605e+06	1.76255e+06	1.44808e+06	2.32695e+06	1.42525e+06	1.03195e+06	2.9763e+06	1.93242e+06	3.12475e+06	1.72143e+06	169145	774971	255164	121353		1.68579e+06	1.16562e+06	1.26196e+06	1.81462e+06	518272	302395	1.70224e+06	1.11535e+06	2.37463e+06
FALSE	High	Master Protein	Q7Z434	Mitochondrial antiviral-signaling protein OS=Homo sapiens OX=9606 GN=MAVS PE=1 SV=2	52.481	34	10	101	10	56.5	MAVS	1.086	1.04	1.202	1.173	0.967916	0.991497	0.827802	0.533607	8.07972e+06	8.02299e+06	8.73979e+06	8.35593e+06	7.73665e+06	4.85182e+06	6.4804e+06	8.94444e+06	12401027	8.45083e+06	8.73028e+06	1.3205e+07	6.82781e+06	7.86676e+06	7.44263e+06	6.8411e+06	2239679	6.89968e+06	3.53788e+06	2.19814e+06	911024	5.66609e+06	6.68332e+06	12401027	6.64449e+06	3.45706e+06	5.71845e+06	3.90505e+06	4.87064e+06	5.7459e+06
FALSE	High	Master Protein	P04181	Ornithine aminotransferase, mitochondrial OS=Homo sapiens OX=9606 GN=OAT PE=1 SV=1	52.113	47	12	90	12	48.5	OAT	0.66	0.356	0.768	0.542	0.0674805	9.31265e-05	0.303246	0.00794369	8.54956e+06	5.44855e+06	7.19929e+06	4.28131e+06	3.88427e+06	2.66779e+06	8.37479e+06	8.84115e+06	6.94605e+06	5.91116e+06	5.07035e+06	6.26339e+06	1.09933e+07	1.01347e+07	1.09114e+07	7.18292e+06	1.49725e+06	5.60095e+06	1.73701e+06	1.02226e+06	448380	7.13507e+06	6.53007e+06	6.86064e+06	4.60239e+06	1.9364e+06	2.67672e+06	6.27479e+06	6.31316e+06	8.41759e+06
FALSE	High	Master Protein	P36542	ATP synthase subunit gamma, mitochondrial OS=Homo sapiens OX=9606 GN=ATP5F1C PE=1 SV=1	51.87	42	10	202	10	33	ATP5F1C	0.828	1.248	0.76	0.822	0.970532	0.353112	0.208857	0.85841	9.20267e+07	1.01538e+08	1.42268e+08	1.5301e+08	1.27311e+08	1.69048e+08	9.48907e+07	8.13148e+07	9.3175e+07	1.00798e+08	9.45441e+07	1.22277e+08	1.07502e+08	1.25171e+08	1.22565e+08	7.78042e+07	2.85963e+07	1.13302e+08	6.54838e+07	3.6824e+07	3.33341e+07	8.29421e+07	6.07587e+07	9.31093e+07	7.91558e+07	3.76543e+07	5.28858e+07	6.14841e+07	7.79414e+07	9.4623e+07
FALSE	High	Master Protein	P33176	Kinesin-1 heavy chain OS=Homo sapiens OX=9606 GN=KIF5B PE=1 SV=1	51.816	20	15	90	8	109.6	KIF5B	1.212	1.27	1.087	0.936	0.998963	0.860056	0.996571	0.998977	2.48037e+06	1.18883e+06	2.54436e+06	2.94791e+06	2.599e+06	1.6288e+06	2.23143e+06	2.22462e+06	1.6104e+06	2.44059e+06	1.91511e+06	1.60417e+06	2.04688e+06	1.43999e+06	2.13408e+06	2.04621e+06	301109	1.91235e+06	1.24093e+06	714938	310282	1.89165e+06	1.58008e+06	1.52288e+06	1.91892e+06	744380	621739	1.10418e+06	774962	1.61128e+06
FALSE	High	Master Protein	O43143	Pre-mRNA-splicing factor ATP-dependent RNA helicase DHX15 OS=Homo sapiens OX=9606 GN=DHX15 PE=1 SV=2	51.761	19	12	91	12	90.9	DHX15	0.654	0.798	0.684	0.593	0.477143	0.789675	0.629669	0.275626	6.22558e+06	5.69167e+06	3.72307e+06	7.68497e+06	6.93888e+06	3.75371e+06	6.69544e+06	5.95351e+06	4.0502e+06	5.63508e+06	5.16293e+06	3.27329e+06	8.69918e+06	5.71979e+06	9.18101e+06	5.20528e+06	1.55162e+06	2.90232e+06	3.27587e+06	1.97968e+06	695103	5.8541e+06	4.44045e+06	3.86457e+06	4.41695e+06	2.03542e+06	1.32669e+06	4.97535e+06	3.52277e+06	7.08797e+06
FALSE	High	Master Protein	P07237	Protein disulfide-isomerase OS=Homo sapiens OX=9606 GN=P4HB PE=1 SV=3	51.705	32	13	69	13	57.1	P4HB	0.204	0.394	0.186	0.104	0.000473207	0.00544788	0.000323321	3.73286e-05	4.19081e+06	3.30057e+06	2.83998e+06	7.03066e+06	6.37734e+06	3.14484e+06	2.65591e+06	3.93286e+06	3.01799e+06	3.05895e+06	1.68463e+06	1.53184e+06	1.65015e+07	1.50284e+07	1.61904e+07	3.41987e+06	891390	2.11304e+06	2.93504e+06	1.78402e+06	553265	2.20657e+06	2.79989e+06	2.61424e+06	2.17156e+06	550716	530323	9.43775e+06	9.35588e+06	1.24994e+07
FALSE	High	Master Protein	P12268	Inosine-5'-monophosphate dehydrogenase 2 OS=Homo sapiens OX=9606 GN=IMPDH2 PE=1 SV=2	51.296	28	10	73	10	55.8	IMPDH2	0.786	0.481	0.657	0.525	0.781804	0.0741508	0.35105	0.138941	1.1408e+07	1.47257e+07	6.79135e+06	7.23403e+06	6.97098e+06	5.21799e+06	1.07804e+07	9.53239e+06	5.91576e+06	8.75459e+06	7.61113e+06	5.44102e+06	2.03605e+07	9.35524e+06	1.45063e+07	9.65916e+06	4.15044e+06	5.38051e+06	3.06323e+06	1.9758e+06	976553	9.42575e+06	7.12264e+06	5.87972e+06	6.88332e+06	3.00724e+06	2.31225e+06	1.16448e+07	5.78737e+06	1.11992e+07
FALSE	High	Master Protein	Q14566	DNA replication licensing factor MCM6 OS=Homo sapiens OX=9606 GN=MCM6 PE=1 SV=1	51.143	21	13	45	13	92.8	MCM6	0.339	0.538	0.454	0.406	0.160535	0.116735	0.309204	0.175202	3.82769e+06	2.36284e+06	2.49611e+06	4.58608e+06	3.9595e+06	983726	3.72131e+06	3.34257e+06	3.03449e+06	4.20478e+06	2.99167e+06	1.91622e+06	8.41294e+06	5.74721e+06	7.36382e+06	3.20299e+06	592301	1.8278e+06	1.90831e+06	1.07728e+06	109914	3.22418e+06	2.38787e+06	2.88169e+06	3.25818e+06	1.15121e+06	693834	4.81164e+06	3.53802e+06	5.68505e+06
FALSE	High	Master Protein	Q00325	Phosphate carrier protein, mitochondrial OS=Homo sapiens OX=9606 GN=SLC25A3 PE=1 SV=2	51.098	29	10	145	10	40.1	SLC25A3	0.865	0.528	0.851	0.888	0.927868	0.0761487	0.955008	0.993832	5.05476e+07	5.18822e+07	5.19671e+07	5.52594e+07	3.16662e+07	2.17082e+07	6.14651e+07	4.60683e+07	5.10683e+07	6.68539e+07	4.78754e+07	5.32936e+07	5.99859e+07	5.71222e+07	6.25367e+07	4.27497e+07	1.46137e+07	4.13171e+07	2.36589e+07	9.15015e+06	4.2389e+06	5.37415e+07	3.44224e+07	5.10683e+07	5.25641e+07	1.90592e+07	2.30717e+07	3.42869e+07	3.55702e+07	4.82587e+07
FALSE	High	Master Protein	Q01813	ATP-dependent 6-phosphofructokinase, platelet type OS=Homo sapiens OX=9606 GN=PFKP PE=1 SV=2	50.686	12	8	92	6	85.5	PFKP	1.206	0.369	0.952	0.774	0.989163	0.00145518	0.999983	0.822897	3.64458e+06	4.0852e+06	2.44364e+06	1.1158e+06	1.39853e+06	621832	3.66624e+06	2.87683e+06	2.76787e+06	2.85701e+06	2.33936e+06	2.22269e+06	2.96696e+06	3.09135e+06	3.02126e+06	3.08587e+06	1.15141e+06	1.90087e+06	435209	364033	87967.4	3.20555e+06	2.14958e+06	2.76787e+06	2.24634e+06	923254	954397	1.69691e+06	1.92568e+06	2.33249e+06
FALSE	High	Master Protein	Q9NYU2	UDP-glucose:glycoprotein glucosyltransferase 1 OS=Homo sapiens OX=9606 GN=UGGT1 PE=1 SV=3	50.522	13	14	60	14	177.1	UGGT1	0.584	1.197	0.6	0.41	0.0298039	0.334421	0.0118039	0.000445058	3.00143e+06	3.02929e+06	3.75127e+06	9.52994e+06	6.2083e+06	5.50624e+06	2.49305e+06	3.10941e+06	3.45155e+06	2.12602e+06	2.03114e+06	2.37902e+06	5.14718e+06	5.18476e+06	5.48089e+06	2.45294e+06	830597	2.92706e+06	4.08344e+06	1.76098e+06	1.05321e+06	2.06684e+06	2.22515e+06	3.35052e+06	1.6654e+06	776879	891628	2.94384e+06	3.17323e+06	4.17361e+06
FALSE	High	Master Protein	Q06210	Glutamine--fructose-6-phosphate aminotransferase [isomerizing] 1 OS=Homo sapiens OX=9606 GN=GFPT1 PE=1 SV=3	50.479	26	14	81	14	78.8	GFPT1	0.707	0.46	0.718	0.701	0.164236	0.000114145	0.114801	0.0400853	5.73829e+06	7.2883e+06	5.89779e+06	3.83234e+06	4.41531e+06	3.05412e+06	5.98735e+06	6.82972e+06	5.6158e+06	6.08388e+06	5.27186e+06	5.84592e+06	8.33987e+06	8.4819e+06	7.34086e+06	4.77143e+06	2.01338e+06	4.5088e+06	1.56873e+06	1.20813e+06	538378	5.12183e+06	4.92513e+06	5.48828e+06	4.71886e+06	2.01957e+06	2.45671e+06	4.74619e+06	5.26841e+06	5.62589e+06
FALSE	High	Master Protein	P08243	Asparagine synthetase [glutamine-hydrolyzing] OS=Homo sapiens OX=9606 GN=ASNS PE=1 SV=4	50.289	23	11	92	11	64.3	ASNS	0.531	0.423	0.643	0.613	0.000901112	8.61612e-05	0.0130591	0.00407525	8.33079e+06	6.27801e+06	7.64535e+06	6.80314e+06	6.0907e+06	5.0696e+06	9.26001e+06	9.66212e+06	8.26792e+06	8.82661e+06	6.75777e+06	9.59776e+06	1.44002e+07	1.51028e+07	1.31593e+07	7.05367e+06	1.73159e+06	6.06385e+06	2.86511e+06	1.73808e+06	957921	8.07282e+06	7219575	8.26792e+06	6.93995e+06	2.66836e+06	4.15633e+06	8.23595e+06	9.40797e+06	1.01593e+07
FALSE	High	Master Protein	O15397	Importin-8 OS=Homo sapiens OX=9606 GN=IPO8 PE=1 SV=2	49.62	18	14	78	14	119.9	IPO8	0.747	0.314	0.71	0.412	0.971415	0.0211846	0.990226	0.233956	8.06851e+06	4.55672e+06	7.0201e+06	3.97096e+06	2.94619e+06	1.43185e+06	7.784e+06	6.66875e+06	5.65799e+06	4.41271e+06	3.73206e+06	3.87046e+06	9.39717e+06	4.53229e+06	1.00773e+07	6.7692e+06	1.25592e+06	5.59077e+06	1.65919e+06	754887	188054	6.80588e+06	4.93684e+06	5.58584e+06	3.37529e+06	1.42148e+06	1.5841e+06	5.37456e+06	2.79454e+06	7.77996e+06
FALSE	High	Master Protein	P62829	60S ribosomal protein L23 OS=Homo sapiens OX=9606 GN=RPL23 PE=1 SV=1	49.58	51	6	123	6	14.9	RPL23	0.933	0.478	1.083	0.804	0.999477	0.00042968	0.999889	0.314887	2.75429e+07	3.93601e+07	3.09809e+07	1.34964e+07	1.58856e+07	1.63667e+07	2.91428e+07	3.62861e+07	3.59601e+07	2.67112e+07	2.47027e+07	2.6768e+07	3.32059e+07	4.04607e+07	2.69215e+07	2.33206e+07	1.10894e+07	2.46441e+07	5.75363e+06	4.59281e+06	3.21826e+06	2.54808e+07	2.70726e+07	3.59601e+07	2.10018e+07	9.84441e+06	1.1587e+07	1.89916e+07	2.51582e+07	2.07294e+07
FALSE	High	Master Protein	Q9BQG0	Myb-binding protein 1A OS=Homo sapiens OX=9606 GN=MYBBP1A PE=1 SV=2	49.578	15	15	94	15	148.8	MYBBP1A	0.918	0.546	1.211	0.808	0.999933	0.00755133	0.844613	0.579067	4.8715e+06	3.52875e+06	3.63956e+06	2.16323e+06	2.37138e+06	1.47559e+06	5.08633e+06	4.7996e+06	3.83166e+06	3.73066e+06	3.2036e+06	2.49192e+06	3.45157e+06	3.96253e+06	4.32139e+06	4.06697e+06	949950	2.80062e+06	831272	644644	212867	4.40574e+06	3.54622e+06	3.75247e+06	2.93324e+06	1.22346e+06	1.01181e+06	1.90687e+06	2.45396e+06	3.2438e+06
FALSE	High	Master Protein	P63241	Eukaryotic translation initiation factor 5A-1 OS=Homo sapiens OX=9606 GN=EIF5A PE=1 SV=2	49.469	82	9	89	9	16.8	EIF5A	0.603	2.922	0.877	0.774	0.851855	0.152341	0.969757	0.920022	1.39147e+07	7.46361e+06	7.57567e+06	3.78492e+07	3.67142e+07	1.26671e+07	1.24941e+07	1.10145e+07	7.98588e+06	1.25745e+07	9.72008e+06	7.53237e+06	1.16036e+07	1.28769e+07	1.25649e+07	1.17674e+07	2.05966e+06	6.00407e+06	1.62178e+07	1.0619e+07	2.4912e+06	1.08735e+07	8.2301e+06	7.84986e+06	9.83453e+06	3.84769e+06	3.24438e+06	6.62977e+06	7.96856e+06	9.65748e+06
FALSE	High	Master Protein	P33992	DNA replication licensing factor MCM5 OS=Homo sapiens OX=9606 GN=MCM5 PE=1 SV=5	49.411	25	13	86	13	82.2	MCM5	1.02	1.057	1.141	0.978	0.994975	0.993874	0.817474	0.918674	5.8018e+06	5.45466e+06	7.51413e+06	6.01115e+06	6.65719e+06	5.97449e+06	6.48712e+06	6.39491e+06	6.89917e+06	5.78538e+06	5.56123e+06	5.36672e+06	5.30242e+06	7.13106e+06	5.68539e+06	4.90348e+06	1.53075e+06	5.94098e+06	2.53294e+06	1.86807e+06	1.14548e+06	5.6282e+06	4.7729e+06	6.8371e+06	4.54877e+06	2.21108e+06	2.30605e+06	3.00837e+06	4.4306e+06	4.32855e+06
FALSE	High	Master Protein	Q13263	Transcription intermediary factor 1-beta OS=Homo sapiens OX=9606 GN=TRIM28 PE=1 SV=5	49.238	23	12	120	12	88.5	TRIM28	1.088	1.274	1.152	0.837	0.99989	0.985951	0.998891	0.906496	7.82164e+06	6.26982e+06	7.31975e+06	8.91093e+06	8.56963e+06	2.86403e+06	7.7474e+06	7.97451e+06	6.34402e+06	6.73625e+06	5.62883e+06	4.361e+06	7.67889e+06	6.22396e+06	6.7255e+06	6.62258e+06	1.75506e+06	5.78985e+06	3.76399e+06	2.42474e+06	515983	6.77388e+06	5.95858e+06	6.34402e+06	5.29639e+06	2.23004e+06	1.85545e+06	4.39181e+06	3.81703e+06	5.19225e+06
FALSE	High	Master Protein	Q06830	Peroxiredoxin-1 OS=Homo sapiens OX=9606 GN=PRDX1 PE=1 SV=1	49.231	57	11	158	9	22.1	PRDX1	0.525	0.659	0.557	0.469	0.000171497	0.00568427	0.000365844	4.17535e-05	7.34416e+07	6.28311e+07	6.82674e+07	7.76784e+07	9.42086e+07	8.56334e+07	7.23742e+07	8.31117e+07	6.17121e+07	6.09896e+07	5.39497e+07	6.84924e+07	1.33021e+08	1.20949e+08	1.29961e+08	6.2183e+07	1.76874e+07	5.43264e+07	3.32639e+07	2.72701e+07	1.68876e+07	6.32798e+07	6.21014e+07	6.17121e+07	4.79532e+07	2.14998e+07	2.96608e+07	7.60792e+07	7.53423e+07	1.00333e+08
FALSE	High	Master Protein	Q969S9	Ribosome-releasing factor 2, mitochondrial OS=Homo sapiens OX=9606 GN=GFM2 PE=1 SV=1	49.099	16	9	48	9	86.5	GFM2	0.32	0.143	0.366	0.248	0.00168629	2.63377e-05	0.00316852	0.000873265	1.43993e+06	788440	1.36045e+06	606595	661910	317621	871350	1.56024e+06	1.55643e+06	1.05506e+06	962745	1.07917e+06	4.594e+06	3.75035e+06	4.25247e+06	1.10058e+06	152081	1.03271e+06	192467	113387		589391	1.04995e+06	1.394e+06	711471	273182	364806	2.59102e+06	2.28203e+06	3.28301e+06
FALSE	High	Master Protein	Q8TC07	TBC1 domain family member 15 OS=Homo sapiens OX=9606 GN=TBC1D15 PE=1 SV=2	48.81	27	16	110	16	79.4	TBC1D15	1.224	0.776	0.725	0.82	0.99586	0.204148	0.332395	0.609657	1.76808e+07	9.97357e+06	1.52902e+07	9.69556e+06	1.01881e+07	6.03465e+06	9.05837e+06	8.18578e+06	9.81842e+06	1.24749e+07	1.02506e+07	7.69617e+06	1.24954e+07	1.16978e+07	1.51141e+07	1.49463e+07	2.75751e+06	1.21203e+07	4.11753e+06	2.90351e+06	1.15264e+06	7.83102e+06	5.99656e+06	9.64261e+06	9.75284e+06	4.06686e+06	3.25221e+06	7.08481e+06	7.22417e+06	1.16545e+07
FALSE	High	Master Protein	Q04323	UBX domain-containing protein 1 OS=Homo sapiens OX=9606 GN=UBXN1 PE=1 SV=2	48.507	39	7	65	7	33.3	UBXN1	0.969	1.196	0.877	0.903	0.999499	0.35379	0.674402	0.999904	4.98106e+06	4.66087e+06	5.91893e+06	5.70939e+06	6.61195e+06	6.14793e+06	4.72276e+06	4.50839e+06	4.04705e+06	6.5461e+06	4.42964e+06	4.63868e+06	5.13829e+06	5.29114e+06	4.74655e+06	4.13025e+06	1.27358e+06	4.65694e+06	2.33458e+06	1.85316e+06	1.15859e+06	4.07664e+06	3.31791e+06	3.93246e+06	5.08766e+06	1.66307e+06	1.90804e+06	2.91348e+06	3253011	3.60437e+06
FALSE	High	Master Protein	Q9UL15	BAG family molecular chaperone regulator 5 OS=Homo sapiens OX=9606 GN=BAG5 PE=1 SV=1	48.468	32	10	50	10	51.2	BAG5	0.31	0.375	0.229	0.276	0.0726407	0.0183353	0.0224964	0.0515436	2.8396e+06	2.06088e+06	1.60844e+06	2.49703e+06	2.54699e+06	556284	2.19999e+06	1.52117e+06	1.22376e+06	2.55765e+06	1.57201e+06	1.83445e+06	7.19402e+06	5.63213e+06	6.65205e+06	2.28419e+06	529874	1.11037e+06	904522	685575	32004.9	1.87583e+06	994876	1.11084e+06	1.98228e+06	516441	683414	4.08046e+06	3.46283e+06	5.13555e+06
FALSE	High	Master Protein	Q6YHU6	Thyroid adenoma-associated protein OS=Homo sapiens OX=9606 GN=THADA PE=1 SV=1	48.461	10	12	46	12	219.5	THADA	0.459	0.158	0.752	0.42	0.0200311	4.32579e-06	0.806305	0.00636831	2.0167e+06	1.55232e+06	1.39638e+06	547171	474430	534703	2.64181e+06	2.54497e+06	2.42034e+06	1.91408e+06	1.42025e+06	1.12335e+06	3.38411e+06	2.22153e+06	3.62363e+06	1.63153e+06	354215	1.00018e+06	60639.6			2.2872e+06	1.88667e+06	2.42034e+06	1.45449e+06	471861	298356	1.93549e+06	1.32171e+06	2.78244e+06
FALSE	High	Master Protein	P53621	Coatomer subunit alpha OS=Homo sapiens OX=9606 GN=COPA PE=1 SV=2	48.356	15	14	70	14	138.3	COPA	1.042	0.911	1.103	0.999	0.998317	0.731046	0.991626	0.945665	6.68569e+06	5.67431e+06	5.15488e+06	5.54878e+06	4.4328e+06	4.96537e+06	6.00871e+06	6.62904e+06	5.13856e+06	4.39217e+06	5.44115e+06	5.98904e+06	5.26841e+06	5.44749e+06	6.24088e+06	5.60008e+06	1.59171e+06	4.10532e+06	2.32344e+06	1.25432e+06	944344	5253666	4.95325e+06	5.13856e+06	3.45335e+06	2.11904e+06	2.59357e+06	3.01318e+06	3.35161e+06	4.81811e+06
FALSE	High	Master Protein	P50402	Emerin OS=Homo sapiens OX=9606 GN=EMD PE=1 SV=1	48.169	46	10	125	10	29	EMD	0.92	0.399	1.011	0.776	0.706416	5.80521e-05	0.980284	0.209849	1.69438e+07	1.50774e+07	1.68935e+07	7.33023e+06	1.01334e+07	6.96928e+06	1.85809e+07	1.87579e+07	1.5433e+07	1.68207e+07	1.42554e+07	1.31464e+07	1.8372e+07	1.82532e+07	1.88592e+07	1.43101e+07	4.22892e+06	1.34293e+07	3.07236e+06	2.9274e+06	1.33947e+06	16246062	1.40159e+07	1.53854e+07	1.32253e+07	5.66078e+06	5.67111e+06	1.05075e+07	1.13704e+07	1.45598e+07
FALSE	High	Master Protein	Q07065	Cytoskeleton-associated protein 4 OS=Homo sapiens OX=9606 GN=CKAP4 PE=1 SV=2	48.149	28	12	71	12	66	CKAP4	0.764	0.859	0.723	0.635	0.427327	0.853961	0.146373	0.046951	2.66162e+06	2.15835e+06	1.9464e+06	2.98075e+06	2.42681e+06	2.07624e+06	2.04436e+06	2.16422e+06	1.88743e+06	2.31932e+06	1.52585e+06	1.79512e+06	2.96222e+06	2.82669e+06	2.58078e+06	2.18737e+06	579060	1.45157e+06	1.23935e+06	681312	381443	1.76158e+06	1.58064e+06	1.7656e+06	1.79385e+06	532520	727272	1.68908e+06	1.76082e+06	1.98484e+06
FALSE	High	Master Protein	P11310	Medium-chain specific acyl-CoA dehydrogenase, mitochondrial OS=Homo sapiens OX=9606 GN=ACADM PE=1 SV=1	48.107	35	11	93	11	46.6	ACADM	0.833	0.418	0.947	0.826	0.893867	0.00392269	0.988598	0.891893	1.38263e+07	1.16734e+07	1.27357e+07	7.70038e+06	6.38643e+06	2.49041e+06	1.44633e+07	1.49767e+07	1.2702e+07	1.43481e+07	1.13154e+07	1.26146e+07	1.64745e+07	1.51052e+07	1.52799e+07	1.16899e+07	3.2759e+06	1.01163e+07	3.24808e+06	1.80516e+06	407268	1.26458e+07	1.11835e+07	1.26631e+07	1.12812e+07	4.4945e+06	5.45378e+06	9.38721e+06	9.40344e+06	1.17571e+07
FALSE	High	Master Protein	P06748	Nucleophosmin OS=Homo sapiens OX=9606 GN=NPM1 PE=1 SV=2	47.963	32	7	82	7	32.6	NPM1	0.564	0.604	0.653	0.524	0.119735	0.362358	0.084194	0.063528	6.2126e+06	6.44654e+06	6.38153e+06	6.8292e+06	9.76936e+06	5.98221e+06	7.37956e+06	8.14239e+06	3.73366e+06	6.18938e+06	5.52549e+06	5.91892e+06	1.13049e+07	9.16201e+06	1.14106e+07	5.19045e+06	1.81352e+06	5.04617e+06	2.87367e+06	2.7982e+06	1.13529e+06	6.43157e+06	6.06203e+06	3.60332e+06	4.85302e+06	2.19251e+06	2.5289e+06	6.45009e+06	5.67578e+06	8.79363e+06
FALSE	High	Master Protein	P42858	Huntingtin OS=Homo sapiens OX=9606 GN=HTT PE=1 SV=2	47.7	7	14	56	14	347.4	HTT	1.322	0.586	1.175	0.683	0.999459	0.126493	0.997508	0.56698	1.85915e+06	1.19964e+06	1.88709e+06	1.02168e+06	823356	721369	1.87368e+06	1.45555e+06	1.65168e+06	1.76287e+06	960534	774954	2.104e+06	1.23408e+06	1.40612e+06	1.45455e+06	286707	1.44029e+06	342457	176835	70567	1.55132e+06	972913	1.57173e+06	1.37209e+06	280648	211741	1.17027e+06	722837	875191
FALSE	High	Master Protein	Q8NE01	Metal transporter CNNM3 OS=Homo sapiens OX=9606 GN=CNNM3 PE=1 SV=1	47.674	26	12	68	11	76.1	CNNM3	0.656	0.214	0.616	0.548	0.417096	0.0019465	0.534223	0.274297	3.0734e+06	1.67182e+06	2.56962e+06	837848	676571	986292	2.41327e+06	2.34891e+06	2.82454e+06	4.21801e+06	1.09583e+06	2.14682e+06	3.91948e+06	3.45208e+06	4.66851e+06	2.47511e+06	421318	1.95287e+06	268417	118815	119786	1.94223e+06	1.60804e+06	2.8103e+06	3.31642e+06	361607	876230	2.19826e+06	2.11247e+06	3.60421e+06
FALSE	High	Master Protein	Q562R1	Beta-actin-like protein 2 OS=Homo sapiens OX=9606 GN=ACTBL2 PE=1 SV=2	47.46	21	6	197	2	42	ACTBL2	0.604	0.376	0.676	0.547	0.161476	0.00420109	0.389975	0.0942484	5.09915e+07	2.39833e+07	3.59494e+07	2.79048e+07	2.23557e+07	1.52719e+07	4.54002e+07	4.02365e+07	36379256	4.38506e+07	2.45027e+07	3.25694e+07	6.41507e+07	5.94908e+07	5.70841e+07	43174520	6759700	28629912	11956807	6471194	3.01345e+06	39695344	30064860	36379256	34477640	9764727	14104259	36689912	37058464	44070328
FALSE	High	Master Protein	Q9Y4R8	Telomere length regulation protein TEL2 homolog OS=Homo sapiens OX=9606 GN=TELO2 PE=1 SV=2	47.258	21	12	76	12	91.7	TELO2	1.399	1.543	1.43	1.202	0.0819551	0.153326	0.145506	0.641802	1.09419e+07	1.05071e+07	1.95537e+07	1.20689e+07	1.2524e+07	1.20016e+07	1.02686e+07	1.11866e+07	1.60842e+07	9.40102e+06	8.51604e+06	1.24664e+07	7.33208e+06	7.82388e+06	8.44922e+06	9.26446e+06	2.92551e+06	1.55725e+07	5.14042e+06	3.53556e+06	2.31255e+06	8.97823e+06	8.32513e+06	1.60842e+07	7.39158e+06	3.31645e+06	5.33944e+06	4.17732e+06	4.83608e+06	6.52301e+06
FALSE	High	Master Protein	P08195	4F2 cell-surface antigen heavy chain OS=Homo sapiens OX=9606 GN=SLC3A2 PE=1 SV=3	47.104	26	12	112	12	68	SLC3A2	0.935	0.62	1.118	1.177	0.98209	0.0511976	0.999992	0.940112	1.06044e+07	7.37139e+06	8.75269e+06	7.49295e+06	5.80524e+06	3.39748e+06	1.11284e+07	1.04649e+07	8.2228e+06	1.31985e+07	9.59595e+06	1.10127e+07	1.10202e+07	8.91567e+06	9.35851e+06	8.97872e+06	2.04355e+06	6.89712e+06	3.16054e+06	1.62877e+06	628735	9.73001e+06	7.81943e+06	8.2228e+06	1.03774e+07	3.82414e+06	4.7405e+06	6.30279e+06	5.49864e+06	7.225e+06
FALSE	High	Master Protein	A1L0T0	2-hydroxyacyl-CoA lyase 2 OS=Homo sapiens OX=9606 GN=ILVBL PE=1 SV=2	46.882	28	11	73	11	67.8	ILVBL	1.007	0.309	1.282	1.152	0.983109	0.000564535	0.994092	0.996661	6.37623e+06	4.31654e+06	5.73985e+06	2.49785e+06	1.76097e+06	1.05355e+06	7.36809e+06	7.30907e+06	5.07076e+06	6.56842e+06	5.99775e+06	6.70946e+06	5.3825e+06	5.70073e+06	7.03254e+06	5.34884e+06	1.18336e+06	4.5107e+06	884811	410369	137794	6.44224e+06	5444490	4.96266e+06	5.16444e+06	2.38243e+06	2.84919e+06	3.06319e+06	3.51393e+06	5374660
FALSE	High	Master Protein	Q6S8J3	POTE ankyrin domain family member E OS=Homo sapiens OX=9606 GN=POTEE PE=2 SV=3	46.863	10	8	218	2	121.3	POTEE	0.754	0.255	0.811	0.777	0.132518	2.4996e-06	0.234318	0.578329	1.02172e+08	8.75765e+07	7.35752e+07	3.55177e+07	2.96708e+07	2.81434e+07	9.42308e+07	9.65266e+07	8.26394e+07	1.20184e+08	8.91684e+07	9.02137e+07	1.33807e+08	1.0338e+08	1.16142e+08	8.65089e+07	2.46835e+07	5.85949e+07	1.52188e+07	8.58868e+06	5.55325e+06	8.239e+07	7.2125e+07	8.26394e+07	9.44952e+07	3.5535e+07	39067210	7.65288e+07	6.43981e+07	8.96645e+07
FALSE	High	Master Protein	Q9Y265	RuvB-like 1 OS=Homo sapiens OX=9606 GN=RUVBL1 PE=1 SV=1	46.806	34	11	89	11	50.2	RUVBL1	0.704	1.057	0.904	0.432	0.774663	1	0.97935	0.298343	6.60291e+06	4.34105e+06	5.90902e+06	8.87045e+06	9.9172e+06	4.86624e+06	7.58606e+06	7.75982e+06	4.63054e+06	6.27073e+06	3.62809e+06	3.59728e+06	4.97066e+06	1.0078e+07	8.38956e+06	5.58334e+06	1.21256e+06	4.65375e+06	3.77986e+06	2.8508e+06	940508	6.63281e+06	5.76247e+06	4.4934e+06	4.88454e+06	1.3909e+06	1.50924e+06	2.78034e+06	6.27789e+06	6.47695e+06
FALSE	High	Master Protein	P11177	Pyruvate dehydrogenase E1 component subunit beta, mitochondrial OS=Homo sapiens OX=9606 GN=PDHB PE=1 SV=3	46.779	35	8	67	8	39.2	PDHB	0.606	0.207	0.69	0.374	0.449581	0.00793466	0.888016	0.129713	4.91872e+06	2.28059e+06	4.44877e+06	2.07432e+06	1.15124e+06	1.52167e+06	5.0691e+06	3.88415e+06	5.6635e+06	5.11618e+06	1.47565e+06	2.74785e+06	7.34628e+06	7.67616e+06	4.69801e+06	4.13413e+06	629260	3.49489e+06	820251	246861	277447	4.38694e+06	2.85301e+06	5.59984e+06	4.00354e+06	504517	1.1533e+06	4.20158e+06	4.76039e+06	3.62698e+06
FALSE	High	Master Protein	Q8NCM8	Cytoplasmic dynein 2 heavy chain 1 OS=Homo sapiens OX=9606 GN=DYNC2H1 PE=1 SV=4	46.776	5	16	58	16	492.3	DYNC2H1	0.837	0.399	0.788	0.602	0.179447	6.01836e-05	0.120402	0.00788687	1.96269e+06	1.38837e+06	1.89263e+06	1.05517e+06	902370	675198	1.78127e+06	1.47325e+06	1.78714e+06	1.36136e+06	1.34212e+06	1.37324e+06	2.26037e+06	2.20213e+06	2.44966e+06	1.66181e+06	326054	1.40571e+06	393607	189077	62745.2	1.55744e+06	1.07498e+06	1.60826e+06	1.00956e+06	473258	527344	1.29278e+06	1.35494e+06	1.8912e+06
FALSE	High	Master Protein	O94905	Erlin-2 OS=Homo sapiens OX=9606 GN=ERLIN2 PE=1 SV=1	46.702	32	8	65	6	37.8	ERLIN2	0.625	0.422	0.707	0.521	0.0555028	0.000604981	0.231337	0.0360813	3.52427e+06	2.63934e+06	3.15505e+06	2.23359e+06	2.12747e+06	1.25693e+06	3.88768e+06	3.43057e+06	3.56945e+06	3.91724e+06	2.63105e+06	2.47411e+06	5.04648e+06	6.34516e+06	4.69458e+06	2.984e+06	743900	2.51267e+06	916184	592957	222015	3.39916e+06	2.56334e+06	3.56945e+06	3.07994e+06	1.04851e+06	1.07142e+06	2.88625e+06	3.95257e+06	3.62433e+06
FALSE	High	Master Protein	Q13162	Peroxiredoxin-4 OS=Homo sapiens OX=9606 GN=PRDX4 PE=1 SV=1	46.634	46	8	91	7	30.5	PRDX4	0.111	0.26	0.14	0.103	0.000116076	0.0017227	0.000144063	9.65846e-05	8.48599e+06	6.56644e+06	5.36567e+06	1.53358e+07	1.6496e+07	7.03199e+06	8.99095e+06	8.26772e+06	4.70669e+06	8.98705e+06	6.10031e+06	4.76029e+06	6.48029e+07	4.27943e+07	5.90776e+07	7.09344e+06	1.8445e+06	4.21066e+06	6.52455e+06	4.75302e+06	1.34773e+06	7.81085e+06	6.13508e+06	4.64102e+06	7.00422e+06	2.37772e+06	2.02568e+06	3.7063e+07	2.66578e+07	4.56094e+07
FALSE	High	Master Protein	A0FGR8	Extended synaptotagmin-2 OS=Homo sapiens OX=9606 GN=ESYT2 PE=1 SV=1	46.49	19	12	54	12	102.3	ESYT2	0.919	0.345	1.008	0.683	0.99245	0.0257153	0.999917	0.948234	3.85363e+06	2.40879e+06	4.48275e+06	1.44645e+06	2.13818e+06	441503	4.22688e+06	4.26883e+06	4.0871e+06	4.37219e+06	2.86631e+06	2.44603e+06	3.38113e+06	4.19537e+06	4.53136e+06	3.1647e+06	639940	3.57004e+06	553593	548968		3.64763e+06	3.04762e+06	3.99507e+06	3.39043e+06	1.10052e+06	944758	1.87355e+06	2.56261e+06	3.48786e+06
FALSE	High	Master Protein	P42166	Lamina-associated polypeptide 2, isoform alpha OS=Homo sapiens OX=9606 GN=TMPO PE=1 SV=2	46.221	23	10	123	2	75.4	TMPO	0.224	0.162	0.818	0.664	0.105813	0.0236846	0.975235	0.849045	376533	98584	41091.3	71395.3	92105	53977.2	393359	360305	305914	580046	292450	135434	419307	440420	561249	252908						343930	269221	305914	456062	116546		239816	274350	433298
FALSE	High	Master Protein	Q8IZH2	5'-3' exoribonuclease 1 OS=Homo sapiens OX=9606 GN=XRN1 PE=1 SV=1	45.829	10	14	81	14	194	XRN1	1.803	1.299	1.365	1.33	0.159755	1	0.610742	0.638066	7.41771e+06	6.59397e+06	7.69306e+06	6.08244e+06	5.34115e+06	2.29247e+06	5.61584e+06	5.05022e+06	6.6704e+06	5.36376e+06	6.25054e+06	5.47111e+06	4.11307e+06	3.61217e+06	5.02171e+06	6.28057e+06	1.8293e+06	6.10193e+06	2.54033e+06	1.52155e+06	375181	4.91017e+06	3.69377e+06	6.62989e+06	4.12776e+06	2.48617e+06	2.29332e+06	2.33365e+06	2.19519e+06	3.84218e+06
FALSE	High	Master Protein	P26196	Probable ATP-dependent RNA helicase DDX6 OS=Homo sapiens OX=9606 GN=DDX6 PE=1 SV=2	45.781	28	9	62	9	54.4	DDX6	1.19	2.184	1.07	1.3	0.975729	0.00134749	0.999945	0.922273	5.59911e+06	5.51873e+06	5.23546e+06	1.28094e+07	1.01262e+07	8.20304e+06	5.80117e+06	4.95835e+06	4.76337e+06	6.0733e+06	6.02533e+06	4.81059e+06	4.63579e+06	4.54335e+06	6.22769e+06	4.706e+06	1.52088e+06	4.08289e+06	5.46767e+06	2.9049e+06	1.58371e+06	4.99711e+06	3.68802e+06	4.68759e+06	4.7099e+06	2.37787e+06	2.05226e+06	2.62837e+06	2.75693e+06	4.80793e+06
FALSE	High	Master Protein	P48735	Isocitrate dehydrogenase [NADP], mitochondrial OS=Homo sapiens OX=9606 GN=IDH2 PE=1 SV=2	45.348	27	11	79	10	50.9	IDH2	0.944	0.455	1.012	0.762	0.886683	0.00123124	0.9977	0.223911	6.55886e+06	4.22991e+06	5.73796e+06	3.49285e+06	2.76273e+06	2.68597e+06	7.03004e+06	6.15232e+06	5.77593e+06	5.03504e+06	4.09122e+06	4.6341e+06	5.22632e+06	7.01777e+06	6.07778e+06	5.55339e+06	1.17777e+06	4.56968e+06	1.49663e+06	777223	514487	6.14666e+06	4.59704e+06	5.77593e+06	3.95881e+06	1.63042e+06	1.98124e+06	2.98911e+06	4.37156e+06	4.69219e+06
FALSE	High	Master Protein	P13010	X-ray repair cross-complementing protein 5 OS=Homo sapiens OX=9606 GN=XRCC5 PE=1 SV=3	45.042	21	9	43	9	82.7	XRCC5	0.555	1.043	0.738	0.618	0.0562663	0.999985	0.326507	0.0326502	2.06099e+06	2.03321e+06	2.99687e+06	4.00908e+06	3.87025e+06	3.04398e+06	3.37091e+06	2.20461e+06	2.73814e+06	2.29236e+06	1.98629e+06	2.39612e+06	3.82305e+06	3.71052e+06	3.21611e+06	1.70696e+06	546101	2.33493e+06	1.67178e+06	1.08786e+06	573204	2.93058e+06	1.56351e+06	2.6967e+06	1796519	771596	1.00925e+06	2.18653e+06	2.30466e+06	2.48292e+06
FALSE	High	Master Protein	P13995	Bifunctional methylenetetrahydrofolate dehydrogenase/cyclohydrolase, mitochondrial OS=Homo sapiens OX=9606 GN=MTHFD2 PE=1 SV=2	45.028	32	6	48	6	37.9	MTHFD2	0.466	0.329	0.433	0.393	0.000633217	4.15075e-05	0.000643934	0.000266292	4.1881e+06	3.27082e+06	4.90805e+06	3.63902e+06	2.36825e+06	2.95597e+06	3.88772e+06	3.74055e+06	4.64812e+06	4.25813e+06	3.53161e+06	3.36015e+06	8.64738e+06	1.11554e+07	8.97959e+06	3.46752e+06	876221	3.79191e+06	1.49083e+06	632437	550166	3.33701e+06	2.64074e+06	4.52582e+06	3.3215e+06	1.36651e+06	1.42063e+06	4.94573e+06	6.94901e+06	6.93247e+06
FALSE	High	Master Protein	Q15477	Helicase SKI2W OS=Homo sapiens OX=9606 GN=SKIV2L PE=1 SV=3	44.972	12	10	81	10	137.7	SKIC2	0.794	0.403	0.932	0.614	0.675196	0.00454905	0.864308	0.295938	2.66238e+06	3.22719e+06	3.70576e+06	2.27151e+06	1.0267e+06	1.63895e+06	3.86762e+06	3.78899e+06	2.71868e+06	3.51779e+06	2.49528e+06	2.31596e+06	3.58488e+06	4.06461e+06	4.88007e+06	2.19977e+06	891431	2.95125e+06	929151	218306	247453	3.38162e+06	2.83115e+06	2.70912e+06	2.76588e+06	976496	981751	2.05031e+06	2.52638e+06	3.76754e+06
FALSE	High	Master Protein	O75694	Nuclear pore complex protein Nup155 OS=Homo sapiens OX=9606 GN=NUP155 PE=1 SV=1	44.961	12	12	80	12	155.1	NUP155	0.78	1.072	0.817	0.794	0.0791833	0.957273	0.105158	0.0925403	6.37351e+06	5.96987e+06	5.68858e+06	8.16257e+06	8.20536e+06	9.47935e+06	6.25193e+06	6.3745e+06	5.73504e+06	5.54966e+06	6.07224e+06	6.6174e+06	6.62068e+06	1.02796e+07	7.651e+06	5.33792e+06	1.64857e+06	4.46096e+06	3.40302e+06	2.34695e+06	1.84002e+06	5.41992e+06	4.7441e+06	5.70894e+06	4.33649e+06	2.38973e+06	2.78947e+06	3.77807e+06	6.40345e+06	5.89362e+06
FALSE	High	Master Protein	P52597	Heterogeneous nuclear ribonucleoprotein F OS=Homo sapiens OX=9606 GN=HNRNPF PE=1 SV=3	44.936	20	5	74	4	45.6	HNRNPF	0.77	0.577	0.935	0.756	0.417138	0.0137378	0.879598	0.333528	4.22064e+06	4.02259e+06	3.38173e+06	3.49515e+06	3.01233e+06	1.4813e+06	4.88444e+06	4.93198e+06	3.92326e+06	4.08462e+06	3.94575e+06	3.2156e+06	5.95228e+06	5.22263e+06	5.12733e+06	3.54448e+06	1.1213e+06	2.64031e+06	1.47648e+06	845614	277331	4.24215e+06	3.68519e+06	3.91378e+06	3.19443e+06	1.57244e+06	1.39252e+06	3.40431e+06	3.25332e+06	3.95843e+06
FALSE	High	Master Protein	P35998	26S proteasome regulatory subunit 7 OS=Homo sapiens OX=9606 GN=PSMC2 PE=1 SV=3	44.9	37	14	85	14	48.6	PSMC2	0.915	0.915	0.813	0.965	0.882842	0.315801	0.267807	0.998814	9.5291e+06	1.02646e+07	8.90541e+06	9.52641e+06	9.58169e+06	7.0059e+06	8.4616e+06	8.84375e+06	8.25674e+06	1.09732e+07	1.00509e+07	9.47922e+06	1.19598e+07	9.01898e+06	1.04143e+07	8.0491e+06	2.85728e+06	7.04729e+06	4.04398e+06	2.74285e+06	1.34988e+06	7.39833e+06	6.60808e+06	8.25674e+06	8.61383e+06	4.00545e+06	4.07607e+06	6.84019e+06	5.61817e+06	8.04007e+06
FALSE	High	Master Protein	Q9H2M9	Rab3 GTPase-activating protein non-catalytic subunit OS=Homo sapiens OX=9606 GN=RAB3GAP2 PE=1 SV=1	44.804	12	13	92	13	155.9	RAB3GAP2	1.044	0.836	1.237	1.143	0.964992	0.675469	0.808845	0.963162	8.38376e+06	4.96433e+06	4.17855e+06	4.71045e+06	3.97144e+06	1.33369e+06	5.88215e+06	8.38027e+06	5.48487e+06	7.42444e+06	5.43275e+06	4.35143e+06	4.7533e+06	3.34574e+06	5.84201e+06	7.09853e+06	1.37795e+06	3.22585e+06	1.94693e+06	1.11509e+06	216471	5.13167e+06	6.22976e+06	5.41082e+06	5.77991e+06	2.1426e+06	1.77555e+06	2.70637e+06	2.05442e+06	4.51018e+06
FALSE	High	Master Protein	P62263	40S ribosomal protein S14 OS=Homo sapiens OX=9606 GN=RPS14 PE=1 SV=3	44.605	39	7	86	7	16.3	RPS14	0.996	0.704	1.081	0.921	0.999968	0.0484791	0.947072	0.999999	2.76815e+07	2.70087e+07	2.31382e+07	1.90959e+07	2.13326e+07	1.56563e+07	2.93033e+07	3.17577e+07	2.40234e+07	2.99328e+07	2.49726e+07	2.36216e+07	2.83285e+07	2.32625e+07	2.71173e+07	2.34314e+07	7.60228e+06	1.83528e+07	8.13512e+06	6.13493e+06	3.05049e+06	2.56211e+07	2.36996e+07	2.40234e+07	2.35348e+07	9.9408e+06	1.02101e+07	1.6202e+07	1.44235e+07	2.088e+07
FALSE	High	Master Protein	Q12789	General transcription factor 3C polypeptide 1 OS=Homo sapiens OX=9606 GN=GTF3C1 PE=1 SV=4	44.374	8	15	63	15	238.7	GTF3C1	1.022	0.981	0.834	0.963	0.997297	0.70939	0.968146	0.96411	4.71862e+06	3.91904e+06	3.50061e+06	3.83262e+06	3.76186e+06	2.09531e+06	4.23043e+06	3.19964e+06	3.05165e+06	3.73516e+06	3.69449e+06	2.96292e+06	3.88068e+06	3.83451e+06	3.73307e+06	3.99525e+06	1.09075e+06	2.70933e+06	1.58792e+06	1.01504e+06	365035	3.61814e+06	2.31984e+06	2.93066e+06	2.88587e+06	1.4586e+06	1.18711e+06	2.21949e+06	2.36747e+06	2.88202e+06
FALSE	High	Master Protein	P84085	ADP-ribosylation factor 5 OS=Homo sapiens OX=9606 GN=ARF5 PE=1 SV=2	44.313	53	8	145	3	20.5	ARF5	0.646	1.258	0.599	0.745	0.229651	0.828445	0.0579924	0.503253	1.21732e+06	1.61065e+06	1.25187e+06	3.3109e+06	2.43828e+06	1.5694e+06	984040	1.36266e+06	1.16114e+06	1.44515e+06	1.44201e+06	1.60591e+06	2.16439e+06	1.79975e+06	1.93887e+06	1.0307e+06	440538	991284	1.40229e+06	686475	290673	860388	1.01818e+06	1.08963e+06	1.12168e+06	574664	689924	1.23789e+06	1.10543e+06	1.49685e+06
FALSE	High	Master Protein	O43264	Centromere/kinetochore protein zw10 homolog OS=Homo sapiens OX=9606 GN=ZW10 PE=1 SV=3	44.303	14	9	46	9	88.8	ZW10	0.675	0.321	0.773	0.528	0.966869	0.00447963	0.996809	0.415689	6.89062e+06	5.08254e+06	5.70989e+06	2.93837e+06	2.71217e+06	1.26973e+06	6.61158e+06	6.53943e+06	5.68158e+06	4.47043e+06	4.55284e+06	4.27201e+06	8.46008e+06	4.24772e+06	8.64642e+06	5.83429e+06	1.41996e+06	4.54733e+06	1.2043e+06	742150	179194	5.78079e+06	4.88629e+06	5.68158e+06	3.51489e+06	1.81438e+06	1.85e+06	4.8386e+06	2.63068e+06	6.67525e+06
FALSE	High	Master Protein	P09543	2',3'-cyclic-nucleotide 3'-phosphodiesterase OS=Homo sapiens OX=9606 GN=CNP PE=1 SV=2	44.248	33	13	71	13	47.5	CNP	0.934	0.436	1.037	0.828	0.898189	2.51717e-05	0.934093	0.710288	9.55882e+06	7.44169e+06	8.91346e+06	4.16363e+06	4.2085e+06	2.88247e+06	9.74974e+06	1.08224e+07	9.89535e+06	9.19552e+06	7.8956e+06	7.74353e+06	9.53961e+06	9.02218e+06	9.61349e+06	8.08283e+06	2.06207e+06	7.0084e+06	1.64906e+06	1.10652e+06	529463	8.52461e+06	8.08655e+06	9.89535e+06	7.23e+06	3.13685e+06	3.32941e+06	5.42762e+06	5.56417e+06	7.35764e+06
FALSE	High	Master Protein	P25398	40S ribosomal protein S12 OS=Homo sapiens OX=9606 GN=RPS12 PE=1 SV=3	44.123	49	5	84	5	14.5	RPS12	0.899	0.707	0.793	0.757	0.687981	0.118272	0.173747	0.611216	1.32567e+07	1.37443e+07	1.08969e+07	1.04225e+07	9.93786e+06	1.16496e+07	1.23868e+07	1.16887e+07	9.13294e+06	1.6163e+07	1.11666e+07	1.04856e+07	1.4744e+07	1.43769e+07	1.48951e+07	1.12244e+07	3.87384e+06	8.67821e+06	4.46591e+06	2.87667e+06	2.29289e+06	10830344	8.73387e+06	9.13294e+06	1.27082e+07	4.45007e+06	4.54079e+06	8.43261e+06	8.95577e+06	1.14994e+07
FALSE	High	Master Protein	Q16576	Histone-binding protein RBBP7 OS=Homo sapiens OX=9606 GN=RBBP7 PE=1 SV=1	44.118	40	11	101	7	47.8	RBBP7	1.064	0.818	1.037	1.079	0.998539	0.996734	0.988644	0.926434	5.04897e+06	4.14941e+06	3.7172e+06	7.18118e+06	3.19148e+06	1.7796e+06	7.40347e+06	4.04232e+06	3.19558e+06	8.8662e+06	4.20595e+06	3.62222e+06	3.80453e+06	3.92781e+06	3.89954e+06	4.26844e+06	1.16951e+06	2.96036e+06	3077031	906853	317049	6.47317e+06	3.02044e+06	3.19558e+06	6.97108e+06	1.67614e+06	1.56861e+06	2.1466e+06	2.43365e+06	2.96727e+06
FALSE	High	Master Protein	Q96D09	G-protein coupled receptor-associated sorting protein 2 OS=Homo sapiens OX=9606 GN=GPRASP2 PE=1 SV=1	44.079	12	7	65	7	93.7	GPRASP2	0.885	0.499	0.827	0.459	0.953387	0.65409	0.974911	0.456566	1.61884e+06	806060	2.33786e+06	2.33845e+06	913736	684594	1.51393e+06	1.39614e+06	1.6282e+06	1.70482e+06	840576	694365	1.58434e+06	1.83022e+06	2.21742e+06	1.36128e+06	198495	1.80768e+06	966981	207441	94995.5	1.31352e+06	910999	1.483e+06	1.28405e+06	293066	236650	900798	1.07217e+06	1.71191e+06
FALSE	High	Master Protein	P43243	Matrin-3 OS=Homo sapiens OX=9606 GN=MATR3 PE=1 SV=2	43.839	18	10	52	10	94.6	MATR3	0.668	0.95	0.519	0.561	0.240424	0.876911	0.0284009	0.0642701	2.07672e+06	2.36345e+06	1.99743e+06	2.95635e+06	3.19176e+06	1.85054e+06	2.17615e+06	1.61305e+06	1.49505e+06	2.21556e+06	1.74449e+06	1.71346e+06	3.1573e+06	3.11055e+06	2.68775e+06	1.75836e+06	643821	1.5802e+06	1.26675e+06	904071	321616	1.9027e+06	1.17351e+06	1.45494e+06	1.74199e+06	691059	722426	1.80577e+06	1.93765e+06	2.07501e+06
FALSE	High	Master Protein	Q14739	Delta(14)-sterol reductase LBR OS=Homo sapiens OX=9606 GN=LBR PE=1 SV=2	43.587	21	11	108	11	70.7	LBR	0.997	0.778	1.118	0.789	0.97444	0.183393	0.999687	0.869358	2.24798e+07	1.80722e+07	2.18229e+07	1.70207e+07	1.95581e+07	7.15135e+06	2.49584e+07	1.92791e+07	2.44742e+07	2.33544e+07	1.72771e+07	1.68966e+07	3.11087e+07	1.97316e+07	2.18863e+07	1.89466e+07	5.06852e+06	1.73304e+07	7.25222e+06	5.63896e+06	1.38179e+06	2.18222e+07	1.43816e+07	2.44648e+07	1.82835e+07	6.82506e+06	7.26876e+06	1.77921e+07	1.22195e+07	1.68549e+07
FALSE	High	Master Protein	Q92945	Far upstream element-binding protein 2 OS=Homo sapiens OX=9606 GN=KHSRP PE=1 SV=4	43.58	26	13	82	13	73.1	KHSRP	0.822	0.658	0.757	0.664	0.48777	0.0064265	0.0986968	0.0573484	6.99268e+06	5.89122e+06	5.5071e+06	4.91749e+06	4.71621e+06	3.68951e+06	5.81634e+06	5.424e+06	4.88548e+06	6.31814e+06	4.76043e+06	4.56212e+06	8.26128e+06	6.653e+06	7.16833e+06	5.9207e+06	1.62319e+06	4.34575e+06	2.07116e+06	1.33029e+06	701088	5.07336e+06	4.00832e+06	4.88548e+06	4.96765e+06	1.83965e+06	1.96069e+06	4.7249e+06	4.14434e+06	5.45902e+06
FALSE	High	Master Protein	Q13200	26S proteasome non-ATPase regulatory subunit 2 OS=Homo sapiens OX=9606 GN=PSMD2 PE=1 SV=3	43.547	18	11	52	11	100.1	PSMD2	0.469	1.068	0.682	0.694	0.388006	0.897748	0.765798	0.911396	2.6205e+06	1.97378e+06	1.63476e+06	4.49722e+06	4.70585e+06	1.09673e+06	2.979e+06	2.87175e+06	2.01493e+06	3.46864e+06	2.92316e+06	2.38164e+06	4.36831e+06	3.08651e+06	4.21245e+06	2.18643e+06	543051	1.11278e+06	1.87284e+06	1.35325e+06	166999	2.54082e+06	2.10811e+06	1.93448e+06	2.72723e+06	1.14645e+06	955488	2.49838e+06	1.81655e+06	3.25212e+06
FALSE	High	Master Protein	Q8N201	Integrator complex subunit 1 OS=Homo sapiens OX=9606 GN=INTS1 PE=1 SV=2	42.69	10	15	45	15	244.1	INTS1	0.801	0.262	0.903	0.739	0.879323	9.68684e-05	0.988105	0.352526	4.12877e+06	2.29367e+06	2.80679e+06	1.21117e+06	917843	622249	3.62264e+06	3.16487e+06	2.93909e+06	2.6666e+06	2.59166e+06	2.25639e+06	3.50508e+06	3.24243e+06	3.79643e+06	3.43594e+06	581968	2.11154e+06	383376	145951	24653.5	3.03718e+06	2.34971e+06	2.85192e+06	2.05186e+06	1.00119e+06	904940	1.94868e+06	1.96118e+06	2.8868e+06
FALSE	High	Master Protein	Q9Y5M8	Signal recognition particle receptor subunit beta OS=Homo sapiens OX=9606 GN=SRPRB PE=1 SV=3	42.397	31	5	66	5	29.7	SRPRB	1.016	0.482	1.064	0.956	0.992039	0.034631	0.995696	0.958665	2.17007e+06	2.24574e+06	1.91409e+06	1.67438e+06	1.03003e+06	490885	2.27349e+06	2.37761e+06	1.81268e+06	2.06586e+06	2.04275e+06	1.83045e+06	2.1364e+06	3.25436e+06	1.86521e+06	1.73097e+06	623945	1.44452e+06	668093	233875	55335.1	1.92682e+06	1672907	1.70213e+06	1.59591e+06	782929	741840	1.19808e+06	1.98744e+06	1.38452e+06
FALSE	High	Master Protein	Q9Y266	Nuclear migration protein nudC OS=Homo sapiens OX=9606 GN=NUDC PE=1 SV=1	42.157	49	13	70	13	38.2	NUDC	1.749	6.532	1.83	1.744	0.0102169	1.24461e-06	0.0144802	0.0395072	2.11285e+07	3.18433e+07	1.89645e+07	7.48959e+07	9.02963e+07	7.88911e+07	2.21078e+07	2.14813e+07	2.42682e+07	1.9159e+07	2.10643e+07	2.14287e+07	1.20779e+07	1.63138e+07	9.61452e+06	1.78417e+07	8.90243e+06	1.50193e+07	3.20918e+07	2.61255e+07	1.55561e+07	1.93298e+07	1.60509e+07	2.42593e+07	1.50165e+07	8.36371e+06	9.27021e+06	6.89407e+06	1.00391e+07	7.34958e+06
FALSE	High	Master Protein	P26599	Polypyrimidine tract-binding protein 1 OS=Homo sapiens OX=9606 GN=PTBP1 PE=1 SV=1	42.156	28	10	85	10	57.2	PTBP1	0.419	0.646	0.482	0.459	0.0388515	0.419945	0.0172772	0.0151684	5.39049e+06	4.55192e+06	4.70083e+06	7.25293e+06	5.76549e+06	8.40796e+06	5.40942e+06	5.5696e+06	2.68345e+06	5.15621e+06	5.28354e+06	2.80121e+06	1.12218e+07	8.55006e+06	1.24681e+07	4.47755e+06	1.25196e+06	3.69615e+06	3.06887e+06	1.66033e+06	1.63808e+06	4.69316e+06	4.1454e+06	2.51394e+06	4.04274e+06	2.10557e+06	1.15383e+06	6.4181e+06	5.30878e+06	9.62566e+06
FALSE	High	Master Protein	O15067	Phosphoribosylformylglycinamidine synthase OS=Homo sapiens OX=9606 GN=PFAS PE=1 SV=4	41.808	12	11	50	11	144.6	PFAS	0.46	0.493	0.777	0.508	0.00350723	0.00138219	0.212201	0.00320234	2.47641e+06	2.53484e+06	4.03282e+06	2.71636e+06	2.93959e+06	2.38941e+06	4.28417e+06	4.75715e+06	3.89285e+06	2.79776e+06	2.7664e+06	3.18401e+06	5.51061e+06	5.073e+06	7.54024e+06	1.88015e+06	676768	3.15834e+06	1.04053e+06	790901	416165	3.69463e+06	3.55456e+06	3.88524e+06	2.09219e+06	1.09173e+06	1.30893e+06	3.1517e+06	3.14961e+06	5.82125e+06
FALSE	High	Master Protein	O14981	TATA-binding protein-associated factor 172 OS=Homo sapiens OX=9606 GN=BTAF1 PE=1 SV=2	41.801	9	12	61	12	206.8	BTAF1	1.248	0.29	1.075	0.888	0.985024	0.000940688	1	0.989108	5.51356e+06	3.94851e+06	6.37654e+06	1.78643e+06	1.28266e+06	652131	4.17989e+06	4.74838e+06	4.86346e+06	4.94905e+06	3.65174e+06	3.92348e+06	3.81043e+06	4.41835e+06	5.8087e+06	4.60797e+06	1.06662e+06	5.07825e+06	673207	311964	60793.1	3.57356e+06	3.46667e+06	4.78011e+06	3.8912e+06	1.36745e+06	1.64654e+06	2.15415e+06	2.73633e+06	4.48446e+06
FALSE	High	Master Protein	Q53GQ0	Very-long-chain 3-oxoacyl-CoA reductase OS=Homo sapiens OX=9606 GN=HSD17B12 PE=1 SV=2	41.72	34	8	66	8	34.3	HSD17B12	0.898	0.415	1.021	0.831	0.901965	0.00060874	0.999846	0.965159	4.65267e+06	3.73692e+06	4.30326e+06	2.50312e+06	1.98677e+06	1.44298e+06	4.89097e+06	4.92719e+06	4.21068e+06	5.43619e+06	3.81406e+06	3.98268e+06	5.43381e+06	4.16298e+06	4.79257e+06	3.8782e+06	1.04126e+06	3.3634e+06	1.01457e+06	544873	249179	4.19339e+06	3653002	4.06001e+06	4.20113e+06	1.49277e+06	1.7131e+06	3.10778e+06	2.59324e+06	3.69998e+06
FALSE	High	Master Protein	Q8IXB1	DnaJ homolog subfamily C member 10 OS=Homo sapiens OX=9606 GN=DNAJC10 PE=1 SV=2	41.426	20	12	58	12	91	DNAJC10	0.455	1.458	0.601	0.474	0.0853881	0.372651	0.23248	0.101945	4.022e+06	3.63812e+06	6.2673e+06	1.72232e+07	1.28911e+07	1.05221e+07	3.66016e+06	5.31181e+06	7.4207e+06	3.60082e+06	4.19268e+06	6.56386e+06	8.1221e+06	9.11448e+06	8.83868e+06	3.26824e+06	1.00228e+06	4.94509e+06	7.37987e+06	3.71e+06	2.05281e+06	3.07906e+06	3.90422e+06	7.32491e+06	2.74659e+06	1.647e+06	2.80619e+06	4.6453e+06	5.67766e+06	6.82368e+06
FALSE	High	Master Protein	Q15645	Pachytene checkpoint protein 2 homolog OS=Homo sapiens OX=9606 GN=TRIP13 PE=1 SV=2	41.391	35	13	63	13	48.5	TRIP13	0.704	0.307	0.778	0.651	0.129278	0.000124658	0.551936	0.089201	9.71094e+06	7.23589e+06	1.13101e+07	6.20214e+06	4.24084e+06	3.68728e+06	1.07317e+07	1.05221e+07	1.12115e+07	9.79737e+06	8.15667e+06	8.97533e+06	1.18958e+07	1.37913e+07	1.48126e+07	8.19406e+06	2.01857e+06	8.97178e+06	2.60203e+06	1.18103e+06	678475	9.31753e+06	7.84244e+06	1.11975e+07	7.70321e+06	3.23647e+06	3.87352e+06	6.77541e+06	8.59101e+06	1.14357e+07
FALSE	High	Master Protein	Q13765	Nascent polypeptide-associated complex subunit alpha OS=Homo sapiens OX=9606 GN=NACA PE=1 SV=1	41.163	33	5	79	5	23.4	NACA	0.644	3.863	0.831	0.797	0.672012	0.00589851	0.957564	0.934066	3.71335e+06	2.54109e+06	2.30385e+06	2.36161e+07	1.52503e+07	6.91829e+06	2.9677e+06	3.28223e+06	3.7776e+06	2.77741e+06	3.91093e+06	3.14727e+06	3.47911e+06	3.94803e+06	4.54997e+06	3.10901e+06	688524	1.7263e+06	1.01191e+07	4.403e+06	1.33747e+06	2.52576e+06	2.42731e+06	3.70831e+06	2.12719e+06	1.52458e+06	1.32415e+06	1.98982e+06	2.38144e+06	3.51269e+06
FALSE	High	Master Protein	P07195	L-lactate dehydrogenase B chain OS=Homo sapiens OX=9606 GN=LDHB PE=1 SV=2	40.848	37	10	95	9	36.6	LDHB	1.082	1.774	0.999	1.016	0.986921	0.189521	0.704761	0.999148	9.34133e+06	1.02355e+07	1.53227e+07	1.67762e+07	1.32416e+07	1.84131e+07	9.85729e+06	6.10532e+06	9.45108e+06	9.60567e+06	8.70477e+06	1.18986e+07	9.45608e+06	1.32233e+07	9.03822e+06	7.84219e+06	2.87269e+06	1.21537e+07	7.16275e+06	3.82252e+06	3.62643e+06	8.58764e+06	4.51471e+06	9.4048e+06	7.54228e+06	3.46522e+06	5.14082e+06	5.37492e+06	8.1997e+06	6.97773e+06
FALSE	High	Master Protein	Q9ULH0	Kinase D-interacting substrate of 220 kDa OS=Homo sapiens OX=9606 GN=KIDINS220 PE=1 SV=3	40.79	9	12	44	12	196.4	KIDINS220	1.105	0.889	1.093	1.174	0.949371	0.347899	0.999387	0.920578	8.01901e+06	5.85231e+06	6.43421e+06	5.74929e+06	5.17492e+06	3.14022e+06	6.85438e+06	6.36257e+06	5.58206e+06	7.2219e+06	6.83146e+06	6.40338e+06	6.95164e+06	5.82081e+06	5.46328e+06	6.69517e+06	1.61362e+06	5.02849e+06	2.40258e+06	1.43328e+06	531658	5.89106e+06	4.67356e+06	5.43237e+06	5.66374e+06	2.69888e+06	2.68374e+06	3.87709e+06	3.61841e+06	4.07502e+06
FALSE	High	Master Protein	P04406	Glyceraldehyde-3-phosphate dehydrogenase OS=Homo sapiens OX=9606 GN=GAPDH PE=1 SV=3	40.705	37	9	70	9	36	GAPDH	1.269	1.89	0.999	1.329	0.553956	0.0574573	0.854617	0.831415	4.8102e+06	3.93867e+06	7.25464e+06	8.88012e+06	6.05945e+06	7.16464e+06	6.89051e+06	3.69436e+06	3.78767e+06	5.55431e+06	3.5582e+06	5.03957e+06	3.79069e+06	4.15889e+06	3.29288e+06	4.06321e+06	1.06139e+06	5.76084e+06	3.77859e+06	1.72305e+06	1.39304e+06	6.02466e+06	2.63493e+06	3.70632e+06	4.36709e+06	1.34766e+06	2.15075e+06	2.06966e+06	2.57618e+06	2.46858e+06
FALSE	High	Master Protein	P62258	14-3-3 protein epsilon OS=Homo sapiens OX=9606 GN=YWHAE PE=1 SV=1	40.585	45	11	109	9	29.2	YWHAE	0.936	1.195	0.757	0.838	0.868242	0.998916	0.390942	0.584843	4.15068e+06	4.41509e+06	3.58657e+06	5.30072e+06	5.53391e+06	3.05983e+06	3.91407e+06	3.33916e+06	3.35642e+06	4.31107e+06	3.71451e+06	3.22568e+06	5.32456e+06	4.43395e+06	4.25509e+06	3.41242e+06	1.22461e+06	2.85633e+06	2.27128e+06	1.59544e+06	595011	3.37455e+06	2.47985e+06	3.22954e+06	3.38959e+06	1.48029e+06	1.37539e+06	3.04529e+06	2.76203e+06	3.26454e+06
FALSE	High	Master Protein	Q9UG63	ATP-binding cassette sub-family F member 2 OS=Homo sapiens OX=9606 GN=ABCF2 PE=1 SV=2	40.539	22	12	81	12	71.2	ABCF2	0.695	0.479	0.79	0.669	0.706177	0.0423278	0.921242	0.513539	7.84219e+06	7.35014e+06	7.2252e+06	5.07151e+06	7.37377e+06	2.03075e+06	8.87008e+06	8.36085e+06	8.21532e+06	8.93099e+06	7.07222e+06	4.99857e+06	1.16827e+07	9.47296e+06	1.05773e+07	6.56655e+06	2.03627e+06	5.70534e+06	2.08812e+06	2.06308e+06	280712	7.69712e+06	6.20937e+06	8.18408e+06	6.9041e+06	2.72211e+06	2.12979e+06	6.65546e+06	5859515	8.11227e+06
FALSE	High	Master Protein	Q9Y6D5	Brefeldin A-inhibited guanine nucleotide-exchange protein 2 OS=Homo sapiens OX=9606 GN=ARFGEF2 PE=1 SV=3	40.456	9	13	64	7	201.9	ARFGEF2	0.585	0.356	0.824	0.551	0.165086	0.00231351	0.88747	0.0489976	2.02745e+06	1.64139e+06	1.59402e+06	1.51758e+06	988590	998932	2.31734e+06	2.31342e+06	2.01138e+06	1.67381e+06	1.43655e+06	1.54744e+06	2.80593e+06	1.8525e+06	3.10477e+06	1.71664e+06	440167	1.14843e+06	619255	257934	159198	1.92717e+06	1.66894e+06	1.98944e+06	1.3051e+06	479653	565787	1.56309e+06	1.11114e+06	2.39696e+06
FALSE	High	Master Protein	O75663	TIP41-like protein OS=Homo sapiens OX=9606 GN=TIPRL PE=1 SV=2	40.173	47	9	30	9	31.4	TIPRL	0.238	0.302	0.247	0.21	7.92011e-08	4.53276e-07	1.18013e-07	4.29829e-08	2.59342e+06	2.19947e+06	2.91966e+06	3.29862e+06	3.71807e+06	2.86238e+06	2.69572e+06	2.84085e+06	2.60936e+06	2.28019e+06	2.29346e+06	2.39853e+06	1.09142e+07	9.60222e+06	1.20248e+07	2.00993e+06	523503	2.13243e+06	1.29454e+06	1.00612e+06	501735	2.14092e+06	1.90351e+06	2.38483e+06	1.60537e+06	793103	899108	6.23646e+06	5.82427e+06	9.28347e+06
FALSE	High	Master Protein	Q15029	116 kDa U5 small nuclear ribonucleoprotein component OS=Homo sapiens OX=9606 GN=EFTUD2 PE=1 SV=1	40.15	19	15	65	14	109.4	EFTUD2	0.81	0.906	0.849	0.916	0.331707	0.635407	0.750273	0.637923	3.17893e+06	2.74999e+06	3.28723e+06	3.55847e+06	3.77894e+06	2.67816e+06	3.1897e+06	3.66801e+06	3.33246e+06	4.11477e+06	3.59702e+06	2.43737e+06	4.01832e+06	3.92576e+06	3.91657e+06	2.63885e+06	737120	2.47612e+06	1.43348e+06	1.04939e+06	465056	2.74878e+06	2.68169e+06	3.27839e+06	3.23525e+06	1.4279e+06	1.00986e+06	2.28825e+06	2.42704e+06	2.91404e+06
FALSE	High	Master Protein	P02533	Keratin, type I cytoskeletal 14 OS=Homo sapiens OX=9606 GN=KRT14 PE=1 SV=4	40.064	26	10	111	4	51.5	KRT14	1.201	2.533	1.452	1.616	0.981745	0.316612	0.923667	0.844713	552142	1.35947e+06	369465	766024	1.16475e+06	1.52168e+06	934911	591654	667619	555281	743132	1.11435e+06	882118	459764	389622	467498	383166	294240	310030	337153	300257	817432	442086	667619	436591	296150	482571	504513	286400	300798
FALSE	High	Master Protein	P51617	Interleukin-1 receptor-associated kinase 1 OS=Homo sapiens OX=9606 GN=IRAK1 PE=1 SV=2	40.015	18	7	61	7	76.5	IRAK1	1.202	0.375	1.406	1.279	0.999957	0.238781	0.924094	0.502447	2.78016e+06	1.76447e+06	2.61468e+06	2.02444e+06	816078	579817	3.05738e+06	2.85211e+06	3.14099e+06	2.78193e+06	2.65234e+06	9.41726e+06	2.17461e+06	2.05847e+06	2.53198e+06	2.28223e+06	453622	1.98585e+06	818156	166983	50973.7	2.66318e+06	2.10623e+06	3.11909e+06	2.15872e+06	1.02016e+06	4.00255e+06	1.21942e+06	1.27188e+06	1.92776e+06
FALSE	High	Master Protein	P08670	Vimentin OS=Homo sapiens OX=9606 GN=VIM PE=1 SV=4	39.979	29	12	62	12	53.6	VIM	0.784	0.441	0.801	0.702	0.729605	0.0297694	0.931123	0.496222	4.77861e+06	3.81275e+06	4.77103e+06	4.07062e+06	2.6846e+06	1.12419e+06	4.87632e+06	5.62606e+06	4.63126e+06	5.17596e+06	4.27045e+06	2.7884e+06	6.08753e+06	5.97198e+06	6.62257e+06	4.04605e+06	1.05417e+06	3.73969e+06	1.70803e+06	729954	162569	4.26357e+06	4.20381e+06	4.63126e+06	4.06961e+06	1.67406e+06	1.16231e+06	3.48166e+06	3.67448e+06	5.11279e+06
FALSE	High	Master Protein	P08559	Pyruvate dehydrogenase E1 component subunit alpha, somatic form, mitochondrial OS=Homo sapiens OX=9606 GN=PDHA1 PE=1 SV=3	39.972	30	12	63	12	43.3	PDHA1	0.535	0.401	0.66	0.628	0.042678	0.00465345	0.14757	0.192992	7.0398e+06	4.91657e+06	5.94465e+06	4.45867e+06	5.00794e+06	4.42418e+06	7.3317e+06	8.17682e+06	5.15201e+06	6.97767e+06	5.29633e+06	9.16602e+06	1.11059e+07	8.34436e+06	1.21441e+07	5.85407e+06	1.33778e+06	4.69021e+06	1.82477e+06	1.36868e+06	819227	6.39166e+06	6.0196e+06	5.02376e+06	5.46624e+06	2.08062e+06	3.94269e+06	6.35181e+06	5.19134e+06	9.36715e+06
FALSE	High	Master Protein	Q9BW27	Nuclear pore complex protein Nup85 OS=Homo sapiens OX=9606 GN=NUP85 PE=1 SV=1	39.909	20	10	63	10	75	NUP85	0.743	0.238	0.841	0.728	0.42774	4.65826e-05	0.889911	0.137841	4.76609e+06	4.068e+06	3.28795e+06	1.3051e+06	1.33585e+06	873457	5.02525e+06	4.4831e+06	4.60562e+06	3.98487e+06	2.19995e+06	4.60379e+06	5.42037e+06	5.47715e+06	5.72312e+06	3.99051e+06	1.1179e+06	2.59227e+06	460875	328698	112713	4.3647e+06	3.19118e+06	4.60562e+06	3.12063e+06	857697	1.97346e+06	3.07908e+06	3.39108e+06	4.41839e+06
FALSE	High	Master Protein	P33981	Dual specificity protein kinase TTK OS=Homo sapiens OX=9606 GN=TTK PE=1 SV=2	39.86	18	12	42	12	97	TTK	0.949	0.72	1.096	0.573	0.994874	0.0708818	0.999893	0.113342	2.32543e+06	1.96237e+06	3.04215e+06	1.76501e+06	1.82576e+06	955907	2.33394e+06	2.96453e+06	2.68595e+06	1.95507e+06	1.33239e+06	1.40466e+06	2.45038e+06	2.29325e+06	3.05551e+06	1.96894e+06	553095	2.42275e+06	742667	500776	168079	2.04066e+06	2.21511e+06	2.68595e+06	1.53718e+06	521088	581607	1.40145e+06	1.42853e+06	2.35893e+06
FALSE	High	Master Protein	Q15003	Condensin complex subunit 2 OS=Homo sapiens OX=9606 GN=NCAPH PE=1 SV=3	39.835	18	9	83	9	82.5	NCAPH	0.975	0.369	0.905	0.653	0.910179	0.000416204	0.80916	0.158957	5.60092e+06	4.2363e+06	5.36198e+06	3.0729e+06	2.03247e+06	1.76125e+06	4.97724e+06	4.98212e+06	4.63376e+06	4.91278e+06	3.59303e+06	3.54645e+06	6.16077e+06	5.35603e+06	5.50115e+06	4.70779e+06	1.1801e+06	4.20735e+06	1.2687e+06	555760	290538	4.30987e+06	3.67894e+06	4.59871e+06	3.80358e+06	1.42638e+06	1.50584e+06	3.50855e+06	3.30187e+06	4.24702e+06
FALSE	High	Master Protein	Q8IWZ3	Ankyrin repeat and KH domain-containing protein 1 OS=Homo sapiens OX=9606 GN=ANKHD1 PE=1 SV=1	39.806	8	12	53	7	269.3	ANKHD1	0.96	0.998	1.01	0.714	0.999941	0.73388	0.999984	0.885648	1.07152e+06	1.00011e+06	1.04508e+06	1.08703e+06	1.34705e+06	235787	1.0994e+06	1.2727e+06	999279	884413	704415	778027	1.08893e+06	1.1258e+06	1.03914e+06	840572	281882	832300	458709	389924		961255	950963	999279	695373	257597	288105	622798	701293	802238
FALSE	High	Master Protein	Q9UQE7	Structural maintenance of chromosomes protein 3 OS=Homo sapiens OX=9606 GN=SMC3 PE=1 SV=2	39.629	12	12	65	12	141.5	SMC3	0.715	0.251	0.807	0.919	0.919983	0.000581824	0.910743	0.999858	2.60074e+06	2.73975e+06	4.02762e+06	1.73696e+06	962501	833758	3.17904e+06	3.08966e+06	2.87752e+06	3.53326e+06	3.52058e+06	3.30579e+06	3.83066e+06	2.88849e+06	4.03463e+06	2.0606e+06	708318	3.15998e+06	619663	178746	69944.8	2.72505e+06	2.24101e+06	2.75555e+06	2.76249e+06	1.34862e+06	1.35548e+06	2.15348e+06	1.76222e+06	3.06114e+06
FALSE	High	Master Protein	Q3ZCQ8	Mitochondrial import inner membrane translocase subunit TIM50 OS=Homo sapiens OX=9606 GN=TIMM50 PE=1 SV=2	39.578	26	7	81	7	39.6	TIMM50	0.958	0.588	0.834	0.937	0.626544	0.00487751	0.517946	0.84463	7.04772e+06	4.88979e+06	6.92252e+06	4.7675e+06	3.64522e+06	4.24679e+06	6.18217e+06	5.99244e+06	6.02217e+06	6.77135e+06	5.55408e+06	7.31858e+06	7.22512e+06	8.40478e+06	6.42545e+06	5.92549e+06	1.37819e+06	5.48157e+06	2.03596e+06	1.0355e+06	827453	5.40533e+06	4.47757e+06	6.02217e+06	5.324e+06	2.21339e+06	3.16933e+06	4.13229e+06	5.23557e+06	4.96061e+06
FALSE	High	Master Protein	Q9BWH6	RNA polymerase II-associated protein 1 OS=Homo sapiens OX=9606 GN=RPAP1 PE=1 SV=3	39.485	16	13	37	13	152.7	RPAP1	0.778	1.003	0.789	0.669	0.980229	0.97225	0.873237	0.331282	1.14219e+06	1.36996e+06	2.01234e+06	1.91263e+06	1.7669e+06	896604	994705	1.38924e+06	1.71128e+06	1.17857e+06	1.21811e+06	773095	1.37139e+06	1.76098e+06	1.92507e+06	929954	369311	1.60262e+06	760880	485616	143498	768672	903131	1.71128e+06	830009	462352	272456	742807	1.09696e+06	1.4862e+06
FALSE	High	Master Protein	P23381	Tryptophan--tRNA ligase, cytoplasmic OS=Homo sapiens OX=9606 GN=WARS1 PE=1 SV=2	39.083	32	9	61	9	53.1	WARS1	0.524	0.463	0.583	0.456	0.267725	0.0152622	0.27353	0.107415	2.22547e+06	1.34481e+06	1.50515e+06	1.33174e+06	1.39151e+06	522910	2.23031e+06	1.67562e+06	1.22102e+06	1.86292e+06	1.31204e+06	1.10502e+06	3.30557e+06	2.87485e+06	2.73315e+06	1.8479e+06	340199	1.108e+06	526244	329653	73947.5	1.95006e+06	1.24328e+06	1.15437e+06	1.44413e+06	467854	420816	1.86527e+06	1.7453e+06	2.08849e+06
FALSE	High	Master Protein	Q13838	Spliceosome RNA helicase DDX39B OS=Homo sapiens OX=9606 GN=DDX39B PE=1 SV=1	39.024	24	9	77	1	49	DDX39B
FALSE	High	Master Protein	Q86VU5	Catechol O-methyltransferase domain-containing protein 1 OS=Homo sapiens OX=9606 GN=COMTD1 PE=1 SV=1	39.018	31	4	52	4	28.8	COMTD1	5.355	2.894	4.354	3.946	0.0847598	0.803823	0.0677573	0.104383	2.65612e+06	1.50069e+06	3.34358e+06	2.05758e+06	1.43535e+06	348392	2.15954e+06	2.10309e+06	3.5887e+06	1.95746e+06	1.51658e+06	3.71681e+06	1.06368e+06	426698	496032	2.24894e+06	416202	2.63897e+06	861509	396915	41563.9	1.88818e+06	1.57144e+06	3.5887e+06	1.53906e+06	590231	1.60957e+06	583912	204059	320632
FALSE	High	Master Protein	O94906	Pre-mRNA-processing factor 6 OS=Homo sapiens OX=9606 GN=PRPF6 PE=1 SV=1	38.729	14	12	64	12	106.9	PRPF6	0.906	0.491	1.121	0.935	0.986134	0.00923718	0.972352	0.9594	4.33668e+06	4.59566e+06	4.81342e+06	2.49377e+06	2.96992e+06	1.45992e+06	5.68771e+06	6.35596e+06	4.88984e+06	5.41552e+06	4.74332e+06	3.39123e+06	5.07405e+06	4.02846e+06	6.18916e+06	3.59292e+06	1.28218e+06	3.74863e+06	964633	787341	223537	4.973e+06	4.72437e+06	4.88984e+06	4.25797e+06	1.89029e+06	1.41337e+06	2.87521e+06	2.46215e+06	4.71927e+06
FALSE	High	Master Protein	Q9BSJ2	Gamma-tubulin complex component 2 OS=Homo sapiens OX=9606 GN=TUBGCP2 PE=1 SV=2	38.332	15	10	59	10	102.5	TUBGCP2	0.935	0.518	0.839	0.87	0.973469	0.0408359	0.998744	0.854578	2.04973e+06	1.38526e+06	1.87902e+06	1.22049e+06	1.04154e+06	380152	2.63246e+06	1.5875e+06	1.68459e+06	1.83383e+06	1.18773e+06	1.74734e+06	2.00883e+06	1.79634e+06	2.43992e+06	1.71281e+06	367510	1.43543e+06	457620	248219	14896.7	2.23688e+06	1.12178e+06	1.57576e+06	1.41134e+06	407406	676492	1.10098e+06	1.10247e+06	1.88368e+06
FALSE	High	Master Protein	Q99832	T-complex protein 1 subunit eta OS=Homo sapiens OX=9606 GN=CCT7 PE=1 SV=2	38.262	22	9	51	9	59.3	CCT7	0.885	0.869	0.913	0.691	0.695084	0.484182	0.943878	0.159847	5.96722e+06	4.33089e+06	5.94497e+06	6.28172e+06	5.83365e+06	3.54768e+06	6.129e+06	6.26978e+06	5.14448e+06	4.63972e+06	4.65009e+06	4.15133e+06	6.71532e+06	5.64463e+06	7.20363e+06	4.99948e+06	1.19644e+06	4.65572e+06	2.68806e+06	1.65846e+06	674286	5.35884e+06	4.62657e+06	5.0976e+06	3.55177e+06	1.82049e+06	1.7784e+06	3.84072e+06	3.50742e+06	5.50363e+06
FALSE	High	Master Protein	O15294	UDP-N-acetylglucosamine--peptide N-acetylglucosaminyltransferase 110 kDa subunit OS=Homo sapiens OX=9606 GN=OGT PE=1 SV=3	38.244	13	10	75	10	116.9	OGT	1.627	1.596	1.091	1.222	0.266799	0.747397	0.943343	0.980219	4.22094e+06	4.05058e+06	3.40792e+06	3.97486e+06	4.40219e+06	1.80456e+06	3.37218e+06	2.71568e+06	2.54619e+06	3.31876e+06	3.04139e+06	2.04542e+06	2.48988e+06	2.31705e+06	2.5258e+06	3.52217e+06	1.11553e+06	2.67916e+06	1.67457e+06	1.24394e+06	307400	2.88491e+06	1.93487e+06	2.52228e+06	2.59719e+06	1.19282e+06	817782	1.3329e+06	1.4124e+06	1.86449e+06
FALSE	High	Master Protein	P08708	40S ribosomal protein S17 OS=Homo sapiens OX=9606 GN=RPS17 PE=1 SV=2	38.146	47	4	45	4	15.5	RPS17	0.86	0.593	0.871	0.788	0.989234	0.135528	0.992271	0.875915	3.69211e+06	3.56389e+06	3.74393e+06	2.54735e+06	3.80523e+06	1.48758e+06	3.88578e+06	3.74115e+06	3.46416e+06	3.39368e+06	3.38478e+06	3.27863e+06	4.29364e+06	4.65063e+06	3.20089e+06	3.07009e+06	1.00139e+06	2.98165e+06	1.0439e+06	1.08278e+06	267935	3.3975e+06	2.77488e+06	3.37968e+06	2.66829e+06	1.34889e+06	1.40052e+06	2.45568e+06	2.897e+06	2.47117e+06
FALSE	High	Master Protein	Q96S66	Chloride channel CLIC-like protein 1 OS=Homo sapiens OX=9606 GN=CLCC1 PE=1 SV=1	38.128	29	10	43	10	62	CLCC1	0.386	1.961	0.443	0.514	0.00412583	0.193331	0.00964603	0.0351982	1.15732e+06	1.00741e+06	935556	5.11192e+06	5.81921e+06	2.40033e+06	1.15505e+06	1.33717e+06	982184	1.45661e+06	1.34105e+06	1.25749e+06	2.72309e+06	2.5674e+06	2.60698e+06	780886	231321	529177	2.16575e+06	1.66632e+06	430934	867942	909882	785002	1.03456e+06	476606	480461	1.49898e+06	1.55173e+06	1.9717e+06
FALSE	High	Master Protein	P52789	Hexokinase-2 OS=Homo sapiens OX=9606 GN=HK2 PE=1 SV=2	38.08	10	8	87	5	102.3	HK2	0.41	0.366	0.548	0.448	0.0714508	0.0242909	0.30701	0.0870992	1.98508e+06	1.35365e+06	2.88642e+06	1.76943e+06	2.53243e+06	907203	2.65002e+06	3.05174e+06	2.42793e+06	1.6114e+06	2.16895e+06	2.50101e+06	3.2188e+06	8.52567e+06	4.83873e+06	1.68077e+06	381526	2.29873e+06	729264	710621	158885	2.31702e+06	2.28027e+06	2.42793e+06	1.26697e+06	864361	1.08307e+06	1.84094e+06	5.31088e+06	3.73562e+06
FALSE	High	Master Protein	Q9H4B7	Tubulin beta-1 chain OS=Homo sapiens OX=9606 GN=TUBB1 PE=1 SV=1	37.998	10	6	303	1	50.3	TUBB1	1.245	0.263	1.837	1.067	0.776994	0.00838105	0.157827	0.990822	2.97339e+06	2.39457e+06	3.44115e+06	628994	738448	445490	4.38879e+06	4.40972e+06	4.11423e+06	2.55008e+06	955929	2.5881e+06	1.30919e+06	2.93946e+06	2.38885e+06	2.51757e+06	674910	2.74051e+06	269515	213755	87903.9	3837302	3.29496e+06	4.11423e+06	2.00501e+06	380953	1.12078e+06	748767	1.83107e+06	1.84425e+06
FALSE	High	Master Protein	Q14157	Ubiquitin-associated protein 2-like OS=Homo sapiens OX=9606 GN=UBAP2L PE=1 SV=2	37.821	18	11	70	11	114.5	UBAP2L	1.108	2.536	1.113	1.269	0.999983	0.854487	0.995833	0.988924	2.82256e+06	2.71342e+06	1.83718e+06	9.37728e+06	6.21015e+06	911213	2.726e+06	3.85828e+06	1.99168e+06	3.10594e+06	3.11359e+06	2.53228e+06	2.44841e+06	1.67442e+06	3.00654e+06	2.30916e+06	722279	1.18582e+06	3.98629e+06	1.78048e+06	117121	2.38345e+06	2.83676e+06	1.8584e+06	2.39901e+06	1.21826e+06	1.03655e+06	1.31962e+06	926258	2.19831e+06
FALSE	High	Master Protein	Q16637	Survival motor neuron protein OS=Homo sapiens OX=9606 GN=SMN1 PE=1 SV=1	37.685	29	7	54	7	31.8	SMN1; SMN2	1.39	1.373	1.62	1.126	0.900336	0.99996	0.810898	0.99357	6.34564e+06	7.72575e+06	1.0159e+07	7.63494e+06	9.98386e+06	2.26309e+06	1.1813e+07	5.87385e+06	9.00524e+06	5.93199e+06	8.07228e+06	6.26037e+06	4.09404e+06	5.56007e+06	8.53298e+06	5.34378e+06	2.17498e+06	8.02815e+06	3.25511e+06	2.86622e+06	399218	1.03286e+07	4.37701e+06	9.00524e+06	4.61769e+06	3.17526e+06	2.67589e+06	2.30478e+06	3.44452e+06	6.56539e+06
FALSE	High	Master Protein	Q9Y4B6	DDB1- and CUL4-associated factor 1 OS=Homo sapiens OX=9606 GN=DCAF1 PE=1 SV=3	37.571	11	13	55	13	168.9	DCAF1	0.817	0.374	0.743	0.7	0.99905	0.00437387	0.983266	0.675145	3.19642e+06	3.04314e+06	3.11821e+06	1.56691e+06	1.42805e+06	660816	2.80367e+06	2.83564e+06	3.19282e+06	2.87567e+06	2.66979e+06	1.94234e+06	3.81516e+06	2.38769e+06	3.9047e+06	2.66674e+06	815734	2.46505e+06	602675	338854	67817.2	2.43878e+06	2.03989e+06	3.13914e+06	2.20157e+06	1.02525e+06	793292	2.16101e+06	1.40794e+06	3.01453e+06
FALSE	High	Master Protein	Q96ER3	Protein SAAL1 OS=Homo sapiens OX=9606 GN=SAAL1 PE=1 SV=2	37.251	24	8	60	8	53.5	SAAL1	0.855	0.306	0.834	0.616	0.966524	0.000336876	0.821251	0.213895	3.68486e+06	3.25784e+06	3.7356e+06	1.77707e+06	1.31711e+06	887515	3.59348e+06	2.75029e+06	3.66497e+06	2.65564e+06	2.35742e+06	3.09727e+06	4.30787e+06	3.20275e+06	4.44009e+06	3.08811e+06	902181	2.93083e+06	671498	345219	124462	3.10331e+06	1.96071e+06	3.615e+06	2.03864e+06	913362	1.30969e+06	2.46382e+06	1.98568e+06	3.40068e+06
FALSE	High	Master Protein	Q9Y520	Protein PRRC2C OS=Homo sapiens OX=9606 GN=PRRC2C PE=1 SV=4	37.005	5	10	55	9	316.7	PRRC2C	0.911	0.592	0.836	0.742	0.997275	0.19452	0.936097	0.743972	1.37829e+06	1.4496e+06	1.25527e+06	1.19368e+06	895230	330446	1.26502e+06	1.31951e+06	990929	1.55022e+06	1.12213e+06	619056	1.51303e+06	1.20736e+06	1.86193e+06	1.13214e+06	372870	982978	475290	214510		1.04203e+06	914122	859714	1.21886e+06	378925	207358	797925	733658	1.41554e+06
FALSE	High	Master Protein	P51610	Host cell factor 1 OS=Homo sapiens OX=9606 GN=HCFC1 PE=1 SV=2	36.972	8	10	46	10	208.6	HCFC1	1.113	2.201	0.986	1.176	0.999053	0.730463	0.999999	0.972809	4.236e+06	3.86115e+06	3.05e+06	7.63559e+06	8.24458e+06	2.00898e+06	2.78549e+06	3.99005e+06	3.42242e+06	3.77316e+06	4.49205e+06	4.08061e+06	3.4699e+06	2.84211e+06	4.02088e+06	3.56535e+06	1.05805e+06	2.3552e+06	3.2671e+06	2.37618e+06	350977	2.32737e+06	2.96329e+06	3.41136e+06	2.96666e+06	1.7866e+06	1.7453e+06	1.98455e+06	1.76537e+06	3.06761e+06
FALSE	High	Master Protein	Q16643	Drebrin OS=Homo sapiens OX=9606 GN=DBN1 PE=1 SV=4	36.964	21	10	59	10	71.4	DBN1	0.541	0.261	0.562	0.539	0.000273088	7.62153e-07	0.000497324	0.000418245	3.74339e+06	4.07821e+06	3.09852e+06	2.17337e+06	1.80445e+06	1.8012e+06	4.42483e+06	3.8917e+06	3.1768e+06	3.71067e+06	3.7305e+06	3.79199e+06	8.18561e+06	6.92477e+06	6.59213e+06	3.13522e+06	1.1167e+06	2.29815e+06	830838	464425	300302	3.73596e+06	2.83393e+06	3.15418e+06	2.8265e+06	1.46699e+06	1.61112e+06	4.68162e+06	4.31363e+06	5.05291e+06
FALSE	High	Master Protein	P55795	Heterogeneous nuclear ribonucleoprotein H2 OS=Homo sapiens OX=9606 GN=HNRNPH2 PE=1 SV=1	36.92	20	6	65	2	49.2	HNRNPH2	0.575	0.656	0.606	0.417	0.471063	0.422182	0.788971	0.162682	251585	302955	178900	286916	372486	115188	265260	389993	244583	342753	92027.9	182558	462408	416795	437400	200031	69020.1	133484	122939	107822	18062.4	209503	291405	232395	228696	30760.9	46485.1	259861	218488	337684
FALSE	High	Master Protein	Q99570	Phosphoinositide 3-kinase regulatory subunit 4 OS=Homo sapiens OX=9606 GN=PIK3R4 PE=1 SV=3	36.694	10	11	54	11	153	PIK3R4	0.886	0.508	0.913	0.705	0.967682	0.00303638	0.99711	0.293756	2.84775e+06	1.97226e+06	2.5061e+06	1.48718e+06	1.43676e+06	1.20802e+06	2.58141e+06	2.61176e+06	2.33359e+06	2.09153e+06	1.99523e+06	1.94668e+06	2.82888e+06	1.9645e+06	3.19914e+06	2.41119e+06	541292	1.99585e+06	581386	364839	192148	2.25704e+06	1.94233e+06	2.33359e+06	1.58535e+06	779107	790746	1.61793e+06	1.19574e+06	2.46982e+06
FALSE	High	Master Protein	O95299	NADH dehydrogenase [ubiquinone] 1 alpha subcomplex subunit 10, mitochondrial OS=Homo sapiens OX=9606 GN=NDUFA10 PE=1 SV=1	36.693	40	10	56	10	40.7	NDUFA10	0.718	0.336	0.798	0.67	0.52157	0.00033234	0.661291	0.132114	4.26212e+06	3.41076e+06	3.53859e+06	1.65409e+06	2.16237e+06	1.01324e+06	3.92964e+06	4.07444e+06	3.64471e+06	3.55754e+06	3.29861e+06	2.58459e+06	4.92501e+06	4.21334e+06	5.61227e+06	3.54293e+06	917868	2.70067e+06	608602	581761	154231	3.40842e+06	3.04443e+06	3.61309e+06	2.6841e+06	1.29712e+06	1.05198e+06	2.79234e+06	2.62461e+06	4.32045e+06
FALSE	High	Master Protein	Q9UNF1	Melanoma-associated antigen D2 OS=Homo sapiens OX=9606 GN=MAGED2 PE=1 SV=2	36.59	28	12	93	11	64.9	MAGED2	1.174	1.067	1.255	0.9	0.978263	0.83931	0.913078	0.999595	6.53488e+06	5.927e+06	6.90443e+06	5.94229e+06	6.39067e+06	2.65368e+06	7.44623e+06	6.98875e+06	6.09981e+06	7.20356e+06	5.00825e+06	4.64825e+06	5.56661e+06	5.35722e+06	6.35296e+06	5.49974e+06	1.63695e+06	5.44183e+06	2.52347e+06	1.83327e+06	489025	6.48748e+06	5.18795e+06	6.04519e+06	5.66382e+06	1.97372e+06	2.00817e+06	3.12963e+06	3.284e+06	4.8574e+06
FALSE	High	Master Protein	Q86XI2	Condensin-2 complex subunit G2 OS=Homo sapiens OX=9606 GN=NCAPG2 PE=1 SV=1	36.434	12	11	85	11	130.9	NCAPG2	0.902	0.62	1.035	0.698	0.961246	0.0319562	0.999995	0.428312	4.26774e+06	2.78155e+06	3.41168e+06	2.51957e+06	2.34556e+06	1.05541e+06	4.99374e+06	3.29198e+06	3.915e+06	3.01043e+06	2.46559e+06	2.64051e+06	3.71791e+06	3.78237e+06	4.38707e+06	3.57783e+06	739163	2.61922e+06	1.02801e+06	589944	127656	4.36624e+06	2.35131e+06	3.87156e+06	2.36007e+06	953775	1.07004e+06	2.06411e+06	2.25976e+06	3.31563e+06
FALSE	High	Master Protein	Q6YN16	Hydroxysteroid dehydrogenase-like protein 2 OS=Homo sapiens OX=9606 GN=HSDL2 PE=1 SV=1	36.28	29	10	77	10	45.4	HSDL2	0.953	0.548	0.819	0.808	0.983866	0.000335496	0.459561	0.192978	6.56489e+06	7.65112e+06	6.99464e+06	4.0196e+06	4.42323e+06	3.05211e+06	6.01128e+06	6.81417e+06	5.99264e+06	5.92991e+06	5.63855e+06	6.02791e+06	8.68353e+06	7.34048e+06	6.41628e+06	5.51767e+06	2.14283e+06	5.52834e+06	1.62537e+06	1.25862e+06	573923	5255914	5.09157e+06	5.99264e+06	4.66241e+06	2.21989e+06	2.59059e+06	4.95685e+06	4.54439e+06	4.92312e+06
FALSE	High	Master Protein	A6NHL2	Tubulin alpha chain-like 3 OS=Homo sapiens OX=9606 GN=TUBAL3 PE=1 SV=2	36.237	10	5	179	1	49.9	TUBAL3	0.551	0.479	0.599	0.458	0.0907584	0.00999878	0.230386	0.0222559	4.8964e+06	4.19e+06	5.56762e+06	4.55541e+06	4.25011e+06	2.7791e+06	6.02799e+06	4.96137e+06	5.32356e+06	4.06754e+06	5.39879e+06	3.22864e+06	6.08274e+06	9.71253e+06	8.88128e+06	4.14578e+06	1.18095e+06	4.43403e+06	1.95192e+06	1.23026e+06	548371	5.27053e+06	3707152	5.32356e+06	3.19812e+06	2.1515e+06	1.39817e+06	3.47892e+06	6.0502e+06	6856570
FALSE	High	Master Protein	P47756	F-actin-capping protein subunit beta OS=Homo sapiens OX=9606 GN=CAPZB PE=1 SV=4	36.189	33	8	59	8	31.3	CAPZB	0.977	1.282	1.021	0.898	0.999747	0.974971	0.999917	0.995105	4.91099e+06	4.27191e+06	4.0821e+06	5.60672e+06	6.5695e+06	2.92092e+06	4.46545e+06	4.99902e+06	3.74453e+06	4.68594e+06	3.92549e+06	3.41608e+06	4.90642e+06	3.6162e+06	4.37287e+06	4.11511e+06	1.17053e+06	3.15856e+06	2.36901e+06	1.86058e+06	559012	3.90433e+06	3.73529e+06	3.6791e+06	3.6729e+06	1.51946e+06	1.47122e+06	2.80615e+06	2.25263e+06	3.36386e+06
FALSE	High	Master Protein	Q96QU8	Exportin-6 OS=Homo sapiens OX=9606 GN=XPO6 PE=1 SV=1	36.153	12	11	47	11	128.8	XPO6	0.573	0.32	0.59	0.431	0.216939	0.0024086	0.345995	0.0165592	2.35872e+06	2.07525e+06	2.39243e+06	1.31532e+06	1.77436e+06	837444	2.36379e+06	2.50929e+06	2.42943e+06	1.9524e+06	1.23492e+06	1.77531e+06	4.40262e+06	2.56326e+06	4.11678e+06	1.8974e+06	555783	1.77511e+06	500778	429880	96751	1.90792e+06	1.82783e+06	2.35305e+06	1.42657e+06	385605	651505	2.51303e+06	1.50653e+06	3.17826e+06
FALSE	High	Master Protein	Q9UN37	Vacuolar protein sorting-associated protein 4A OS=Homo sapiens OX=9606 GN=VPS4A PE=1 SV=1	36.041	30	11	65	9	48.9	VPS4A	0.939	0.537	1.106	1.045	0.999679	0.0174564	0.986344	0.954352	7.56108e+06	4.97484e+06	4.94789e+06	2.84352e+06	3.334e+06	1.51075e+06	5.85585e+06	6.60839e+06	5.80732e+06	8.30649e+06	5.53185e+06	5.52339e+06	4.84244e+06	5.29527e+06	6.47008e+06	6.33657e+06	1.35291e+06	3.85945e+06	1.1659e+06	944569	247091	5.02547e+06	4.90321e+06	5.6824e+06	6.51435e+06	2.17784e+06	2.34791e+06	2.72308e+06	3.23846e+06	4.99506e+06
FALSE	High	Master Protein	Q9UHD2	Serine/threonine-protein kinase TBK1 OS=Homo sapiens OX=9606 GN=TBK1 PE=1 SV=1	35.865	23	12	63	12	83.6	TBK1	1.227	0.72	1.129	1.126	0.940834	0.279986	0.999999	0.999785	4.40162e+06	3.97542e+06	6.33897e+06	2.58266e+06	2.90063e+06	577431	4.39987e+06	2.82184e+06	4.05022e+06	4.23496e+06	4.03802e+06	2.31506e+06	4.25399e+06	3.58628e+06	3.13876e+06	3.67213e+06	1.08296e+06	5.04833e+06	1.06159e+06	791011	37052	3.78717e+06	2.01391e+06	3.99112e+06	3.28847e+06	1.59942e+06	967265	2.37425e+06	2.19062e+06	2.38631e+06
FALSE	High	Master Protein	Q7L576	Cytoplasmic FMR1-interacting protein 1 OS=Homo sapiens OX=9606 GN=CYFIP1 PE=1 SV=1	35.806	9	9	40	5	145.1	CYFIP1	1.132	0.627	0.961	1.037	1	0.125492	0.999993	0.994966	1.13613e+06	1.02821e+06	620768	569808	607161	302082	1.01142e+06	873640	855750	1.1213e+06	941897	519519	908674	939794	842138	961963	274436	420003	202527	137851	21368.7	842000	652787	855750	881626	363866	217439	490470	545099	615711
FALSE	High	Master Protein	Q9HCC0	Methylcrotonoyl-CoA carboxylase beta chain, mitochondrial OS=Homo sapiens OX=9606 GN=MCCC2 PE=1 SV=1	35.603	23	10	53	10	61.3	MCCC2	0.715	0.961	0.71	0.778	0.422878	0.999171	0.355233	0.21558	2.47625e+06	2.03274e+06	3.56313e+06	3.92729e+06	2.87131e+06	3.3267e+06	2.93899e+06	2.3186e+06	2.45957e+06	2.84226e+06	1.83578e+06	2.69297e+06	3.46288e+06	3.7986e+06	3.18923e+06	2.08275e+06	559566	2.79825e+06	1.64232e+06	809626	625727	2.53267e+06	1.6796e+06	2.35099e+06	2.15699e+06	670051	1.09677e+06	1.96522e+06	2.32429e+06	2.45484e+06
FALSE	High	Master Protein	P61011	Signal recognition particle 54 kDa protein OS=Homo sapiens OX=9606 GN=SRP54 PE=1 SV=1	35.57	25	10	67	10	55.7	SRP54	0.449	1.989	0.59	0.452	0.312836	0.122017	0.734361	0.670194	3.73177e+06	3.51531e+06	3.33545e+06	2.32542e+07	1.55654e+07	8.21665e+06	3.34518e+06	5.82725e+06	4.6172e+06	6.573e+06	3.4932e+06	3.53625e+06	8.53582e+06	4.02261e+06	7.82415e+06	3.05252e+06	949114	2.63337e+06	9.96407e+06	4.50563e+06	1.58266e+06	2.8327e+06	4.35414e+06	4.585e+06	5.16804e+06	1.34223e+06	1.49684e+06	4.8688e+06	2.5058e+06	6.0025e+06
FALSE	High	Master Protein	P53985	Monocarboxylate transporter 1 OS=Homo sapiens OX=9606 GN=SLC16A1 PE=1 SV=3	35.444	14	8	60	8	53.9	SLC16A1	1.126	0.616	0.954	1.129	0.827518	0.00880421	1	0.333645	1.14359e+07	1.48673e+07	1.44265e+07	7.63732e+06	9.11536e+06	7.89544e+06	1.18216e+07	1.22181e+07	1.28138e+07	1.38924e+07	1.58089e+07	1.44651e+07	1.28115e+07	1.02261e+07	1.40563e+07	9.62437e+06	4.14856e+06	1.14481e+07	3.24455e+06	2.60388e+06	1.53632e+06	1.02852e+07	9.09913e+06	1.27912e+07	1.0815e+07	6.29264e+06	6.22412e+06	7.25853e+06	6.34541e+06	1.08518e+07
FALSE	High	Master Protein	P15880	40S ribosomal protein S2 OS=Homo sapiens OX=9606 GN=RPS2 PE=1 SV=2	35.247	34	9	84	9	31.3	RPS2	0.855	1.055	0.997	0.845	0.999725	0.999816	0.999986	0.950593	2.37016e+07	1.73269e+07	1.61359e+07	2.13878e+07	2.29663e+07	1.36209e+07	2.36279e+07	2.02124e+07	1.46247e+07	2.15279e+07	1.71347e+07	1.34242e+07	2.15962e+07	1.67162e+07	2.02717e+07	2.00682e+07	4.86673e+06	1.28506e+07	9.14457e+06	6.63832e+06	2.68024e+06	2.06111e+07	1.50837e+07	1.45226e+07	1.69263e+07	6.80321e+06	5.79379e+06	1.23225e+07	1.03922e+07	1.56021e+07
FALSE	High	Master Protein	O14925	Mitochondrial import inner membrane translocase subunit Tim23 OS=Homo sapiens OX=9606 GN=TIMM23 PE=1 SV=1	35.192	62	7	52	7	21.9	TIMM23	0.886	0.231	0.835	0.89	0.999985	1.0881e-05	0.771772	0.945289	6.00278e+06	3.55718e+06	4.00698e+06	1.23578e+06	1.04394e+06	728870	3.77439e+06	3.35065e+06	4.17339e+06	3.86495e+06	4.12373e+06	4.02547e+06	4.52285e+06	4.81221e+06	4.08508e+06	5.03283e+06	984895	3.19114e+06	459269	252439	107366	3.30011e+06	2.48647e+06	4.09788e+06	3.03883e+06	1.64337e+06	1.71278e+06	2.58677e+06	2.99766e+06	3.15378e+06
FALSE	High	Master Protein	Q71RC2	La-related protein 4 OS=Homo sapiens OX=9606 GN=LARP4 PE=1 SV=3	35.072	16	10	64	10	80.5	LARP4	1.155	0.655	0.993	1.291	0.947786	0.502215	0.981121	0.869041	5.05943e+06	3.65968e+06	4.18552e+06	2.37124e+06	3.68572e+06	792141	3.5974e+06	5.38409e+06	3.33118e+06	3.52012e+06	4.6758e+06	6.0008e+06	2.44978e+06	4.20041e+06	3.62253e+06	4.22009e+06	983922	3.24546e+06	926267	1.01186e+06	111384	3.05893e+06	3.90308e+06	3.29999e+06	2.63132e+06	1.83203e+06	2.56816e+06	1.32513e+06	2.60422e+06	2.75493e+06
FALSE	High	Master Protein	P62333	26S proteasome regulatory subunit 10B OS=Homo sapiens OX=9606 GN=PSMC6 PE=1 SV=1	35.049	36	10	36	10	44.1	PSMC6	0.83	0.767	2.54	0.973	0.998984	0.983518	0.87093	0.791316	1.04728e+07	3.50423e+06	2.93307e+06	3.23734e+06	3.28997e+06	2.20345e+06	1.07189e+07	1.73562e+07	2.32139e+06	3.69816e+07	4.0127e+06	4.10692e+06	4.22068e+06	3.38704e+06	4.58707e+06	8.86731e+06	964928	2.26967e+06	1.33368e+06	929805	403460	9.36287e+06	1.29495e+07	2.30264e+06	2.90769e+07	1.55523e+06	1.76332e+06	2.38712e+06	2.08101e+06	3.46761e+06
FALSE	High	Master Protein	P48668	Keratin, type II cytoskeletal 6C OS=Homo sapiens OX=9606 GN=KRT6C PE=1 SV=3	34.955	21	12	91	2	60	KRT6C	1.018	1.459	1.361	1.567	0.998073	0.984466	0.999981	0.910123	145078	511083	120372	531777	208048	118823	146968	217406	193951	105328	223447	1.02186e+06	261048	141273	142555	122838	144049		227858	53131.3		73685.2	162447	193951	39594.1	89047.1	442520	149302		66153.5
FALSE	High	Master Protein	O43156	TELO2-interacting protein 1 homolog OS=Homo sapiens OX=9606 GN=TTI1 PE=1 SV=3	34.943	10	7	28	7	122	TTI1	0.623	0.371	0.758	0.447	0.815505	0.054429	0.959826	0.270516	742236	583520	1.06338e+06	441834	571644	153164	1.12805e+06	722644	903649	559408	448381	532374	2.25257e+06	587329	1.19168e+06	552733	138014	807324	138520	147384		986304	512635	847406	405532	165374	220369	1.24912e+06	346859	905588
FALSE	High	Master Protein	Q8IW35	Centrosomal protein of 97 kDa OS=Homo sapiens OX=9606 GN=CEP97 PE=1 SV=1	34.94	16	10	48	10	96.9	CEP97	1.038	0.784	1.157	0.744	0.999263	0.322271	0.997066	0.799152	4.00522e+06	3.0636e+06	3.20254e+06	3.01107e+06	2.41896e+06	691042	3.23563e+06	3.7223e+06	3.56728e+06	2.6397e+06	1.91527e+06	2.29324e+06	3.56561e+06	2.89664e+06	3.08412e+06	3.39122e+06	843134	2.53162e+06	1.27438e+06	673986	79415.5	2.82905e+06	2.78132e+06	3.50144e+06	2.04037e+06	730283	927931	2.03191e+06	1.76818e+06	2.31782e+06
FALSE	High	Master Protein	P14868	Aspartate--tRNA ligase, cytoplasmic OS=Homo sapiens OX=9606 GN=DARS1 PE=1 SV=2	34.872	31	14	56	14	57.1	DARS1	1.188	2.556	0.783	0.852	0.971109	0.00206919	0.866951	0.900102	1.07077e+07	1.56749e+07	1.39394e+07	2.19149e+07	2.99985e+07	3.94498e+07	1.27126e+07	9.18895e+06	9.18649e+06	8.86366e+06	9.99321e+06	1.26426e+07	1.07855e+07	1.36752e+07	1.17356e+07	9.00524e+06	4.38381e+06	1.10357e+07	9.3486e+06	8.6357e+06	7.70485e+06	1.11151e+07	6.83549e+06	9.06161e+06	6.96907e+06	3.92055e+06	5.36827e+06	6.15035e+06	8.42191e+06	9.06015e+06
FALSE	High	Master Protein	P04259	Keratin, type II cytoskeletal 6B OS=Homo sapiens OX=9606 GN=KRT6B PE=1 SV=5	34.82	21	12	104	1	60	KRT6B
FALSE	High	Master Protein	P46379	Large proline-rich protein BAG6 OS=Homo sapiens OX=9606 GN=BAG6 PE=1 SV=2	34.732	13	10	44	10	119.3	BAG6	2.549	1.781	2.327	2.377	0.0146127	0.53891	0.0142864	0.0100522	4.12593e+06	4.67653e+06	3.37131e+06	2.88279e+06	3.33138e+06	1.2834e+06	3.76721e+06	5.1176e+06	3.4075e+06	3.8486e+06	5.19618e+06	3.83353e+06	1.65884e+06	1.61889e+06	1.60617e+06	3.49342e+06	1.31808e+06	2.62695e+06	1.18493e+06	942421	188187	3.28184e+06	3.82389e+06	3.23115e+06	3.01342e+06	2.07076e+06	1.62323e+06	887886	948523	1.15537e+06
FALSE	High	Master Protein	Q07864	DNA polymerase epsilon catalytic subunit A OS=Homo sapiens OX=9606 GN=POLE PE=1 SV=5	34.623	7	12	54	12	261.4	POLE	0.853	0.742	0.948	0.85	0.813622	0.173159	0.990617	0.791374	2.61786e+06	3.59981e+06	2.21743e+06	2.54133e+06	2.04828e+06	2.27904e+06	2.91129e+06	3.46414e+06	2.67937e+06	2.4277e+06	3.23914e+06	2.60903e+06	3.79502e+06	2.77841e+06	3.06998e+06	2.14443e+06	978933	1.7389e+06	977680	542024	390450	2.45633e+06	2.54321e+06	2.65511e+06	1.84394e+06	1.26562e+06	1.08206e+06	2.1705e+06	1.70494e+06	2.34946e+06
FALSE	High	Master Protein	Q9Y2X3	Nucleolar protein 58 OS=Homo sapiens OX=9606 GN=NOP58 PE=1 SV=1	34.486	19	7	30	7	59.5	NOP58	0.352	0.239	0.441	0.432	0.00227892	0.000129205	0.00641243	0.00959997	965479	1.31489e+06	846263	654974	943460	546187	1.22944e+06	1.20799e+06	1.04143e+06	1.18341e+06	1.00194e+06	1.49562e+06	2.84742e+06	2.74157e+06	2.04091e+06	721993	335448	537226	212924	219195	51143.7	1.03529e+06	881754	865671	883607	338721	574687	1.58653e+06	1.6601e+06	1.50965e+06
FALSE	High	Master Protein	Q9Y3F4	Serine-threonine kinase receptor-associated protein OS=Homo sapiens OX=9606 GN=STRAP PE=1 SV=1	34.12	33	9	83	9	38.4	STRAP	0.82	1.313	0.832	0.923	0.892622	0.999072	0.759154	0.997895	8.26367e+06	8.82634e+06	7.12173e+06	1.32283e+07	1.37391e+07	6.22382e+06	8.93286e+06	8.38132e+06	5.68461e+06	1.28595e+07	9.29892e+06	6.51699e+06	1.01962e+07	9.3205e+06	1.00736e+07	6.99684e+06	2.48771e+06	5.6644e+06	5.66815e+06	3.977e+06	1.21349e+06	7.81037e+06	6.26255e+06	5.63346e+06	1.01108e+07	3.70577e+06	2.80951e+06	5.83154e+06	5.76457e+06	7.7771e+06
FALSE	High	Master Protein	P42677	40S ribosomal protein S27 OS=Homo sapiens OX=9606 GN=RPS27 PE=1 SV=3	34.096	42	6	105	3	9.5	RPS27	0.565	0.392	0.742	0.698	0.296923	0.00246804	0.561617	0.5641	1.51081e+07	2.85705e+07	1.59817e+07	1.40195e+07	1.1096e+07	7.75331e+06	1.98275e+07	2.22568e+07	2.09891e+07	2.39984e+07	1.97376e+07	1.96017e+07	2.82852e+07	3.09296e+07	2.4389e+07	1.2792e+07	8.0526e+06	1.27278e+07	5.99098e+06	3.19008e+06	1.52554e+06	1.7336e+07	1.66304e+07	2.09891e+07	1.88688e+07	7.86576e+06	8.48855e+06	1.61773e+07	1.92669e+07	1.88289e+07
FALSE	High	Master Protein	Q15758	Neutral amino acid transporter B(0) OS=Homo sapiens OX=9606 GN=SLC1A5 PE=1 SV=2	33.82	21	9	79	9	56.6	SLC1A5	1.087	0.584	1.165	0.847	0.999076	0.102035	0.999756	0.995813	8.42371e+06	4.55907e+06	7.42357e+06	4.74206e+06	3.99011e+06	1.01771e+06	8.26669e+06	6.70113e+06	7.95589e+06	8.49225e+06	5.78605e+06	5.14157e+06	6.83107e+06	6.72862e+06	7.99851e+06	7.12577e+06	1.26419e+06	5.89659e+06	2.01886e+06	1.155e+06	157901	7.22791e+06	4.99394e+06	7.95589e+06	6.64868e+06	2.29282e+06	2.17187e+06	3.89986e+06	4.14706e+06	6.15893e+06
FALSE	High	Master Protein	P58107	Epiplakin OS=Homo sapiens OX=9606 GN=EPPK1 PE=1 SV=3	33.668	15	8	40	8	555.3	EPPK1	0.819	0.884	0.744	0.534	0.99758	0.999374	0.928762	0.357682	2.24044e+06	1.7059e+06	1.62904e+06	4.0176e+06	1.84064e+06	924083	1.43972e+06	1.54929e+06	1.71979e+06	629612	1.68698e+06	1.11344e+06	2.49965e+06	1.64384e+06	2.08319e+06	1.88708e+06	455967	1.21008e+06	1.69664e+06	510077	135635	1.22139e+06	1.05733e+06	1653504	377250	664329	410394	1.42963e+06	999216	1.57323e+06
FALSE	High	Master Protein	Q9NPF4	Probable tRNA N6-adenosine threonylcarbamoyltransferase OS=Homo sapiens OX=9606 GN=OSGEP PE=1 SV=1	33.595	36	7	61	7	36.4	OSGEP	0.951	0.4	0.83	0.825	0.999833	0.112116	0.998912	0.999997	1.88181e+06	2.5369e+06	3.01296e+06	1.99475e+06	1.06615e+06	520458	2.21533e+06	2.10554e+06	3.35459e+06	2.18127e+06	2.20228e+06	2.48148e+06	2.66816e+06	2.69372e+06	1.74206e+06	1.48205e+06	666722	2.32108e+06	799816	228130	44902.2	1.75658e+06	1.56003e+06	3.27847e+06	1.65615e+06	856702	1.06108e+06	1.47757e+06	1.63193e+06	1.24366e+06
FALSE	High	Master Protein	Q07157	Tight junction protein ZO-1 OS=Homo sapiens OX=9606 GN=TJP1 PE=1 SV=3	33.566	8	11	34	11	195.3	TJP1	0.698	0.579	0.767	0.674	0.700628	0.0593972	0.894738	0.455088	1.68019e+06	1.98737e+06	1.48615e+06	1.39473e+06	1.45846e+06	442059	1.67931e+06	2.30871e+06	1.84758e+06	1.6239e+06	1.81855e+06	1.12372e+06	3.60877e+06	1.84351e+06	2.40804e+06	1.40482e+06	547793	1.08482e+06	528103	380982	26441.9	1.43247e+06	1.72508e+06	1.77667e+06	1.20011e+06	710374	439330	2.06398e+06	1.11492e+06	1.81804e+06
FALSE	High	Master Protein	P17844	Probable ATP-dependent RNA helicase DDX5 OS=Homo sapiens OX=9606 GN=DDX5 PE=1 SV=1	33.562	21	12	69	10	69.1	DDX5	0.83	1.025	0.857	0.659	0.974461	0.99945	0.874006	0.725104	5.75257e+06	6.11769e+06	6.48799e+06	8.24408e+06	7.55135e+06	4.62715e+06	7.39054e+06	6.31758e+06	3.90683e+06	7.15051e+06	4.85555e+06	4.33337e+06	8.26101e+06	5.41077e+06	7.36834e+06	4.82092e+06	1.70751e+06	5.16035e+06	3491831	2.17543e+06	864729	6.46186e+06	4.72052e+06	3.78004e+06	5.62211e+06	1.91412e+06	1.869e+06	4.72475e+06	3.32701e+06	5.63251e+06
FALSE	High	Master Protein	Q9UHW5	GPN-loop GTPase 3 OS=Homo sapiens OX=9606 GN=GPN3 PE=1 SV=2	33.476	24	4	55	4	32.7	GPN3	0.792	0.414	1.017	0.646	0.140663	5.25381e-05	0.999622	0.0584024	2.12481e+06	1.49984e+06	1.92579e+06	1.00654e+06	1.04664e+06	779143	2.65843e+06	2.47079e+06	2.13598e+06	2.05093e+06	1.56905e+06	1.5661e+06	2.35822e+06	2.43048e+06	2.61588e+06	1.79908e+06	405270	1.47476e+06	384269	238580	114933	2.32438e+06	1.84618e+06	2.08822e+06	1.58038e+06	614563	640384	1.34874e+06	1.51402e+06	2.01952e+06
FALSE	High	Master Protein	P49593	Protein phosphatase 1F OS=Homo sapiens OX=9606 GN=PPM1F PE=1 SV=3	33.451	30	7	43	7	49.8	PPM1F	0.949	0.273	0.872	0.92	0.939324	4.31939e-06	0.493814	0.811402	2.89668e+06	1.92576e+06	2.43179e+06	843473	689066	698336	2.33764e+06	2.23373e+06	1.91076e+06	2.62056e+06	2.35654e+06	1.96423e+06	2.40588e+06	2.56141e+06	2.83117e+06	2.45262e+06	539942	1.93667e+06	330224	157469	120073	1.97813e+06	1669051	1.87426e+06	2.06042e+06	939117	850612	1.376e+06	1.58443e+06	2.18573e+06
FALSE	High	Master Protein	Q9NRF8	CTP synthase 2 OS=Homo sapiens OX=9606 GN=CTPS2 PE=1 SV=1	33.438	16	8	69	5	65.6	CTPS2	0.529	0.354	0.96	0.783	0.599503	0.0125628	0.999999	0.92365	1.80799e+06	881181	1.03354e+06	864785	690894	226848	2.06678e+06	1.87429e+06	1.58341e+06	1.55298e+06	1.5279e+06	1.28543e+06	1.57929e+06	2.07208e+06	1.9524e+06	1.48067e+06	228845	823104	370548	182269		1.80708e+06	1.40048e+06	1.53149e+06	1.22103e+06	608891	527660	903247	1.29076e+06	1.5073e+06
FALSE	High	Master Protein	Q13573	SNW domain-containing protein 1 OS=Homo sapiens OX=9606 GN=SNW1 PE=1 SV=1	33.342	24	10	42	10	61.5	SNW1	0.832	1.124	0.796	0.646	0.582187	0.468286	0.47891	0.0317072	3.10293e+06	3.23638e+06	3.24578e+06	4.37493e+06	4.32171e+06	4.62965e+06	3.38388e+06	3.09797e+06	2.93449e+06	2.51519e+06	2.09475e+06	3.26617e+06	3.89198e+06	3.16321e+06	4.20197e+06	2.62725e+06	912173	2.55686e+06	1.86282e+06	1.25098e+06	875436	2.95867e+06	2.31482e+06	2.92372e+06	1.97758e+06	830861	1.37298e+06	2.22595e+06	1.97045e+06	3.24402e+06
FALSE	High	Master Protein	Q8WTW3	Conserved oligomeric Golgi complex subunit 1 OS=Homo sapiens OX=9606 GN=COG1 PE=1 SV=1	33.282	20	12	34	12	108.9	COG1	0.919	0.284	1.033	0.9	0.744588	0.0066132	0.938547	0.519009	1.65616e+06	1.47125e+06	1.0041e+06	454112	918358	345541	1.86328e+06	1.65399e+06	1.16495e+06	1.45877e+06	1.44128e+06	831041	2.67313e+06	1.56904e+06	1.60083e+06	1.33372e+06	365489	650887	55284.8	194681		1.57628e+06	1.21937e+06	1.09838e+06	1.10401e+06	519469	298201	1.52195e+06	923847	1.13284e+06
FALSE	High	Master Protein	Q9Y5V3	Melanoma-associated antigen D1 OS=Homo sapiens OX=9606 GN=MAGED1 PE=1 SV=3	33.207	16	7	60	6	86.1	MAGED1	1.133	1.387	0.903	0.873	0.828952	0.0903717	0.961581	0.945857	3.19733e+06	2.80549e+06	3.81978e+06	3.91418e+06	3.43787e+06	4.74392e+06	2.54953e+06	2.49116e+06	3.05503e+06	2.46505e+06	2.38791e+06	3.22135e+06	2.82229e+06	3.08699e+06	2.77281e+06	2.69609e+06	770874	2.94668e+06	1.64122e+06	963105	913276	2.15439e+06	1.75549e+06	3.04755e+06	1.91636e+06	925327	1.36963e+06	1.5591e+06	1.91371e+06	2.06634e+06
FALSE	High	Master Protein	P62826	GTP-binding nuclear protein Ran OS=Homo sapiens OX=9606 GN=RAN PE=1 SV=3	33.172	34	7	79	7	24.4	RAN	0.801	0.823	0.77	0.829	0.411808	0.251453	0.150864	0.581396	3.32402e+07	4.51653e+07	2.56902e+07	3.45933e+07	3.41247e+07	2.6418e+07	3.66424e+07	3.19408e+07	2.18573e+07	3.4375e+07	4.07868e+07	3.28132e+07	6.37578e+07	3.99982e+07	4.14806e+07	2.81445e+07	1.27298e+07	2.04596e+07	1.48227e+07	9.87791e+06	5.198e+06	3.2038e+07	2.38663e+07	2.18573e+07	27027455	16254198	1.42098e+07	3.64652e+07	2.4899e+07	3.20241e+07
FALSE	High	Master Protein	Q9P289	Serine/threonine-protein kinase 26 OS=Homo sapiens OX=9606 GN=STK26 PE=1 SV=2	33.075	25	8	42	8	46.5	STK26	1.086	0.785	1.106	0.846	0.978393	0.256556	0.999745	0.8953	4.35076e+06	3.41668e+06	3.35289e+06	2.84391e+06	2.46947e+06	1.05444e+06	3.51515e+06	3.48036e+06	3.12698e+06	3.40688e+06	2.66152e+06	2.01974e+06	3.14596e+06	2.87247e+06	3.74756e+06	3.68378e+06	946315	2.64061e+06	1.16636e+06	665917	151196	3.00632e+06	2.58035e+06	2.97336e+06	2.61509e+06	1.0214e+06	861817	1.75787e+06	1.74527e+06	2.83398e+06
FALSE	High	Master Protein	P40939	Trifunctional enzyme subunit alpha, mitochondrial OS=Homo sapiens OX=9606 GN=HADHA PE=1 SV=2	33.021	14	8	60	8	82.9	HADHA	0.921	0.42	0.766	1.306	0.919395	0.00512271	0.395371	0.998509	2.87234e+06	2.62565e+06	2.55739e+06	1.66502e+06	1.19628e+06	897320	2.1826e+06	2.13881e+06	2.21535e+06	4.11111e+06	2.42358e+06	3.72259e+06	4.64247e+06	2.37657e+06	2.85072e+06	2.40568e+06	740041	2.03669e+06	657280	278883	135378	1.90834e+06	1.58322e+06	2.19529e+06	3.23237e+06	965834	1.61207e+06	2.6248e+06	1.38676e+06	2.14673e+06
FALSE	High	Master Protein	Q92499	ATP-dependent RNA helicase DDX1 OS=Homo sapiens OX=9606 GN=DDX1 PE=1 SV=2	33.006	15	7	27	7	82.4	DDX1	1.16	0.757	1.023	1.227	0.992807	0.234164	0.999839	0.999993	1.10041e+06	1.45874e+06	908029	812417	718396	352064	1.07882e+06	970589	916108	1.36814e+06	1.16439e+06	641215	1.20676e+06	939512	948938	931714	392641	691444	256498	148246	40851.3	943259	701293	848746	1.07571e+06	446509	255705	650795	579629	669242
FALSE	High	Master Protein	P62249	40S ribosomal protein S16 OS=Homo sapiens OX=9606 GN=RPS16 PE=1 SV=2	32.775	66	11	152	11	16.4	RPS16	1.006	0.717	1.128	0.855	1	0.00102721	0.239422	0.0796231	7.35569e+07	7.02898e+07	7.89487e+07	5.24534e+07	5.66073e+07	4.818e+07	7.66232e+07	9.51602e+07	8.24534e+07	6.54538e+07	5.87162e+07	6.25506e+07	7.31169e+07	7.30472e+07	7.59824e+07	6.22806e+07	1.98112e+07	6.28328e+07	2.24409e+07	1.6345e+07	9.46841e+06	6.69284e+07	7.11041e+07	8.24534e+07	5.14633e+07	2.33993e+07	2.70623e+07	4.1818e+07	4.55031e+07	5.86603e+07
FALSE	High	Master Protein	P32119	Peroxiredoxin-2 OS=Homo sapiens OX=9606 GN=PRDX2 PE=1 SV=5	32.696	29	7	96	6	21.9	PRDX2	0.678	0.948	0.537	0.476	0.00162117	0.916488	0.000117434	3.65872e-05	1.1534e+07	1.36114e+07	1.45794e+07	1.89464e+07	1.90414e+07	2.01239e+07	1.07471e+07	1.17843e+07	1.07863e+07	9.13058e+06	9.55398e+06	1.19918e+07	2.29876e+07	2.00819e+07	1.91949e+07	9.76587e+06	3.83637e+06	1.1611e+07	8.11825e+06	5.51182e+06	3.97084e+06	9.33792e+06	8.8053e+06	1.07863e+07	7.13792e+06	3.79095e+06	5.19307e+06	1.31474e+07	1.25095e+07	1.4819e+07
FALSE	High	Master Protein	P13647	Keratin, type II cytoskeletal 5 OS=Homo sapiens OX=9606 GN=KRT5 PE=1 SV=3	32.565	16	11	93	5	62.3	KRT5	2.069	3.791	1.864	1.744	0.539347	0.0625418	0.76957	0.660925	2.40495e+06	4.99443e+06	1.37443e+06	4.4053e+06	5.67704e+06	3.87289e+06	2.00726e+06	2.16609e+06	2.37556e+06	2.02687e+06	1.80718e+06	3.53067e+06	3.00717e+06	1.16213e+06	791371	2.02265e+06	1.40768e+06	1.03716e+06	1.88761e+06	1.64331e+06	750119	1.73336e+06	1.61851e+06	2.32999e+06	1.59363e+06	694138	1.52897e+06	1.7199e+06	673817	509211
FALSE	High	Master Protein	Q99714	3-hydroxyacyl-CoA dehydrogenase type-2 OS=Homo sapiens OX=9606 GN=HSD17B10 PE=1 SV=3	32.41	45	6	48	6	26.9	HSD17B10	1.081	0.991	1.149	0.815	0.99994	0.993879	0.706284	0.988038	945743	649530	1.00534e+06	996324	867130	821042	1.35316e+06	814931	1.00524e+06	1.01444e+06	712603	632467	874650	933505	711217	800761	160428	800647	406613	240670	146784	1.15274e+06	579840	968953	772863	237822	268458	466297	581506	549077
FALSE	High	Master Protein	P78346	Ribonuclease P protein subunit p30 OS=Homo sapiens OX=9606 GN=RPP30 PE=1 SV=1	32.299	34	6	53	6	29.3	RPP30	0.621	0.479	0.721	0.794	0.572334	0.0184735	0.604444	0.684463	2.05836e+06	1.38862e+06	1.40634e+06	1.30917e+06	1.08472e+06	494445	1.98597e+06	1.632e+06	1.2924e+06	1.8873e+06	1.79882e+06	1.36707e+06	1.88015e+06	2.26473e+06	2.8375e+06	1.69367e+06	350179	1.08478e+06	524934	285370	62852.9	1.73642e+06	1.21944e+06	1.26402e+06	1.45951e+06	712708	570827	1.0373e+06	1.41076e+06	2.19062e+06
FALSE	High	Master Protein	O95831	Apoptosis-inducing factor 1, mitochondrial OS=Homo sapiens OX=9606 GN=AIFM1 PE=1 SV=1	32.263	16	8	79	8	66.9	AIFM1	0.794	0.634	0.772	0.822	0.929914	0.172963	0.952999	0.999906	4.94122e+06	4.5065e+06	4.06793e+06	4.3799e+06	3.59934e+06	2.55137e+06	5.16353e+06	4.38121e+06	4.17641e+06	6.17205e+06	4.28846e+06	4.6675e+06	6.03078e+06	3.8522e+06	5.67848e+06	4.18373e+06	1.26453e+06	3.23968e+06	1.87672e+06	1.04188e+06	472076	4.51469e+06	3.27366e+06	4.17641e+06	4.85279e+06	1.70902e+06	2.02127e+06	3.44921e+06	2.36731e+06	4.38393e+06
FALSE	High	Master Protein	P28340	DNA polymerase delta catalytic subunit OS=Homo sapiens OX=9606 GN=POLD1 PE=1 SV=2	32.205	12	10	36	10	123.6	POLD1	1.183	0.67	1.136	0.787	1	0.196216	0.991378	0.849069	2.44744e+06	1.72339e+06	2.64935e+06	2.05199e+06	1.38611e+06	918117	2.34904e+06	2.8695e+06	2.18077e+06	2.3888e+06	1.6283e+06	1.56786e+06	2.06837e+06	2.03068e+06	2.68115e+06	2.03457e+06	462421	2.10993e+06	869049	351862	139193	1.9949e+06	2144102	2.10272e+06	1.8782e+06	623108	608781	1.11348e+06	1.18666e+06	2.06233e+06
FALSE	High	Master Protein	Q9UID3	Vacuolar protein sorting-associated protein 51 homolog OS=Homo sapiens OX=9606 GN=VPS51 PE=1 SV=2	32.082	19	9	59	9	86	VPS51	2.02	0.369	0.868	1.776	0.330212	0.0299742	0.981085	0.39977	3.79543e+06	2.78179e+06	3.46842e+06	1.11855e+06	633395	312518	1.49102e+06	1.79124e+06	1.36374e+06	3.44961e+06	3.04882e+06	3.02746e+06	1.71687e+06	1.15458e+06	2.99432e+06	3.21359e+06	779991	2.70219e+06	395566	114909		1.23826e+06	1.27682e+06	1.29638e+06	2.71227e+06	1.19565e+06	1.30687e+06	943106	641716	2.31169e+06
FALSE	High	Master Protein	P36873	Serine/threonine-protein phosphatase PP1-gamma catalytic subunit OS=Homo sapiens OX=9606 GN=PPP1CC PE=1 SV=1	31.785	26	6	48	2	37	PPP1CC	0.811	0.881	0.913	0.741	0.38361	0.246845	0.686015	0.190835	430904	358912	389529	485549	423430	250385	400869	438435	445197	403091	329598	355883	651236	480423	461602	364846	101160	310219	208051	122568	42276.8	350497	327600	445197	316931	131350	154116	372463	299269	356368
FALSE	High	Master Protein	P09622	Dihydrolipoyl dehydrogenase, mitochondrial OS=Homo sapiens OX=9606 GN=DLD PE=1 SV=2	31.757	18	8	53	8	54.1	DLD	0.734	0.39	0.679	0.539	0.881068	0.0522777	0.978911	0.798855	5.74542e+06	2.74836e+06	6.82971e+06	3.05041e+06	3.05417e+06	395860	5.31515e+06	5.24658e+06	6.60381e+06	5.92122e+06	4.21713e+06	3.31249e+06	7.96039e+06	6.57696e+06	7.82787e+06	4.86465e+06	732884	5.40378e+06	1.19216e+06	848709	19953.5	4.60177e+06	3.91071e+06	6.58549e+06	4.64637e+06	1.64476e+06	1.37686e+06	4.53479e+06	4.01644e+06	6.04331e+06
FALSE	High	Master Protein	Q68E01	Integrator complex subunit 3 OS=Homo sapiens OX=9606 GN=INTS3 PE=1 SV=1	31.528	7	4	31	4	118	INTS3	0.881	0.27	1.002	0.821	0.941111	0.00614781	0.99996	0.999997	945588	473373	758124	247257	232479	148984	1.52603e+06	862267	466843	1.36263e+06	671142	706638	761285	860393	1.0398e+06	778032	84399	562257	57756.1	44969.5		1.33428e+06	617065	292145	1.07137e+06	249503	277823	391742	527133	769938
FALSE	High	Master Protein	P40855	Peroxisomal biogenesis factor 19 OS=Homo sapiens OX=9606 GN=PEX19 PE=1 SV=1	31.485	29	5	41	5	32.8	PEX19	1.153	2.596	0.96	1.313	0.999998	0.0194738	0.999634	0.923701	1.72544e+06	1.88605e+06	1.13818e+06	3.88361e+06	4.26076e+06	2.10287e+06	1.33803e+06	1.78229e+06	1.43656e+06	1.96439e+06	1.96621e+06	1.55935e+06	1.72465e+06	1.49598e+06	1.48095e+06	1.39872e+06	523532	906441	1.63135e+06	1.2191e+06	408716	1.16989e+06	1.30616e+06	1.35853e+06	1.5445e+06	756469	644328	986383	911123	1.1266e+06
FALSE	High	Master Protein	P10155	60 kDa SS-A/Ro ribonucleoprotein OS=Homo sapiens OX=9606 GN=RO60 PE=1 SV=2	31.468	16	7	49	7	60.6	RO60	1.026	0.319	1.025	0.959	0.997189	0.000180504	0.996834	0.990886	5.24383e+06	3.55853e+06	4.51317e+06	1.82385e+06	1.40298e+06	1.04743e+06	5.05021e+06	4.50545e+06	3.71813e+06	4.21548e+06	3.34119e+06	4.24266e+06	3.7291e+06	4.39745e+06	4.441e+06	4.43995e+06	997336	3.59426e+06	754381	379957	174405	4.41561e+06	3.36649e+06	3.65645e+06	3.25644e+06	1.30194e+06	1.83729e+06	2.1328e+06	2.73929e+06	3.42856e+06
FALSE	High	Master Protein	Q8TEQ6	Gem-associated protein 5 OS=Homo sapiens OX=9606 GN=GEMIN5 PE=1 SV=3	31.468	9	12	51	12	168.5	GEMIN5	0.959	0.729	1.12	0.906	0.999939	0.506511	0.969914	0.999991	4.29088e+06	3.65186e+06	3.85343e+06	2.92848e+06	4.06896e+06	2.53332e+06	4.73901e+06	4.5009e+06	3.43049e+06	4.60297e+06	3.63959e+06	3.3334e+06	4.01798e+06	3.55605e+06	4.02673e+06	3.57434e+06	1.02629e+06	3.06885e+06	1.20333e+06	1.14846e+06	474475	4.14352e+06	3.30682e+06	3.41667e+06	3.6191e+06	1.40142e+06	1.42883e+06	2.27656e+06	2.21516e+06	3.05546e+06
FALSE	High	Master Protein	O60762	Dolichol-phosphate mannosyltransferase subunit 1 OS=Homo sapiens OX=9606 GN=DPM1 PE=1 SV=1	31.432	46	9	60	9	29.6	DPM1	0.949	0.721	1	1.052	0.999991	0.961502	0.590476	1	6.87054e+06	6.97113e+06	7.59704e+06	6.4507e+06	5.29695e+06	4.51242e+06	7.20009e+07	7.3434e+06	6.99294e+06	8.28018e+06	6.45479e+06	7.7267e+06	7.28983e+06	7.34674e+06	7.60647e+06	5.79736e+06	1.94267e+06	5.9996e+06	2.72518e+06	1.5225e+06	866155	62953393	5.42944e+06	6.99294e+06	6.51031e+06	2.54658e+06	3.33644e+06	4.15788e+06	4.54362e+06	5.7598e+06
FALSE	High	Master Protein	P50570	Dynamin-2 OS=Homo sapiens OX=9606 GN=DNM2 PE=1 SV=2	31.336	14	10	42	10	98	DNM2	1.157	0.632	1.075	1.023	0.773735	0.419036	0.879523	0.911734	2.76954e+06	2.24303e+06	2.52086e+06	1.37711e+06	1.3762e+06	364441	2.34195e+06	2.69547e+06	1.94885e+06	2.22861e+06	2.11437e+06	2.38006e+06	2.37592e+06	895222	2.17835e+06	2.27184e+06	582235	1.90954e+06	430936	303801		1.96549e+06	1.99044e+06	1.85182e+06	1.60741e+06	749373	994741	1.35887e+06	510514	1.67131e+06
FALSE	High	Master Protein	Q9UBF2	Coatomer subunit gamma-2 OS=Homo sapiens OX=9606 GN=COPG2 PE=1 SV=1	31.325	12	9	74	7	97.6	COPG2	0.966	0.611	1.156	0.594	0.999637	0.127925	0.988031	0.780317	5.17192e+06	2.71556e+06	3.99716e+06	2.5305e+06	2.83484e+06	1.16997e+06	4.78473e+06	4.99838e+06	3.90948e+06	4.50461e+06	2.45619e+06	2.44889e+06	4.13839e+06	3.60339e+06	4.36105e+06	4.37907e+06	745748	3.14679e+06	1.03372e+06	780824	210244	4.18349e+06	3.73481e+06	3.85961e+06	3.54177e+06	942151	1.0395e+06	2.36689e+06	2.2099e+06	3.36684e+06
FALSE	High	Master Protein	O94927	HAUS augmin-like complex subunit 5 OS=Homo sapiens OX=9606 GN=HAUS5 PE=1 SV=2	31.302	21	9	38	9	71.6	HAUS5	1.576	1.019	1.196	0.981	0.220717	0.985026	0.941297	0.965305	5.61293e+06	4.92894e+06	4.4383e+06	3.18646e+06	3.57063e+06	2.0704e+06	4.19394e+06	3.73799e+06	3.12813e+06	3.87675e+06	3.06858e+06	1.83176e+06	3.12666e+06	2.73853e+06	3.70136e+06	4.69049e+06	1.37144e+06	3.48428e+06	1.2905e+06	980196	336260	3.64215e+06	2.7177e+06	2.98135e+06	3.04811e+06	1.17838e+06	647279	1.7618e+06	1.63665e+06	2.82351e+06
FALSE	High	Master Protein	Q9NZN8	CCR4-NOT transcription complex subunit 2 OS=Homo sapiens OX=9606 GN=CNOT2 PE=1 SV=1	31.203	29	7	55	7	59.7	CNOT2	1.208	1.289	1.025	1.11	0.703026	0.885158	0.959157	0.945173	2.67325e+06	2.54492e+06	2.28359e+06	2.71499e+06	3.29129e+06	1.42906e+06	2.56236e+06	2.16047e+06	2.02798e+06	2.33805e+06	2.37778e+06	2.08359e+06	2.11719e+06	2.10681e+06	1.77647e+06	2.19825e+06	690093	1.80883e+06	1.12588e+06	928189	242405	2.20282e+06	1.57914e+06	1.95703e+06	1.8383e+06	930316	859508	1.17791e+06	1.31239e+06	1.35013e+06
FALSE	High	Master Protein	Q9UNE7	E3 ubiquitin-protein ligase CHIP OS=Homo sapiens OX=9606 GN=STUB1 PE=1 SV=2	30.768	27	7	49	7	34.8	STUB1	0.423	1.373	0.632	0.52	0.0750311	0.998126	0.175553	0.0889946	3.87707e+06	2.95394e+06	2.78606e+06	9.58683e+06	9.65258e+06	4.16847e+06	4.41249e+06	4.42524e+06	2.49798e+06	3.63169e+06	3.97749e+06	2.40113e+06	6.98222e+06	5.71267e+06	7.76687e+06	3.25958e+06	800533	2.11769e+06	4.03198e+06	2.74604e+06	802444	3.73636e+06	3.25881e+06	2.41235e+06	2.79858e+06	1.53758e+06	1.01938e+06	3.95942e+06	3.49848e+06	5.99622e+06
FALSE	High	Master Protein	Q9NRG9	Aladin OS=Homo sapiens OX=9606 GN=AAAS PE=1 SV=1	30.735	20	8	53	8	59.5	AAAS	1.107	0.68	1.35	1.1	0.977886	0.0793713	0.853416	1	5.32932e+06	3.10839e+06	3.82616e+06	2.73774e+06	2.35044e+06	1.42649e+06	4.8627e+06	3.52735e+06	4.66872e+06	3.86961e+06	3.13839e+06	3.80234e+06	3.31151e+06	4.0796e+06	3.45759e+06	4.47414e+06	866138	3.02432e+06	1.13223e+06	651238	265029	4.20329e+06	2.59585e+06	4.66872e+06	3.04249e+06	1.2316e+06	1.64661e+06	1.86798e+06	2.51895e+06	2.63683e+06
FALSE	High	Master Protein	P62140	Serine/threonine-protein phosphatase PP1-beta catalytic subunit OS=Homo sapiens OX=9606 GN=PPP1CB PE=1 SV=3	30.655	21	5	51	1	37.2	PPP1CB	0.879	1.146	0.833	0.816	0.99292	0.915109	0.956542	0.912221	628435	544962	568455	741102	906800	193732	502523	556403	538513	607886	527205	402853	765358	646459	585733	532096	153598	452714	317551	262487	27629.2	439377	415747	538513	477952	210100	174456	437734	402697	452201
FALSE	High	Master Protein	Q7Z4Q2	HEAT repeat-containing protein 3 OS=Homo sapiens OX=9606 GN=HEATR3 PE=1 SV=2	30.444	12	6	46	6	74.5	HEATR3	0.403	0.237	0.65	0.344	0.00207145	3.06927e-05	0.103047	0.000838408	923939	807559	790099	665407	474997	343772	1.32986e+06	1.15971e+06	1.30199e+06	968331	642966	688735	2.18104e+06	1.72766e+06	2.00394e+06	720126	210832	580905	241296	112988	13411.4	1.10728e+06	828617	1.24169e+06	727839	213544	252917	1.24741e+06	1.07621e+06	1.54709e+06
FALSE	High	Master Protein	Q8N3C0	Activating signal cointegrator 1 complex subunit 3 OS=Homo sapiens OX=9606 GN=ASCC3 PE=1 SV=3	30.395	6	11	44	11	251.3	ASCC3	0.914	1.177	1.061	1.135	0.999241	0.966775	0.987388	0.999218	2.66341e+06	3.09433e+06	2.16154e+06	3.56009e+06	3.42908e+06	1.02836e+06	3.56338e+06	3.0916e+06	3.03161e+06	3.30567e+06	3.84712e+06	2.11084e+06	3.00727e+06	2.49374e+06	2.91374e+06	2.20793e+06	857817	1.60507e+06	1.50138e+06	953026	133754	3.11561e+06	2.28725e+06	2.97821e+06	2.59909e+06	1.53314e+06	864976	1.68508e+06	1.5384e+06	2.2038e+06
FALSE	High	Master Protein	Q9NVE7	4'-phosphopantetheine phosphatase OS=Homo sapiens OX=9606 GN=PANK4 PE=1 SV=1	30.24	16	10	55	10	85.9	PANK4	1.107	0.299	1.142	1.187	0.999266	0.000427969	0.985938	0.93915	3.77967e+06	2.53174e+06	3.5488e+06	1.6156e+06	743005	959451	3.45687e+06	3.93507e+06	3.66138e+06	3.98098e+06	3.75944e+06	3.8057e+06	3.20598e+06	2.98336e+06	4.00842e+06	3.11413e+06	668278	2.74247e+06	592478	114710	125142	2.90752e+06	2.93474e+06	3.63982e+06	3.13006e+06	1.4982e+06	1.62321e+06	1.81939e+06	1.8247e+06	3.07003e+06
FALSE	High	Master Protein	Q9P2N5	RNA-binding protein 27 OS=Homo sapiens OX=9606 GN=RBM27 PE=1 SV=2	30.196	10	8	40	8	118.6	RBM27	0.802	3.344	0.878	1.219	0.994101	0.134658	0.99987	0.998132	1.6741e+06	1.3197e+06	1.42647e+06	7.65974e+06	5.94841e+06	1.95878e+06	1.56151e+06	2.02178e+06	1.3075e+06	2.18878e+06	2.16861e+06	742498	1.77862e+06	1.37862e+06	1.98205e+06	1.35253e+06	369563	1.05199e+06	3.28209e+06	1.70295e+06	374597	1.31474e+06	1.48003e+06	1.22109e+06	1.69829e+06	854938	289402	982821	813399	1.53019e+06
FALSE	High	Master Protein	Q6AI08	HEAT repeat-containing protein 6 OS=Homo sapiens OX=9606 GN=HEATR6 PE=1 SV=1	30.162	8	7	29	7	128.7	HEATR6	0.518	0.196	0.581	0.627	0.10707	0.000189089	0.236712	0.23002	652014	578570	490622	199170	314650	219540	649090	753454	516820	725167	491422	700915	1.24142e+06	662747	1.11762e+06	521315	135343	248698	31378.8	27053.6		516076	518226	336092	512556	139021	238161	703822	379748	862834
FALSE	High	Master Protein	O14640	Segment polarity protein dishevelled homolog DVL-1 OS=Homo sapiens OX=9606 GN=DVL1 PE=1 SV=2	30.097	20	8	47	7	75.1	DVL1	1.85	1.907	1.893	2.426	0.817976	0.998275	0.785345	0.538894	1.77197e+06	780325	1.18481e+06	2.05447e+06	1.22164e+06	215973	1.21284e+06	1.30341e+06	1.13799e+06	1.70655e+06	1.27447e+06	1.5542e+06	975515	579114	640609	1.43424e+06	201131	937399	850606	328916		1.06043e+06	963956	1.13799e+06	1.34178e+06	448223	673049	542936	299873	385987
FALSE	High	Master Protein	P43686	26S proteasome regulatory subunit 6B OS=Homo sapiens OX=9606 GN=PSMC4 PE=1 SV=2	30.085	27	7	24	7	47.3	PSMC4	0.654	0.912	0.62	0.829	0.623576	0.603282	0.44678	0.887264	1.65128e+06	1.77422e+06	1.02631e+06	2.30142e+06	2.46462e+06	506181	1.56502e+06	2.06025e+06	614767	2.09318e+06	2.15463e+06	1.30663e+06	2.52463e+06	3.03837e+06	2.4761e+06	1.33139e+06	490532	773212	948925	686101	64472.3	1.35646e+06	1.48217e+06	570513	1.64577e+06	830866	519393	1.44392e+06	1.89268e+06	1.91161e+06
FALSE	High	Master Protein	Q9UKF6	Cleavage and polyadenylation specificity factor subunit 3 OS=Homo sapiens OX=9606 GN=CPSF3 PE=1 SV=1	29.997	19	10	50	10	77.4	CPSF3	0.712	0.395	0.721	0.568	0.703643	0.0112376	0.80411	0.421788	5.88136e+06	5.32505e+06	4.66249e+06	4.0674e+06	2.95494e+06	1.02596e+06	5.39315e+06	5.96301e+06	5.32154e+06	5.69831e+06	4.2491e+06	3.9281e+06	7.39582e+06	7.71077e+06	7.47515e+06	4.96549e+06	1.50087e+06	3.68804e+06	1.74282e+06	837762	147571	4.64942e+06	4.45558e+06	5.32154e+06	4.44864e+06	1.67855e+06	1.66816e+06	4.22992e+06	4.80325e+06	5.771e+06
FALSE	High	Master Protein	Q9UPU5	Ubiquitin carboxyl-terminal hydrolase 24 OS=Homo sapiens OX=9606 GN=USP24 PE=1 SV=3	29.811	5	11	37	11	294.2	USP24	0.589	0.329	0.731	0.462	0.485113	0.00218686	0.7586	0.0677874	2.50965e+06	1.42755e+06	1.65231e+06	923828	1.03807e+06	632373	2.04971e+06	2.294e+06	1.70488e+06	1.50052e+06	1.29627e+06	1.27789e+06	2.80412e+06	1.7113e+06	3.46174e+06	2.04909e+06	310175	1.08911e+06	275821	211627	40534.5	1.68325e+06	1.60345e+06	1.59472e+06	1.05882e+06	427524	465443	1.55147e+06	997628	2.63703e+06
FALSE	High	Master Protein	Q8TD19	Serine/threonine-protein kinase Nek9 OS=Homo sapiens OX=9606 GN=NEK9 PE=1 SV=2	29.794	11	8	37	8	107.1	NEK9	0.998	0.98	1.17	0.884	0.999999	0.733462	0.985498	0.836488	3.39206e+06	2.85186e+06	3.10476e+06	3.05047e+06	3.24206e+06	1.44442e+06	3.64182e+06	3.80684e+06	3.03832e+06	3.22606e+06	2.75286e+06	1.82753e+06	3.11239e+06	2.80256e+06	3.53539e+06	2.87206e+06	801705	2.47261e+06	1.28439e+06	925178	271052	3.18419e+06	2.84449e+06	2.97058e+06	2.52127e+06	1.06739e+06	781911	1.78008e+06	1.7037e+06	2.72941e+06
FALSE	High	Master Protein	P61619	Protein transport protein Sec61 subunit alpha isoform 1 OS=Homo sapiens OX=9606 GN=SEC61A1 PE=1 SV=2	29.756	17	6	35	6	52.2	SEC61A1	1.041	0.626	1.571	1.078	0.996242	0.0469976	0.515516	0.999951	1.44016e+07	1.06679e+07	1.0305e+07	8.27296e+06	6.41435e+06	3.24788e+06	1.66035e+07	1.6102e+07	1.27648e+07	1.16336e+07	1.07028e+07	1.1045e+07	1.01241e+07	1.23607e+07	1.02477e+07	1.21694e+07	2.97415e+06	8.12727e+06	3.52191e+06	1.8281e+06	623410	1.45014e+07	1.19978e+07	1.27023e+07	9.13888e+06	4.25171e+06	4.75069e+06	5.79033e+06	7.68461e+06	7.91151e+06
FALSE	High	Master Protein	Q86Y56	Dynein assembly factor 5, axonemal OS=Homo sapiens OX=9606 GN=DNAAF5 PE=1 SV=4	29.678	14	9	50	9	93.5	DNAAF5	0.887	0.369	0.89	0.567	0.981754	0.000496284	0.999954	0.119336	2.3404e+06	1.71508e+06	2.17618e+06	1.1042e+06	905823	735664	2.18483e+06	2.42345e+06	1.96057e+06	1.8334e+06	1.3846e+06	1.39179e+06	2.5012e+06	1.77302e+06	2.45408e+06	1.98162e+06	447147	1.7331e+06	433997	231585	91617.1	1.91029e+06	1.75184e+06	1.96057e+06	1.44152e+06	494331	565037	1.4115e+06	1.05424e+06	1.89461e+06
FALSE	High	Master Protein	Q9NZ01	Very-long-chain enoyl-CoA reductase OS=Homo sapiens OX=9606 GN=TECR PE=1 SV=1	29.613	28	10	72	10	36	TECR	1.098	0.646	1.146	0.982	0.990174	0.185849	0.998072	0.999959	1.53019e+07	1.3574e+07	1.41349e+07	1.21498e+07	8.30968e+06	4.2361e+06	1.71942e+07	1.04245e+07	1.47526e+07	1.54763e+07	1.19573e+07	1.26386e+07	1.35281e+07	1.28725e+07	1.24665e+07	1.29561e+07	3.8186e+06	1.11955e+07	5.18976e+06	2.37891e+06	807312	1.50336e+07	7.76178e+06	1.47526e+07	1.21683e+07	4.76518e+06	5.47316e+06	7.73714e+06	7.97103e+06	9607275
FALSE	High	Master Protein	Q15388	Mitochondrial import receptor subunit TOM20 homolog OS=Homo sapiens OX=9606 GN=TOMM20 PE=1 SV=1	29.548	39	4	95	4	16.3	TOMM20	0.699	0.637	0.593	0.634	0.04069	0.0335753	0.00497561	0.015724	1.52729e+06	1.14464e+06	1.43186e+06	1.62457e+06	1.30523e+06	1.12353e+06	936157	1.26336e+06	1.21537e+06	1.34287e+06	1.12171e+06	1.29915e+06	2.04984e+06	1.79972e+06	2.66527e+06	1.29315e+06	308245	1.12598e+06	663055	357181	218931	752687	934495	1.21537e+06	1.05584e+06	447020	562600	1.17237e+06	1.10025e+06	2.05765e+06
FALSE	High	Master Protein	Q15393	Splicing factor 3B subunit 3 OS=Homo sapiens OX=9606 GN=SF3B3 PE=1 SV=4	29.46	12	10	47	10	135.5	SF3B3	1.111	1.06	1.127	1.089	0.950023	0.870311	0.922339	0.999974	2.59171e+06	2.09172e+06	2.05172e+06	2.14491e+06	1.99433e+06	871840	2.70637e+06	2.06961e+06	2.1211e+06	2.29125e+06	2.05001e+06	1.58575e+06	1.5895e+06	1.88194e+06	2.33296e+06	2.1944e+06	571386	1.63398e+06	859259	542570	151578	2.3663e+06	1.4909e+06	2.1211e+06	1.8015e+06	808801	669313	846006	1.11434e+06	1.7468e+06
FALSE	High	Master Protein	P50213	Isocitrate dehydrogenase [NAD] subunit alpha, mitochondrial OS=Homo sapiens OX=9606 GN=IDH3A PE=1 SV=1	29.217	22	7	35	7	39.6	IDH3A	0.637	0.273	0.571	0.498	0.322624	0.00138913	0.248002	0.101063	2.76405e+06	1.69539e+06	3.79402e+06	1.18575e+06	1.52789e+06	513598	2.5201e+06	2.47742e+06	2.43357e+06	2.29549e+06	2.16048e+06	1.87681e+06	5.3299e+06	4.33759e+06	3.84583e+06	2.30112e+06	424780	3.02154e+06	386587	400172	40947.3	2.14442e+06	1.82415e+06	2.37506e+06	1.68809e+06	803634	775804	3.04834e+06	2.6627e+06	2.8783e+06
FALSE	High	Master Protein	Q5SW79	Centrosomal protein of 170 kDa OS=Homo sapiens OX=9606 GN=CEP170 PE=1 SV=1	29.16	10	10	46	10	175.2	CEP170	0.634	0.649	0.734	0.484	0.335596	0.0492506	0.506477	0.0101745	1.59351e+06	1.667e+06	2.35996e+06	1.88136e+06	1.70727e+06	1.07397e+06	1.93109e+06	2.01687e+06	1.88775e+06	1.53557e+06	1.27402e+06	1.1042e+06	2.62965e+06	2.23892e+06	2.6391e+06	1.32802e+06	436409	1.81446e+06	761984	438790	182144	1.59541e+06	1.43992e+06	1.87721e+06	1.09653e+06	475663	391195	1.47186e+06	1.39468e+06	2.02091e+06
FALSE	High	Master Protein	Q9Y277	Voltage-dependent anion-selective channel protein 3 OS=Homo sapiens OX=9606 GN=VDAC3 PE=1 SV=1	29.102	30	6	63	5	30.6	VDAC3	1.34	0.387	1.241	0.754	0.278755	0.000446023	0.994697	0.48787	1.26989e+07	1.11552e+07	1.02643e+07	3.6616e+06	3.22355e+06	2.60577e+06	1.07272e+07	1.03358e+07	6.06077e+06	7.3126e+06	6.27792e+06	5.90455e+06	8.32642e+06	8.97036e+06	7.59977e+06	1.07521e+07	3.14409e+06	8.1744e+06	1.55933e+06	911702	489399	9.37928e+06	7.72291e+06	6.03973e+06	5.72754e+06	2.49243e+06	2.52277e+06	4.75004e+06	5.58789e+06	5.86721e+06
FALSE	High	Master Protein	P30050	60S ribosomal protein L12 OS=Homo sapiens OX=9606 GN=RPL12 PE=1 SV=1	29.025	59	7	79	7	17.8	RPL12	1.011	0.825	1.07	1.123	0.99854	0.786671	0.999981	0.99985	1.79998e+07	2.61338e+07	1.41074e+07	1.24474e+07	1.7378e+07	1.46912e+07	2.13128e+07	1.90484e+07	1.48555e+07	1.99933e+07	2.20064e+07	1.41641e+07	2.04102e+07	1.78087e+07	1.58178e+07	1.51929e+07	7.36582e+06	1.11761e+07	5.33353e+06	5.03033e+06	2.88399e+06	1.86347e+07	1.4233e+07	1.4814e+07	1.57198e+07	8.7699e+06	6.12013e+06	1.16733e+07	1.106e+07	1.21568e+07
FALSE	High	Master Protein	O14929	Histone acetyltransferase type B catalytic subunit OS=Homo sapiens OX=9606 GN=HAT1 PE=1 SV=1	28.891	23	6	43	6	49.5	HAT1	0.979	1.215	1.021	0.963	0.99958	0.998819	0.962894	0.980813	1.36504e+06	1.78557e+06	1.60172e+06	2.02844e+06	1.98734e+06	669326	2.13709e+06	1.57092e+06	1.66985e+06	2.26721e+06	1.57461e+06	1.43792e+06	1.68529e+06	1.6358e+06	1.20606e+06	1.15578e+06	492543	1.2756e+06	869156	555418	115161	1.86855e+06	1.14666e+06	1.66985e+06	1.7826e+06	599020	607956	963874	1.00156e+06	931112
FALSE	High	Master Protein	Q9Y4W6	AFG3-like protein 2 OS=Homo sapiens OX=9606 GN=AFG3L2 PE=1 SV=2	28.817	12	10	86	10	88.5	AFG3L2	0.898	0.598	0.895	0.857	0.994056	0.00311999	0.731918	0.892533	6.61051e+06	6.5266e+06	7.31278e+06	4.41712e+06	4.40621e+06	2.835e+06	6.59132e+06	6.93285e+06	5.06531e+06	6.80153e+06	6.31169e+06	6.11463e+06	6.32371e+06	7.36349e+06	7.83215e+06	5.54725e+06	1.82038e+06	5.82386e+06	1.83583e+06	1.25838e+06	514240	5.74921e+06	5.18025e+06	5.05765e+06	5.34772e+06	2.5081e+06	2.63018e+06	3.58631e+06	4.58692e+06	6.04661e+06
FALSE	High	Master Protein	Q70CQ2	Ubiquitin carboxyl-terminal hydrolase 34 OS=Homo sapiens OX=9606 GN=USP34 PE=1 SV=2	28.751	4	10	36	10	404	USP34	0.797	0.7	0.916	0.511	0.994793	0.682299	0.99811	0.123452	881647	643803	627867	857791	440292	565913	638804	740368	790228	405812	606907	412820	807959	623550	869009	691924	147471	408541	336856	70741.3	68698.2	498345	497752	771741	300048	241862	126719	442510	351324	623408
FALSE	High	Master Protein	O95239	Chromosome-associated kinesin KIF4A OS=Homo sapiens OX=9606 GN=KIF4A PE=1 SV=3	28.664	8	8	43	7	139.8	KIF4A	0.379	0.152	0.678	0.355	0.0256209	0.000181382	0.760478	0.00462219	637369	795588	756646	337957	304202	263375	1.35532e+06	1.64572e+06	1.09082e+06	709011	760859	310144	1.99754e+06	1.21503e+06	2.37141e+06	423117	183514	529949	74082.7	13778.8	9571.21	1.18501e+06	1.22338e+06	930859	494561	242512	21702.8	1.127e+06	714716	1.83079e+06
FALSE	High	Master Protein	Q14558	Phosphoribosyl pyrophosphate synthase-associated protein 1 OS=Homo sapiens OX=9606 GN=PRPSAP1 PE=1 SV=2	28.632	28	7	52	5	39.4	PRPSAP1	1.074	0.32	1.177	0.846	1	0.00993368	1	0.947179	1.36128e+06	1.27929e+06	1.16656e+06	718188	381255	189094	1.52729e+06	1.40222e+06	931076	1.2473e+06	1.00753e+06	873842	1.07633e+06	1.19095e+06	1.57085e+06	1.13124e+06	360569	929041	296349	75677.8		1.33538e+06	1.04774e+06	921424	928846	388664	346059	590012	741877	1.16124e+06
FALSE	High	Master Protein	Q8IXI2	Mitochondrial Rho GTPase 1 OS=Homo sapiens OX=9606 GN=RHOT1 PE=1 SV=2	28.618	13	7	58	6	70.7	RHOT1	1.631	0.763	1.32	1.443	0.0012141	0.0263575	0.0263092	0.00462731	3.61627e+06	3.27248e+06	2.89717e+06	1.52985e+06	1.64233e+06	1.454e+06	2.56757e+06	2.64818e+06	3.06268e+06	2.89421e+06	2.78557e+06	3.38989e+06	1.88934e+06	2.00587e+06	2.30117e+06	3.05192e+06	900518	2.26107e+06	609205	441565	268850	2.19312e+06	1.97873e+06	3.06268e+06	2.26277e+06	1.11009e+06	1.44982e+06	1.04171e+06	1.24951e+06	1.77656e+06
FALSE	High	Master Protein	Q92841	Probable ATP-dependent RNA helicase DDX17 OS=Homo sapiens OX=9606 GN=DDX17 PE=1 SV=2	28.593	16	10	61	8	80.2	DDX17	0.898	1.127	0.889	0.752	0.856689	0.882958	0.540077	0.218513	3.17319e+06	3.1144e+06	2.99701e+06	3.90854e+06	4.22394e+06	3.07992e+06	3.08556e+06	3.18846e+06	2.54197e+06	3.09225e+06	2.60795e+06	2.52039e+06	3.74674e+06	3.0126e+06	3.4695e+06	2.66766e+06	867956	2.339e+06	1.67475e+06	1.22268e+06	605345	2.69068e+06	2.32886e+06	2.50134e+06	2.43129e+06	1.01472e+06	1.09146e+06	2.14289e+06	1.85875e+06	2.63183e+06
FALSE	High	Master Protein	P42684	Tyrosine-protein kinase ABL2 OS=Homo sapiens OX=9606 GN=ABL2 PE=1 SV=1	28.569	10	7	35	7	128.3	ABL2	1.846	0.956	2.144	0.769	0.265251	0.999992	0.127174	0.899934	1.21909e+06	696593	2.93912e+06	561281	821357	631187	1.11801e+06	1.4159e+06	2.57558e+06	551070	507905	483399	660509	624042	758373	952687	159756	2.27927e+06	192391	204702	77222.7	891041	1.05796e+06	2.57558e+06	380670	182126	108838	335840	326811	520855
FALSE	High	Master Protein	Q15165	Serum paraoxonase/arylesterase 2 OS=Homo sapiens OX=9606 GN=PON2 PE=1 SV=4	28.545	34	6	24	6	39.4	PON2	0.822	0.866	1.196	0.564	0.993174	0.528487	0.99995	0.697639	1.87382e+06	1.34446e+06	2.60677e+06	2.22653e+06	1.97542e+06	207101	2.72659e+06	2.02292e+06	2.84449e+06	1.28603e+06	608561	1.91786e+06	2.10823e+06	2.6904e+06	2.28023e+06	1.58656e+06	350758	2.07602e+06	954036	565208	18688.6	2.38397e+06	1.51154e+06	2.84449e+06	1.01115e+06	189582	818978	1.20577e+06	1.6477e+06	1.7604e+06
FALSE	High	Master Protein	Q9NNW5	WD repeat-containing protein 6 OS=Homo sapiens OX=9606 GN=WDR6 PE=1 SV=1	28.476	14	9	38	9	121.6	WDR6	1.298	1.194	1.224	1.254	0.99947	0.934932	0.955898	0.957674	3.68879e+06	4.27175e+06	1.94906e+06	3.39582e+06	3.48802e+06	1.00485e+06	4.26097e+06	3.48072e+06	3.26913e+06	4.82144e+06	3.56632e+06	2.79776e+06	3.28907e+06	2.84298e+06	2.6747e+06	3.04151e+06	1.19115e+06	1.3646e+06	1.4055e+06	982323	147737	3.71009e+06	2.5453e+06	3.16304e+06	3.79087e+06	1.40804e+06	1.12197e+06	1.82841e+06	1.64051e+06	1.95902e+06
FALSE	High	Master Protein	Q09666	Neuroblast differentiation-associated protein AHNAK OS=Homo sapiens OX=9606 GN=AHNAK PE=1 SV=2	28.447	10	10	68	10	628.7	AHNAK	2.369	2.467	1.819	1.822	0.0159594	0.00231726	0.0338657	0.0352921	1.64546e+07	1.81747e+07	9.25659e+06	1.39952e+07	1.71325e+07	2.33905e+07	1.40474e+07	1.20171e+07	1.26324e+07	1.26545e+07	1.51526e+07	1.09641e+07	7.33542e+06	6.30149e+06	6.94441e+06	1.39321e+07	5.12253e+06	7.25776e+06	5.93226e+06	4.91999e+06	4.57554e+06	1.22822e+07	8.97919e+06	1.26324e+07	9.94966e+06	6.03856e+06	4.69085e+06	4.19537e+06	3.90872e+06	5.36126e+06
FALSE	High	Master Protein	Q9Y2I1	Nischarin OS=Homo sapiens OX=9606 GN=NISCH PE=1 SV=3	28.426	10	10	57	10	166.5	NISCH	1.22	0.888	1.118	1.007	0.96443	0.988447	0.95264	0.985804	5.0034e+06	3.58813e+06	4.94467e+06	5.98992e+06	3.60045e+06	1.6793e+06	5.25568e+06	4.52998e+06	3.89841e+06	5.49777e+06	4.0799e+06	3.52308e+06	4.14032e+06	3.15399e+06	4.05261e+06	4.23637e+06	1.00124e+06	3.93791e+06	2.56659e+06	1.02429e+06	265468	4.59526e+06	3.38482e+06	3.89841e+06	4.32264e+06	1.6259e+06	1.49563e+06	2.36799e+06	1.93858e+06	3.12872e+06
FALSE	High	Master Protein	P57740	Nuclear pore complex protein Nup107 OS=Homo sapiens OX=9606 GN=NUP107 PE=1 SV=1	28.289	13	10	48	10	106.3	NUP107	0.789	0.241	0.918	0.887	0.817494	0.00138053	0.994371	0.916286	4.48151e+06	2.55297e+06	3.49025e+06	1.83364e+06	706848	1.06705e+06	3.86777e+06	4.06304e+06	4.15455e+06	4.72919e+06	3.92535e+06	2.56381e+06	5.19214e+06	4.4237e+06	3.76261e+06	3.76041e+06	672479	2.69796e+06	705580	121566	147300	3.29811e+06	3.01948e+06	4.08704e+06	3.68997e+06	1.50922e+06	1.05949e+06	2.96956e+06	2.75564e+06	2.90482e+06
FALSE	High	Master Protein	O43823	A-kinase anchor protein 8 OS=Homo sapiens OX=9606 GN=AKAP8 PE=1 SV=1	28.189	7	3	33	3	76.1	AKAP8	0.431	0.362	0.477	0.398	0.0949864	0.00893461	0.0925754	0.0386349	724183	413435	383817	365070	347123	299671	667203	457324	372079	692594	381421	286161	1.07157e+06	884730	958786	613165	111574	298396	146634	91694.4	53862.8	583364	341714	320343	544554	123500	113355	612865	551123	740207
FALSE	High	Master Protein	P20020	Plasma membrane calcium-transporting ATPase 1 OS=Homo sapiens OX=9606 GN=ATP2B1 PE=1 SV=4	28.169	7	6	38	5	134.6	ATP2B1	0.904	0.276	1.035	0.931	0.487158	6.04855e-09	0.999996	0.144221	1.45386e+06	1.30728e+06	1.34134e+06	432548	377615	409046	1.45829e+06	1.53459e+06	1.55952e+06	1.38074e+06	1.13127e+06	1.38215e+06	1.42481e+06	1.63316e+06	1.48319e+06	1.23098e+06	346444	998786	126705	58603.1	50281.4	1.27505e+06	1.14665e+06	1.55952e+06	1.08561e+06	422318	598542	814899	1.01734e+06	1.14506e+06
FALSE	High	Master Protein	P31946	14-3-3 protein beta/alpha OS=Homo sapiens OX=9606 GN=YWHAB PE=1 SV=3	28.12	30	7	110	3	28.1	YWHAB	1.091	1.223	1.389	0.935	0.99989	0.999999	0.741952	0.998819	1.08554e+06	836814	1.04996e+06	1.17764e+06	1.71051e+06	436218	1.47612e+06	1.33769e+06	1.1576e+06	925704	900593	825393	840589	1.04977e+06	962812	901958	235856	836179	504604	495132	64457.6	1.29063e+06	999525	1.1576e+06	706250	339767	334409	460976	603906	709287
FALSE	High	Master Protein	Q92997	Segment polarity protein dishevelled homolog DVL-3 OS=Homo sapiens OX=9606 GN=DVL3 PE=1 SV=2	28.114	16	8	46	5	78	DVL3	2.033	3.16	1.713	1.892	0.0880854	0.00417435	0.21484	0.0686923	2.28272e+06	3.1101e+06	3.34698e+06	4.83388e+06	6.22141e+06	3.43189e+06	1.44543e+06	2.61987e+06	4.04026e+06	2.64451e+06	2.89415e+06	3.49419e+06	1.16197e+06	1.52954e+06	1.57699e+06	1.88884e+06	856762	2.66552e+06	2.07125e+06	1.80088e+06	662566	1.2537e+06	1.91378e+06	4.04026e+06	2.02373e+06	1.15336e+06	1.48935e+06	651114	904539	1.19668e+06
FALSE	High	Master Protein	P62191	26S proteasome regulatory subunit 4 OS=Homo sapiens OX=9606 GN=PSMC1 PE=1 SV=1	28.112	22	7	50	6	49.2	PSMC1	0.944	1.254	0.805	0.894	0.999546	0.00786952	0.0935464	0.580664	4.60874e+06	5.49237e+06	4.78815e+06	6.67817e+06	6.35911e+06	5.95957e+06	4.08123e+06	4.44464e+06	3.93542e+06	4.62185e+06	4.53338e+06	4.3147e+06	5.07218e+06	5.20918e+06	4.4299e+06	3.89361e+06	1.53066e+06	3.77109e+06	2.85377e+06	1.83079e+06	1.15938e+06	3.56839e+06	3.32105e+06	3.87391e+06	3.63394e+06	1.79027e+06	1.86526e+06	2.90095e+06	3.24494e+06	3.39014e+06
FALSE	High	Master Protein	P31040	Succinate dehydrogenase [ubiquinone] flavoprotein subunit, mitochondrial OS=Homo sapiens OX=9606 GN=SDHA PE=1 SV=2	28.111	10	5	80	5	72.6	SDHA	0.845	0.699	0.9	0.795	0.0460112	0.00087793	0.167047	0.00516832	2.05882e+06	1.84009e+06	2.14746e+06	1.63921e+06	1.70271e+06	1.73051e+06	2.2849e+06	2.19187e+06	1.90973e+06	1.94784e+06	1.63874e+06	1.93546e+06	2.43584e+06	2.68964e+06	2.35216e+06	1.7432e+06	501347	1.71022e+06	685807	477353	328553	1.99778e+06	1.63777e+06	1.90973e+06	1.53149e+06	653062	838155	1.35534e+06	1.67545e+06	1.81593e+06
FALSE	High	Master Protein	P23921	Ribonucleoside-diphosphate reductase large subunit OS=Homo sapiens OX=9606 GN=RRM1 PE=1 SV=1	28.062	15	9	51	9	90	RRM1	0.784	0.66	0.704	0.559	0.309356	0.00900579	0.0388979	0.00110589	3.13872e+06	2.98293e+06	3.67396e+06	3.0366e+06	2.64335e+06	2.2362e+06	2.82058e+06	2.96596e+06	2.794e+06	2.58749e+06	2.05597e+06	2.2364e+06	3.46587e+06	4.00379e+06	4.37114e+06	2.58999e+06	772206	2.89504e+06	1.23669e+06	724452	394271	2.43587e+06	2.14672e+06	2.67122e+06	2.00446e+06	753679	892160	1.89808e+06	2.46751e+06	3.35339e+06
FALSE	High	Master Protein	Q8IXI1	Mitochondrial Rho GTPase 2 OS=Homo sapiens OX=9606 GN=RHOT2 PE=1 SV=2	28.059	12	6	57	4	68.1	RHOT2	1.015	0.485	0.88	0.935	1	0.0270319	0.999379	0.999968	2.95913e+06	1.99909e+06	2.63502e+06	1.95431e+06	1.26085e+06	1.21999e+06	2.18923e+06	2.2856e+06	2.79198e+06	2.73141e+06	2.2176e+06	2.42766e+06	2.08127e+06	2.84969e+06	2.59705e+06	2.5055e+06	563445	2.09852e+06	809053	353814	233856	1.84551e+06	1.70781e+06	2.79198e+06	2.14758e+06	883748	1.03603e+06	1.19035e+06	1.77515e+06	2.00499e+06
FALSE	High	Master Protein	Q9UIA9	Exportin-7 OS=Homo sapiens OX=9606 GN=XPO7 PE=1 SV=3	27.967	10	8	30	8	123.8	XPO7	0.384	0.156	0.444	0.198	0.0433295	6.50386e-05	0.123104	0.000750027	1.61691e+06	919258	1.00184e+06	449946	406875	332495	1.84484e+06	1.15838e+06	1.08425e+06	917126	515962	504775	2.60643e+06	1.90238e+06	2.71273e+06	1.36173e+06	208171	692915	38146.7			1.59988e+06	817864	934577	585196	110098	137269	1.46891e+06	1.18505e+06	2.09429e+06
FALSE	High	Master Protein	Q9Y2W6	Tudor and KH domain-containing protein OS=Homo sapiens OX=9606 GN=TDRKH PE=1 SV=2	27.853	20	8	32	8	62	TDRKH	2.191	2.3	2.215	2.441	0.103647	0.0494396	0.0824049	0.0506921	1.7968e+06	1.2071e+06	2.17793e+06	1.88608e+06	1.60972e+06	2.26785e+06	946076	1.81661e+06	3.09189e+06	2.00184e+06	1.65939e+06	2.04673e+06	820184	676109	936095	1.45479e+06	312272	1.66178e+06	726800	453139	418581	764351	1.25253e+06	3.09189e+06	1.52596e+06	633362	805274	420697	328039	560303
FALSE	High	Master Protein	P62701	40S ribosomal protein S4, X isoform OS=Homo sapiens OX=9606 GN=RPS4X PE=1 SV=2	27.776	27	8	80	8	29.6	RPS4X	0.813	1.008	0.928	0.661	0.46946	0.995724	0.937015	0.0951259	7.07433e+06	5.69322e+06	6.98384e+06	8.65862e+06	1.07075e+07	5.53442e+06	8.1367e+06	7.97568e+06	6.62653e+06	5.07561e+06	5.67672e+06	5.81306e+06	9.60971e+06	8.59192e+06	7.30137e+06	5.98984e+06	1.59346e+06	5.56189e+06	3.71009e+06	3.09945e+06	1.08635e+06	7.11426e+06	5.95946e+06	6.62653e+06	3.94677e+06	2.23608e+06	2.51736e+06	5.49611e+06	5.35215e+06	5.63684e+06
FALSE	High	Master Protein	Q13535	Serine/threonine-protein kinase ATR OS=Homo sapiens OX=9606 GN=ATR PE=1 SV=3	27.772	4	10	39	10	301.2	ATR	1.14	0.529	1.759	0.661	0.871407	0.0155937	0.0379299	0.556606	2.06993e+06	1.64902e+06	1.96194e+06	1.07126e+06	909640	494551	3.30032e+06	2.53053e+06	3.02605e+06	1.13705e+06	1.39573e+06	1.13102e+06	1.36296e+06	1.72048e+06	1.73228e+06	1.68613e+06	429207	1.52459e+06	356529	208910	36535.7	2.88561e+06	1.86984e+06	3.02605e+06	779348	533610	454437	740514	1.07173e+06	1232022
FALSE	High	Master Protein	Q9UNZ2	NSFL1 cofactor p47 OS=Homo sapiens OX=9606 GN=NSFL1C PE=1 SV=2	27.769	34	7	28	7	40.5	NSFL1C	0.118	1.631	0.154	0.182	0.00213965	0.995866	0.00646928	0.0112774	376878	399878	297927	8.07374e+06	5.20059e+06	1.19466e+06	310884	490514	757435	614602	579566	510662	3.18945e+06	3.06839e+06	3.31332e+06	155043	67020.4	76829.2	3.43232e+06	1.45003e+06	199421	94357.6	132893	609052	315542	170756	121946	1.82415e+06	1.88405e+06	2.55796e+06
FALSE	High	Master Protein	O15111	Inhibitor of nuclear factor kappa-B kinase subunit alpha OS=Homo sapiens OX=9606 GN=CHUK PE=1 SV=2	27.743	13	8	46	8	84.6	CHUK	1.137	0.571	0.823	0.551	0.999885	0.0440092	0.96144	0.379623	3.39885e+06	2.48837e+06	3.2717e+06	1.64439e+06	1.75779e+06	579574	2.36954e+06	3.11344e+06	1.98153e+06	2.33716e+06	1.5844e+06	1.4739e+06	2.87776e+06	2.87149e+06	2.98583e+06	2.8778e+06	698892	2.59415e+06	677560	487254	68625.1	2.07179e+06	2.32637e+06	1.95895e+06	1.8376e+06	589033	615197	1.64589e+06	1.78873e+06	2.30514e+06
FALSE	High	Master Protein	Q9BTT6	Leucine-rich repeat-containing protein 1 OS=Homo sapiens OX=9606 GN=LRRC1 PE=1 SV=1	27.721	16	6	45	3	59.2	LRRC1	1.119	0.191	0.926	0.881	0.810856	5.74204e-05	0.998258	0.999023	713775	720211	740210	152871	116802	122841	795523	595955	520761	566904	514902	633019	857528	382859	643637	604353	202992	589500	61300.5			695559	445300	520761	445730	205197	274130	490449	217991	496904
FALSE	High	Master Protein	Q9Y5Q9	General transcription factor 3C polypeptide 3 OS=Homo sapiens OX=9606 GN=GTF3C3 PE=1 SV=1	27.626	12	7	32	7	101.2	GTF3C3	0.643	0.641	0.58	0.703	0.545684	0.137666	0.340964	0.358038	1.45559e+06	1.2842e+06	1.76654e+06	1.52583e+06	1.45193e+06	749613	1.4915e+06	1.29344e+06	1.31299e+06	1.79846e+06	1.59064e+06	908024	2.26367e+06	2.34706e+06	1.72102e+06	1.16518e+06	334748	1.3209e+06	615816	383734	90632.1	1.26829e+06	909017	1.19098e+06	1.41404e+06	595390	302557	1.27466e+06	1.42726e+06	1.30909e+06
FALSE	High	Master Protein	Q9H9E3	Conserved oligomeric Golgi complex subunit 4 OS=Homo sapiens OX=9606 GN=COG4 PE=1 SV=3	27.568	14	9	52	9	89	COG4	0.756	0.453	0.762	0.714	0.958631	0.0732634	0.980437	0.837432	3.38682e+06	3.75078e+06	2.43018e+06	2.02937e+06	2.18788e+06	313573	3.68966e+06	3.4147e+06	2.89275e+06	3.19909e+06	3.19991e+06	1.89146e+06	5.03695e+06	3.27864e+06	4.48102e+06	2.86762e+06	1.05716e+06	1.89114e+06	856405	624204		3.22602e+06	2.55148e+06	2.8735e+06	2.51529e+06	1.27521e+06	783017	2.8808e+06	2.04235e+06	3.45946e+06
FALSE	High	Master Protein	P62136	Serine/threonine-protein phosphatase PP1-alpha catalytic subunit OS=Homo sapiens OX=9606 GN=PPP1CA PE=1 SV=1	27.568	24	6	44	2	37.5	PPP1CA	1.084	1.069	1.129	0.979	0.99999	0.680969	0.999878	0.999759	671234	310261	467236	460696	462527	78290.3	541370	486618	402005	421917	513842	327388	544989	375467	431011	568334	87447.2	372105	197401	133885		473342	363603	402005	331734	204774	141776	311697	233889	332751
FALSE	High	Master Protein	Q9BWF3	RNA-binding protein 4 OS=Homo sapiens OX=9606 GN=RBM4 PE=1 SV=1	27.54	28	8	53	8	40.3	RBM4	0.492	2.584	0.752	0.616	0.701934	0.82087	0.998178	0.859644	2.90442e+06	1.86284e+06	2.03749e+06	1.07067e+07	1.17119e+07	1.78442e+06	2.79322e+06	4.56077e+06	3.11426e+06	2.98909e+06	2.55245e+06	2.16078e+06	4.97941e+06	4.14377e+06	2.786e+06	2.39132e+06	504010	1.52666e+06	4.56965e+06	3.39018e+06	317958	2.40825e+06	3.35904e+06	3.11426e+06	2.28594e+06	971380	881271	2.80848e+06	2.56908e+06	2.0884e+06
FALSE	High	Master Protein	Q9BZQ6	ER degradation-enhancing alpha-mannosidase-like protein 3 OS=Homo sapiens OX=9606 GN=EDEM3 PE=1 SV=2	27.536	14	9	19	9	104.6	EDEM3	0.376	0.182	0.462	0.265	0.00260689	2.48181e-05	0.00363198	0.000152063	1.84278e+06	1.22223e+06	1.26843e+06	613232	1.0262e+06	508708	1.3094e+06	1.59419e+06	1.5573e+06	1.04677e+06	884908	894164	3.20236e+06	4.7748e+06	3.36921e+06	1.50148e+06	273200	957221	109167	252914	15228.8	972907	1.07149e+06	1.53681e+06	680000	315412	232793	1.80745e+06	2.97435e+06	2.59521e+06
FALSE	High	Master Protein	Q9H9B4	Sideroflexin-1 OS=Homo sapiens OX=9606 GN=SFXN1 PE=1 SV=4	27.516	36	8	46	8	35.6	SFXN1	1.448	0.576	1.372	1.191	0.25399	0.154385	0.544816	0.635537	7.95756e+06	8.01539e+06	6.51518e+06	3.16382e+06	4.22408e+06	2.25526e+06	7.85765e+06	7.54103e+06	4.95219e+06	7.37902e+06	5.55722e+06	6.54647e+06	5.90355e+06	3.79914e+06	5.49584e+06	6.73767e+06	2.23714e+06	5.11145e+06	1.30822e+06	1.17396e+06	411988	6.80528e+06	5.59207e+06	4.89578e+06	5.75226e+06	2.16193e+06	2.80298e+06	3.31454e+06	2.25104e+06	4.1991e+06
FALSE	High	Master Protein	Q15751	Probable E3 ubiquitin-protein ligase HERC1 OS=Homo sapiens OX=9606 GN=HERC1 PE=1 SV=2	27.465	2	6	43	6	531.9	HERC1	1.094	3.269	1.068	0.852	0.999252	0.00474074	0.90016	0.627995	2.3636e+06	2.70279e+06	3.69663e+06	8.049e+06	9.60795e+06	8.07298e+06	2.78689e+06	2.12151e+06	2.63837e+06	1.62829e+06	2.10389e+06	3.19475e+06	2.36503e+06	4.69309e+06	2.46959e+06	1.96796e+06	743299	2.91432e+06	3.44888e+06	2.76106e+06	1.57387e+06	2.4367e+06	1.5852e+06	2.56963e+06	1.28025e+06	781555	1.34493e+06	1.34144e+06	2.86931e+06	1.85834e+06
FALSE	High	Master Protein	Q12931	Heat shock protein 75 kDa, mitochondrial OS=Homo sapiens OX=9606 GN=TRAP1 PE=1 SV=3	27.441	19	8	62	7	80.1	TRAP1	1.188	1.084	1.453	1.003	0.796728	0.999244	0.257011	0.999999	6.33842e+06	4.61437e+06	5.68209e+06	5.18326e+06	5.25742e+06	3.65278e+06	6.94741e+06	7.06952e+06	5.10794e+06	4.49058e+06	4.96817e+06	4.79827e+06	4.78162e+06	4.19312e+06	5.4231e+06	5.23273e+06	1.27048e+06	4.4236e+06	2.16858e+06	1.47782e+06	689392	6.00778e+06	5.24235e+06	4.96095e+06	3.44344e+06	1.92694e+06	2.0136e+06	2.73477e+06	2.5479e+06	4.07381e+06
FALSE	High	Master Protein	O60313	Dynamin-like 120 kDa protein, mitochondrial OS=Homo sapiens OX=9606 GN=OPA1 PE=1 SV=3	27.385	14	9	38	9	111.6	OPA1	0.936	0.47	0.824	0.929	0.999996	0.0246383	0.999125	0.998029	3.05854e+06	2.57334e+06	2.30509e+06	1.29258e+06	1.71131e+06	522858	3.09614e+06	2.26319e+06	2.26561e+06	2.55234e+06	2.25824e+06	2.64238e+06	2.74843e+06	2.27861e+06	3.03353e+06	2.53397e+06	718079	1.82318e+06	465150	436998	62344.7	2.70709e+06	1.59587e+06	2.16489e+06	2.00679e+06	862812	1.09485e+06	1.52123e+06	1.39305e+06	2.33579e+06
FALSE	High	Master Protein	Q9Y5A9	YTH domain-containing family protein 2 OS=Homo sapiens OX=9606 GN=YTHDF2 PE=1 SV=2	27.341	14	7	39	7	62.3	YTHDF2	0.683	0.314	0.568	0.436	0.711092	0.030713	0.473996	0.126409	3.8358e+06	5.11879e+06	2.74362e+06	3.49291e+06	1.76199e+06	955062	3.99785e+06	3.18702e+06	2.81735e+06	2.88003e+06	1.99714e+06	2.44866e+06	8.57666e+06	3.76016e+06	5.6149e+06	3.18543e+06	1.43655e+06	2.14343e+06	1.44303e+06	482587	148227	3.44818e+06	2.34605e+06	2.76998e+06	2.19192e+06	751767	1.02119e+06	4.90528e+06	2.32251e+06	4.33485e+06
FALSE	High	Master Protein	A7MCY6	TANK-binding kinase 1-binding protein 1 OS=Homo sapiens OX=9606 GN=TBKBP1 PE=1 SV=1	27.34	14	9	48	9	67.7	TBKBP1	1.154	0.208	0.904	1.2	0.831724	0.000342014	0.999323	0.999978	3.32784e+06	3.53753e+06	5.92301e+06	839574	591016	639043	2.77092e+06	2.25729e+06	4.68374e+06	3.67704e+06	2.49214e+06	3.98173e+06	2.66871e+06	4.17948e+06	3.065e+06	2.79159e+06	955648	4.68583e+06	236428	82683.8	65383.8	2.29883e+06	1.60334e+06	4.64481e+06	2.87159e+06	958028	1.71743e+06	1.50197e+06	2.60351e+06	2.32714e+06
FALSE	High	Master Protein	Q96F07	Cytoplasmic FMR1-interacting protein 2 OS=Homo sapiens OX=9606 GN=CYFIP2 PE=1 SV=2	27.321	6	6	23	2	148.3	CYFIP2	1.075	0.824	1.147	0.97	0.999997	0.485955	0.991057	0.991193	103529	95204.2	87651.1	74170.6	69468.6	72971.4	101544	118469	56618.5	81960.3	96807.9	85916.8	84269.9	88535.9	112674	87658.4	26833.3	69804.9	31781	20108.7		88784.6	88520.7	56618.5	64441.5	38579.5	37206.4	48196.8	55151.4	86987.4
FALSE	High	Master Protein	Q9NPL8	Complex I assembly factor TIMMDC1, mitochondrial OS=Homo sapiens OX=9606 GN=TIMMDC1 PE=1 SV=2	27.315	40	7	34	7	32.2	TIMMDC1	0.984	0.587	0.977	1.207	0.999963	0.0525969	1	0.966201	1.39928e+06	1.45733e+06	1.63391e+06	869672	1.00955e+06	350694	1.21175e+06	1.73736e+06	1.44756e+06	1.4722e+06	1.78871e+06	1.83323e+06	1.74468e+06	1.19415e+06	1.48157e+06	1.10467e+06	408368	1.30124e+06	350908	262110		1.02556e+06	1.29816e+06	1.40434e+06	1.15752e+06	712830	793884	997842	743869	1.14381e+06
FALSE	High	Master Protein	Q9UJZ1	Stomatin-like protein 2, mitochondrial OS=Homo sapiens OX=9606 GN=STOML2 PE=1 SV=1	27.313	28	6	81	6	38.5	STOML2	1.21	0.726	1.121	1.19	0.876501	0.067108	0.991015	0.933372	4.40886e+06	4.00892e+06	3.3527e+06	2.40873e+06	2.40712e+06	1.06746e+06	3.71589e+06	3.87028e+06	3.12126e+06	3.94318e+06	4.00162e+06	3.424e+06	3.31446e+06	3.32276e+06	3.18675e+06	3.6268e+06	1.11128e+06	2.63254e+06	995392	662923	188737	3.11702e+06	2.89189e+06	3.10014e+06	3.06315e+06	1.59471e+06	1.48277e+06	1.85044e+06	2.02301e+06	2.44812e+06
FALSE	High	Master Protein	Q5UIP0	Telomere-associated protein RIF1 OS=Homo sapiens OX=9606 GN=RIF1 PE=1 SV=2	27.301	4	7	35	7	274.3	RIF1	0.691	0.276	0.909	0.645	0.789545	0.00306015	0.967733	0.486727	3.34223e+06	2.22926e+06	2.28365e+06	913036	1.55559e+06	409182	3.0064e+06	3.21749e+06	2.68255e+06	2.1336e+06	1.85857e+06	2.70263e+06	4.39633e+06	3.01338e+06	3.30602e+06	2.81134e+06	608832	1.81869e+06	300142	423217	27225.3	2.57873e+06	2.35097e+06	2.68255e+06	1.5601e+06	686141	1.16058e+06	2.4514e+06	1.86934e+06	2.433e+06
FALSE	High	Master Protein	Q96AY4	Tetratricopeptide repeat protein 28 OS=Homo sapiens OX=9606 GN=TTC28 PE=1 SV=4	27.301	5	9	37	9	270.7	TTC28	1.267	0.858	1.503	1.224	0.770578	0.966672	0.742862	1	2.21649e+06	1.73351e+06	1.69047e+06	1.72536e+06	1.17415e+06	535444	2.0814e+06	2.05666e+06	1.59902e+06	1.94125e+06	1.6745e+06	636544	1.3682e+06	957718	1.55164e+06	1.83455e+06	481991	1.23904e+06	639582	280813		1.81986e+06	1.53674e+06	1.56145e+06	1.52631e+06	644932	171122	711624	506062	1.16036e+06
FALSE	High	Master Protein	P31948	Stress-induced-phosphoprotein 1 OS=Homo sapiens OX=9606 GN=STIP1 PE=1 SV=1	27.3	22	11	28	11	62.6	STIP1	0.49	4.843	0.63	0.449	0.188724	0.0683489	0.383789	0.207523	2.1189e+06	1.78545e+06	1.59733e+06	1.95245e+07	1.766e+07	4.79584e+06	2.68462e+06	2.29894e+06	1.68114e+06	2.63736e+06	1.63722e+06	1.49785e+06	5.76093e+06	3.3706e+06	3.64674e+06	1.69853e+06	413449	1.10954e+06	8.36598e+06	5.11197e+06	892950	2.21995e+06	1.65308e+06	1.4877e+06	1897236	581277	538314	3.2712e+06	2.06696e+06	2.78405e+06
FALSE	High	Master Protein	Q9BY89	Uncharacterized protein KIAA1671 OS=Homo sapiens OX=9606 GN=KIAA1671 PE=1 SV=2	27.187	8	11	30	11	196.6	KIAA1671	1.757	1.222	1.695	1.37	0.460432	0.992174	0.150899	0.49723	1.89672e+06	895126	1.76943e+06	1.44917e+06	1.23097e+06	759012	1.69858e+06	1.72931e+06	1.70764e+06	1.56795e+06	1.33048e+06	1.38e+06	1.00724e+06	889423	1.16643e+06	1.56135e+06	213454	1.34749e+06	570197	321440	88636.1	1.44695e+06	1.279e+06	1.64059e+06	1.21348e+06	484335	553903	467886	453158	824131
FALSE	High	Master Protein	Q9H1A4	Anaphase-promoting complex subunit 1 OS=Homo sapiens OX=9606 GN=ANAPC1 PE=1 SV=1	27.178	6	8	33	8	216.4	ANAPC1	0.784	0.438	0.93	0.718	0.23618	0.00177551	0.971526	0.170406	1.24262e+06	806997	1.23368e+06	716853	688183	389826	1.46215e+06	1.49401e+06	1.44184e+06	1.14396e+06	1.12874e+06	841408	2.1339e+06	1.31941e+06	1.57285e+06	983370	167470	938135	167753	124732	26881.9	1.23963e+06	1.11633e+06	1.39966e+06	872840	408300	296842	1.18257e+06	723860	1.20722e+06
FALSE	High	Master Protein	P40616	ADP-ribosylation factor-like protein 1 OS=Homo sapiens OX=9606 GN=ARL1 PE=1 SV=1	27.176	40	5	44	5	20.4	ARL1	1.493	1.085	0.889	1.001	0.640592	0.98435	0.991629	0.999964	6.94967e+06	6.2688e+06	3.38799e+06	4.55811e+06	3.82638e+06	5.06458e+06	6.11159e+06	3.69799e+06	3.73441e+06	4.22021e+06	4.20231e+06	3.4869e+06	3.57238e+06	4.38653e+06	4.1994e+06	5.82683e+06	1.74465e+06	2.67689e+06	1.91366e+06	1.08983e+06	980355	5.34362e+06	2.76315e+06	3.73441e+06	3.27736e+06	1.63443e+06	1.47492e+06	2.04316e+06	2.73249e+06	3.2287e+06
FALSE	High	Master Protein	P62987	Ubiquitin-60S ribosomal protein L40 OS=Homo sapiens OX=9606 GN=UBA52 PE=1 SV=2	27.105	37	5	173	5	14.7	UBA52	0.77	1.688	0.757	1.144	0.592733	0.0205242	0.265378	0.822137	8.89865e+07	1.18786e+08	7.95141e+07	1.95215e+08	2.00883e+08	1.53016e+08	8.26113e+07	9.04164e+07	8.7539e+07	1.32308e+08	1.405e+08	1.15178e+08	1.34816e+08	9.30486e+07	1.15625e+08	7.53448e+07	3.34798e+07	6.33247e+07	8.36467e+07	5.81487e+07	3.0193e+07	7.22305e+07	6.75594e+07	8.7539e+07	1.04028e+08	5.59916e+07	4.98779e+07	7.71056e+07	5.79625e+07	8.92655e+07
FALSE	High	Master Protein	Q96JB2	Conserved oligomeric Golgi complex subunit 3 OS=Homo sapiens OX=9606 GN=COG3 PE=1 SV=3	26.888	14	8	26	8	94	COG3	0.926	0.797	0.848	0.855	0.795173	0.281372	0.79299	0.208432	3.66958e+06	2.38133e+06	3.03037e+06	2.62795e+06	2.46617e+06	2.60618e+06	3.67242e+06	2.59376e+06	2.77464e+06	2.94133e+06	2.79752e+06	1.86295e+06	4.14553e+06	3.20911e+06	3.27135e+06	3.05642e+06	593211	2.37382e+06	1.01604e+06	622992	467898	3.16341e+06	1.89442e+06	2.63398e+06	2.24351e+06	1.08543e+06	745082	2.37097e+06	1.97684e+06	2.50468e+06
FALSE	High	Master Protein	Q13148	TAR DNA-binding protein 43 OS=Homo sapiens OX=9606 GN=TARDBP PE=1 SV=1	26.81	21	7	49	7	44.7	TARDBP	0.845	0.72	0.919	0.666	0.675036	0.266034	0.871075	0.289687	2.91225e+06	2.15003e+06	2.67866e+06	2.93028e+06	2.28418e+06	1.75338e+06	3.07329e+06	2.91422e+06	2.21627e+06	2.81138e+06	2.11076e+06	2.03269e+06	3.21437e+06	2.93351e+06	3.17117e+06	2.4658e+06	595231	2.13328e+06	1.2422e+06	656502	324118	2.64196e+06	2.17752e+06	2.1383e+06	2.1949e+06	810209	874782	1.8207e+06	1.81067e+06	2.39992e+06
FALSE	High	Master Protein	P13797	Plastin-3 OS=Homo sapiens OX=9606 GN=PLS3 PE=1 SV=4	26.796	15	8	66	8	70.8	PLS3	0.949	1.198	1.055	0.879	0.966002	0.380032	0.970045	0.76751	3.83897e+06	3.29808e+06	3.5533e+06	4.48476e+06	4.8034e+06	3.76518e+06	3.99653e+06	3.81091e+06	3.94961e+06	4.00872e+06	3.00632e+06	3.29341e+06	3.74505e+06	3.88656e+06	3.58338e+06	3.23253e+06	917000	2.82386e+06	1.92165e+06	1.39042e+06	716941	3.474e+06	2.83983e+06	3.89573e+06	3.15187e+06	1.17861e+06	1.37691e+06	2.10174e+06	2.39162e+06	2.76646e+06
FALSE	High	Master Protein	Q96KP1	Exocyst complex component 2 OS=Homo sapiens OX=9606 GN=EXOC2 PE=1 SV=1	26.75	12	10	56	10	104	EXOC2	0.706	0.23	0.719	0.552	0.292601	7.38906e-05	0.739338	0.0349899	3.57413e+06	3.05408e+06	3.53701e+06	1.12117e+06	1.97277e+06	1.15108e+06	3.57979e+06	4.42274e+06	3.60283e+06	3.10374e+06	2.76912e+06	2.37584e+06	5.012e+06	3.85394e+06	5.10242e+06	3.02621e+06	835996	2.81686e+06	403238	534840	188658	3.12996e+06	3.30469e+06	3.60283e+06	2.44032e+06	1.10354e+06	1.00204e+06	2.86653e+06	2.40073e+06	3.8797e+06
FALSE	High	Master Protein	Q8NI60	Atypical kinase COQ8A, mitochondrial OS=Homo sapiens OX=9606 GN=COQ8A PE=1 SV=1	26.646	13	5	32	5	71.9	COQ8A	1.22	0.419	1.398	1.054	0.999967	0.0138746	0.752009	0.999961	3.49084e+06	1.56914e+06	3.33798e+06	1.28418e+06	1.14503e+06	793632	3.91686e+06	2.984e+06	3.82373e+06	2.88408e+06	2.16515e+06	2.91979e+06	2.03989e+06	3.52199e+06	2.73517e+06	2.95569e+06	407417	2.65835e+06	536921	315636	135775	3.42468e+06	2.22965e+06	3.82373e+06	2.22764e+06	862845	1.26442e+06	1.14459e+06	2.19394e+06	2.11162e+06
FALSE	High	Master Protein	O75179	Ankyrin repeat domain-containing protein 17 OS=Homo sapiens OX=9606 GN=ANKRD17 PE=1 SV=3	26.622	4	7	43	2	274.1	ANKRD17	1.034	0.431	1.032	0.456	0.998454	0.735247	1	0.536795	200439	72675.2	154997	211269	64547.6	32453.5	154659	220221	107578	170002	68356.4	20756	149911	134654	179980	169712		123439	90525.8			135225	164550	107578	133664			85738.9	83879.8	138949
FALSE	High	Master Protein	P55196	Afadin OS=Homo sapiens OX=9606 GN=AFDN PE=1 SV=3	26.591	7	8	43	8	206.7	AFDN	0.924	0.91	1.085	0.972	0.997407	0.715308	0.999977	0.988647	1.3175e+06	1.06385e+06	970827	1.34739e+06	1.04767e+06	511068	1.26258e+06	1.24839e+06	1.13836e+06	1.24354e+06	1.1192e+06	884167	1.15096e+06	946710	1.54405e+06	1.11553e+06	241279	712049	505973	230158	66161.5	1.07371e+06	918605	1.06428e+06	977737	424925	311770	639091	503187	1.148e+06
FALSE	High	Master Protein	Q8NG31	Kinetochore scaffold 1 OS=Homo sapiens OX=9606 GN=KNL1 PE=1 SV=3	26.518	5	9	26	9	265.2	KNL1	1.544	1.732	1.317	0.602	0.515507	0.113105	0.720383	0.853285	3.19722e+06	4.65479e+06	1.9666e+06	3.58762e+06	3.51848e+06	5.60473e+06	2.51832e+06	3.2049e+06	2.72768e+06	1.24624e+06	1.13171e+06	2.71554e+06	1.91703e+06	2.07085e+06	2.08545e+06	2.64418e+06	1254150	1.39272e+06	1.49453e+06	997050	1.06816e+06	2.11129e+06	2.39472e+06	2.62358e+06	918311	416902	1.0817e+06	1.09641e+06	1.26471e+06	1.61002e+06
FALSE	High	Master Protein	Q14315	Filamin-C OS=Homo sapiens OX=9606 GN=FLNC PE=1 SV=3	26.501	3	5	49	1	290.8	FLNC	1.658	0.757	1.741	1.679	0.637113	0.793518	0.729624	0.608033	393459	517744	323878	179716	337669	35915.6	413334	432257	295167	398572	481970	368114	237362	160482	259180	333142	145926	257935	77005.7	97743.5		361395	322984	295167	313378	192073	159413	135755	99968.5	200094
FALSE	High	Master Protein	P27635	60S ribosomal protein L10 OS=Homo sapiens OX=9606 GN=RPL10 PE=1 SV=4	26.457	33	5	74	5	24.6	LOC100768740; LOC101344695; LOC105294701; LOC112632580; Rpl10; RPL10	1.017	1	1.251	0.816	0.984029	0.87637	0.85805	0.558414	1.56944e+07	1.40113e+07	1.51816e+07	1.49394e+07	1.54532e+07	1.23714e+07	1.86795e+07	2.17694e+07	1.42447e+07	1.60737e+07	1.16453e+07	1.21829e+07	1.86502e+07	1.44858e+07	1.49332e+07	1.3262e+07	3.94181e+06	1.20592e+07	6.38728e+06	4.46701e+06	2.42601e+06	1.63116e+07	1.62558e+07	1.42208e+07	1.25815e+07	4.61614e+06	5.22733e+06	1.06667e+07	8.99969e+06	1.15288e+07
FALSE	High	Master Protein	P62937	Peptidyl-prolyl cis-trans isomerase A OS=Homo sapiens OX=9606 GN=PPIA PE=1 SV=2	26.444	33	5	57	5	18	PPIA	0.826	1.841	0.594	0.869	0.812653	0.0187877	0.160224	0.885366	4.21636e+06	4.59083e+06	5.4352e+06	9.40776e+06	1.02388e+07	1.10512e+07	5.27037e+06	3.30386e+06	3.09558e+06	5.67155e+06	4.14637e+06	4.83205e+06	6.92441e+06	5.56097e+06	4.50276e+06	3.55676e+06	1.28852e+06	4.26808e+06	4.03109e+06	2.94103e+06	2.16553e+06	4.5625e+06	2.46866e+06	3.04585e+06	4.45927e+06	1.60629e+06	2.09253e+06	3.9603e+06	3.42094e+06	3.42412e+06
FALSE	High	Master Protein	P08779	Keratin, type I cytoskeletal 16 OS=Homo sapiens OX=9606 GN=KRT16 PE=1 SV=4	26.423	19	8	82	2	51.2	KRT16	1.624	4.227	1.639	2.107	0.67738	0.0771351	0.823749	0.389142	139486	420833	219518	245674	571386	742711	149992	273770	221568	141717	284756	623406	150666	119452	135174	118103	118612	174823	105268	165396	146551	131144	204562	221568	111425	113480	269967	86170.9	74409.8	104358
FALSE	High	Master Protein	Q9BVP2	Guanine nucleotide-binding protein-like 3 OS=Homo sapiens OX=9606 GN=GNL3 PE=1 SV=2	26.364	20	7	59	7	62	GNL3	1.276	0.808	1.218	1.035	0.36809	0.0984888	0.788824	0.999901	2.88419e+06	2.74009e+06	3.0986e+06	1.8272e+06	2.16825e+06	1.32508e+06	2.75396e+06	2.80463e+06	2.45749e+06	2.45789e+06	2.19201e+06	2.33984e+06	2.17766e+06	2.67853e+06	2.2603e+06	2.44204e+06	764955	2.43144e+06	750547	605791	234508	2.4079e+06	2.09563e+06	2.41718e+06	1.88383e+06	873552	1.00412e+06	1.24548e+06	1.66853e+06	1.74501e+06
FALSE	High	Master Protein	Q14139	Ubiquitin conjugation factor E4 A OS=Homo sapiens OX=9606 GN=UBE4A PE=1 SV=2	26.209	10	8	42	8	122.5	UBE4A	1.123	1.812	0.967	0.854	0.999997	0.032526	0.894322	0.544621	2.25437e+06	2.11765e+06	1.6649e+06	3.41513e+06	3.68541e+06	2.3157e+06	1.83811e+06	1.82378e+06	1.67045e+06	1.7986e+06	1.50372e+06	1.60893e+06	2.28251e+06	1.88507e+06	1.809e+06	1.90877e+06	585225	1.2561e+06	1.45233e+06	1.0477e+06	437580	1.599e+06	1.3542e+06	1.62752e+06	1.40678e+06	556353	638299	1.30545e+06	1.09778e+06	1.33891e+06
FALSE	High	Master Protein	Q9BW92	Threonine--tRNA ligase, mitochondrial OS=Homo sapiens OX=9606 GN=TARS2 PE=1 SV=1	26.121	18	11	36	11	81	TARS2	0.485	0.408	0.607	0.699	0.103225	0.038018	0.351556	0.165816	4.30353e+06	3.71762e+06	3.86055e+06	3.24138e+06	3.99687e+06	3.05108e+06	3.71319e+06	6.26194e+06	4.82764e+06	5.55832e+06	2.41086e+06	5.7384e+06	7.95369e+06	9.3841e+06	5.78674e+06	3.62918e+06	1.0132e+06	3.02205e+06	1.3315e+06	1.10166e+06	562852	3.1935e+06	4.67894e+06	4.79436e+06	4.37025e+06	904113	2.46507e+06	4.54898e+06	5.84561e+06	4.41434e+06
FALSE	High	Master Protein	Q9NVH1	DnaJ homolog subfamily C member 11 OS=Homo sapiens OX=9606 GN=DNAJC11 PE=1 SV=2	26.078	19	7	32	7	63.2	DNAJC11	0.241	0.201	0.169	0.328	0.181533	0.0428865	0.0798531	0.221412	2.37975e+06	2.95239e+06	8.23548e+06	1.27416e+06	2.46797e+06	4.91339e+06	1.67594e+06	2.06816e+06	7.79098e+06	4.01229e+06	3.65914e+06	4.78505e+06	1.13215e+07	1.24045e+07	1.22507e+07	1.99757e+06	813019	6.5587e+06	501824	703060	928921	1.42961e+06	1.50955e+06	7.77175e+06	3.15468e+06	1.45823e+06	2.04303e+06	6.47515e+06	7.67997e+06	9.42508e+06
FALSE	High	Master Protein	O75477	Erlin-1 OS=Homo sapiens OX=9606 GN=ERLIN1 PE=1 SV=2	26.058	23	6	33	4	39.1	ERLIN1	0.438	0.125	0.532	0.313	0.385606	0.0178332	0.640601	0.0987397	741961	497158	926983	612892	211281	198474	1.07573e+06	639340	901973	952773	529685	202389	1.05337e+06	1.6942e+06	1.98954e+06	583489	105147	717942	223153			903564	454901	850810	660196	188855		561042	1.00605e+06	1.53597e+06
FALSE	High	Master Protein	P07355	Annexin A2 OS=Homo sapiens OX=9606 GN=ANXA2 PE=1 SV=2	26.051	25	6	47	6	38.6	ANXA2	0.614	1.203	0.604	0.845	0.999122	0.86539	0.986493	0.999959	1.81028e+06	1.39535e+06	1.31494e+06	6.02706e+06	2.73407e+06	971754	1.37352e+06	1.46897e+06	1.18764e+06	1.91995e+06	2.16752e+06	945076	2.37449e+06	842733	2.27317e+06	1.51611e+06	384311	974361	2.58251e+06	791418	181415	1.13819e+06	1.06429e+06	1.18764e+06	1.50957e+06	863791	376136	1.35805e+06	473901	1.75494e+06
FALSE	High	Master Protein	Q9UQ84	Exonuclease 1 OS=Homo sapiens OX=9606 GN=EXO1 PE=1 SV=2	26.012	15	9	33	9	94	EXO1	2.402	0.459	2.251	0.87	0.0397103	0.0900129	0.0325888	0.788512	3.0131e+06	2.08134e+06	4.97736e+06	596900	576352	549546	2.28523e+06	2.82435e+06	5.35768e+06	1.09118e+06	642940	1.12885e+06	1.00186e+06	1.25457e+06	1.56221e+06	2.498e+06	553906	3.94428e+06	127417	65363.2	40976.1	1.89539e+06	2.02904e+06	5.35768e+06	789889	149286	412425	457086	633248	1.12419e+06
FALSE	High	Master Protein	P48047	ATP synthase subunit O, mitochondrial OS=Homo sapiens OX=9606 GN=ATP5PO PE=1 SV=1	25.931	46	7	71	7	23.3	ATP5PO	0.827	0.709	1.081	0.933	0.985861	0.104574	0.999559	0.99681	1.32555e+07	8.72977e+06	8.67937e+06	5.88652e+06	8.73388e+06	7.48936e+06	1.14137e+07	1.14378e+07	8.69196e+06	1.149e+07	9.48085e+06	9.85753e+06	1.18824e+07	9.83171e+06	1.05604e+07	1.12234e+07	2.45675e+06	6.86885e+06	2.48763e+06	2.52815e+06	1.467e+06	9.97949e+06	8.54636e+06	8.69196e+06	9.03407e+06	3.77827e+06	4.26882e+06	6.79596e+06	6.0834e+06	8.15289e+06
FALSE	High	Master Protein	P49321	Nuclear autoantigenic sperm protein OS=Homo sapiens OX=9606 GN=NASP PE=1 SV=2	25.787	15	7	33	7	85.2	NASP	0.882	1.314	0.865	0.673	0.993983	0.984585	0.980957	0.867033	1.90372e+06	1.64597e+06	1.33041e+06	2.52798e+06	2.45352e+06	600628	1.61524e+06	1.72756e+06	1.29549e+06	1.25697e+06	1.58978e+06	1.18987e+06	2.38398e+06	1.38886e+06	1.86691e+06	1.61188e+06	441577	1.01221e+06	1.06693e+06	705280	82666.5	1.30032e+06	1.27268e+06	1.24612e+06	988299	608666	493023	1.35235e+06	828049	1.39951e+06
FALSE	High	Master Protein	Q9UMR2	ATP-dependent RNA helicase DDX19B OS=Homo sapiens OX=9606 GN=DDX19B PE=1 SV=1	25.751	21	8	71	8	53.9	DDX19B	0.938	0.943	0.947	1.43	0.949202	0.92127	0.999995	0.246627	9.02088e+06	1.33873e+07	9.36232e+06	9.41359e+06	8.70471e+06	1.44997e+07	1.0798e+07	9.4494e+06	7.53513e+06	1.14074e+07	1.42774e+07	1.46837e+07	7.61376e+06	9.98295e+06	1.04574e+07	7.63798e+06	3.77322e+06	7.45611e+06	3.99753e+06	2.4993e+06	2.82327e+06	9.44115e+06	7.06063e+06	7.53513e+06	8.96909e+06	5.68976e+06	6.32827e+06	4.35456e+06	6.21865e+06	8.07335e+06
FALSE	High	Master Protein	P34932	Heat shock 70 kDa protein 4 OS=Homo sapiens OX=9606 GN=HSPA4 PE=1 SV=4	25.744	13	7	29	7	94.3	HSPA4	0.758	0.789	0.551	0.492	0.730981	0.999098	0.581864	0.582468	1.14215e+06	584824	922918	1.86645e+06	925453	961053	1.40089e+06	670985	503347	1.40621e+06	562514	598778	1.21784e+06	1.20219e+06	1.44272e+06	967059	126782	735008	799747	262129	164153	1.22486e+06	501363	503347	1.10564e+06	181220	255989	696525	748878	1.11382e+06
FALSE	High	Master Protein	Q9NSD9	Phenylalanine--tRNA ligase beta subunit OS=Homo sapiens OX=9606 GN=FARSB PE=1 SV=3	25.677	21	11	47	11	66.1	FARSB	0.719	0.63	0.713	0.572	0.0882809	0.00752308	0.086204	0.00894469	4.76002e+06	3.94383e+06	5.17856e+06	4.16739e+06	4.755e+06	2.63832e+06	4.8246e+06	4.71959e+06	4.24389e+06	3.93859e+06	3.66863e+06	3.78454e+06	6.61789e+06	6.37352e+06	7.12244e+06	4.03031e+06	1.09696e+06	4.12418e+06	1.75693e+06	1.37641e+06	451871	4.21835e+06	3.52649e+06	4.18053e+06	3.09673e+06	1.46201e+06	1.6389e+06	3.78499e+06	3.97024e+06	5.4987e+06
FALSE	High	Master Protein	P23258	Tubulin gamma-1 chain OS=Homo sapiens OX=9606 GN=TUBG1 PE=1 SV=2	25.635	29	8	50	8	51.1	TUBG1	0.92	0.506	0.96	0.999	0.222234	1.37726e-06	0.225222	0.947188	2.93125e+06	3.20014e+06	3.38322e+06	1.75996e+06	1.6298e+06	1.81651e+06	3.34049e+06	3.37193e+06	2.8222e+06	3.33893e+06	3.60397e+06	3.47366e+06	3.94328e+06	3.45475e+06	3.47865e+06	2.48189e+06	880607	2.69438e+06	730166	464792	355605	2.92073e+06	2.51952e+06	2.8222e+06	2.62525e+06	1.41366e+06	1.50428e+06	2.25529e+06	2.15206e+06	2.68561e+06
FALSE	High	Master Protein	Q14247	Src substrate cortactin OS=Homo sapiens OX=9606 GN=CTTN PE=1 SV=2	25.629	16	9	62	9	61.5	CTTN	1.65	3.944	1.771	1.485	0.989111	0.91746	0.972303	0.996968	5.55044e+06	3.63017e+06	8.26806e+06	1.32708e+07	1.37886e+07	1.60703e+06	4.61284e+06	7.49428e+06	5.95998e+06	6.00167e+06	4.99587e+06	4.51036e+06	3.36487e+06	2.91873e+06	8.17219e+06	4.58155e+06	981826	6.58464e+06	5.63772e+06	3.97774e+06	262453	3.98238e+06	5.54638e+06	5.92837e+06	4.66513e+06	1.96659e+06	1.9191e+06	1.82042e+06	1.73492e+06	6.30914e+06
FALSE	High	Master Protein	P10599	Thioredoxin OS=Homo sapiens OX=9606 GN=TXN PE=1 SV=3	25.615	51	6	97	6	11.7	TXN	0.425	0.643	0.385	0.414	7.64943e-05	0.0128516	5.14172e-05	0.000141812	1.8348e+07	2.24458e+07	2.25877e+07	2.63545e+07	3.39224e+07	3.98209e+07	2.18074e+07	1.84918e+07	2.03021e+07	2.18349e+07	2.15048e+07	2.39603e+07	6.20296e+07	5.27919e+07	4.45078e+07	1.55352e+07	6.32636e+06	1.79887e+07	1.12925e+07	9.79659e+06	7.85744e+06	1.90671e+07	1.38172e+07	2.03021e+07	1.71677e+07	8.57001e+06	1.03761e+07	3.54768e+07	3.28855e+07	3.43612e+07
FALSE	High	Master Protein	Q9NR30	Nucleolar RNA helicase 2 OS=Homo sapiens OX=9606 GN=DDX21 PE=1 SV=5	25.553	13	8	53	7	87.3	DDX21	0.797	0.65	0.743	0.709	0.666701	0.134961	0.15176	0.0658397	1.67593e+06	1.86944e+06	1.7004e+06	1.79483e+06	1.38744e+06	1.23607e+06	1.58684e+06	1.66194e+06	1.20722e+06	1.6889e+06	1.5128e+06	985534	2.1529e+06	2.13449e+06	2.06483e+06	1.40135e+06	526901	1.31431e+06	741634	373016	198140	1.33204e+06	1.20715e+06	1.17157e+06	1.3279e+06	571767	336978	1.23132e+06	1.32964e+06	1.5941e+06
FALSE	High	Master Protein	Q5T160	Probable arginine--tRNA ligase, mitochondrial OS=Homo sapiens OX=9606 GN=RARS2 PE=1 SV=1	25.548	17	8	43	8	65.5	RARS2	1.661	0.517	1.538	1.371	0.118827	0.0620584	0.0968741	0.530323	2.90428e+06	1.85584e+06	2.6228e+06	954297	741706	816684	2.42926e+06	2.39344e+06	2.61637e+06	2.58061e+06	1.36942e+06	2.16407e+06	1.11036e+06	1.82994e+06	1.57903e+06	2.45905e+06	497437	2.03283e+06	361626	158237	114406	2.12401e+06	1.73448e+06	2.51567e+06	1.99313e+06	528752	909789	561158	1.08934e+06	1.19971e+06
FALSE	High	Master Protein	Q96JH7	Deubiquitinating protein VCIP135 OS=Homo sapiens OX=9606 GN=VCPIP1 PE=1 SV=2	25.523	8	7	41	7	134.2	VCPIP1	0.371	2.111	0.306	0.559	0.0360415	0.643356	0.00454949	0.13823	839703	502972	488024	2.86589e+06	2.86483e+06	1.03729e+06	414677	432671	405087	758620	796391	663679	1.2342e+06	1.3568e+06	1.76078e+06	611118	101016	249309	1.22799e+06	829267	187516	280313	164932	283717	533744	238127	237018	671619	781345	1.35936e+06
FALSE	High	Master Protein	Q9BSJ8	Extended synaptotagmin-1 OS=Homo sapiens OX=9606 GN=ESYT1 PE=1 SV=1	25.508	11	8	38	8	122.8	ESYT1	0.855	0.539	0.989	0.435	0.999909	0.476743	0.986165	0.332424	1.84346e+06	1.01161e+06	1.10661e+06	1.14847e+06	698210	510194	1.28024e+06	1.68337e+06	660638	1.30192e+06	563505	408021	1.1301e+06	1.29495e+06	1.62315e+06	1.51294e+06	253111	743667	440545	168232	38340.5	1.08371e+06	1.20526e+06	530282	964724	131722	96335.8	607231	751654	1.2331e+06
FALSE	High	Master Protein	Q6PKG0	La-related protein 1 OS=Homo sapiens OX=9606 GN=LARP1 PE=1 SV=2	25.482	9	7	29	7	123.4	LARP1	1.48	0.957	1.288	1.135	0.18545	0.927095	0.35918	0.783285	1.78376e+06	1.77387e+06	1.56378e+06	1.14771e+06	1.40812e+06	910174	1.51821e+06	1.75613e+06	1.54371e+06	1.80423e+06	1.36115e+06	1.24073e+06	1.1989e+06	1.47732e+06	1.11962e+06	1.51031e+06	468457	1.12654e+06	457827	373168	159448	1.28589e+06	1.2862e+06	1.46537e+06	1.40604e+06	537653	479396	666023	862071	819442
FALSE	High	Master Protein	P63104	14-3-3 protein zeta/delta OS=Homo sapiens OX=9606 GN=YWHAZ PE=1 SV=1	25.42	29	6	76	3	27.7	YWHAZ	0.611	0.211	0.244	0.372	0.6178	0.0789641	0.139875	0.23734	328038	198154	320350	268918	110611	97416.9	297214	122808	128165	441499	194818	86686.4	524255	611408	404413	277750	55849.7	255125	86027.7			259866	39158.7	111631	347130	71678.3	33848	299839	380863	312217
FALSE	High	Master Protein	P21912	Succinate dehydrogenase [ubiquinone] iron-sulfur subunit, mitochondrial OS=Homo sapiens OX=9606 GN=SDHB PE=1 SV=3	25.39	19	4	50	4	31.6	SDHB	0.677	0.293	0.775	0.63	0.77919	0.00354093	0.919856	0.609549	2.29378e+06	1.84162e+06	1.962e+06	849990	1.13513e+06	260913	2.57954e+06	2.24682e+06	1.9246e+06	1.82551e+06	2.15101e+06	1.60124e+06	3.04185e+06	2.89839e+06	2.62679e+06	1.94214e+06	491824	1.56253e+06	307630	264230		2.2554e+06	1.66615e+06	1.9246e+06	1.41908e+06	837401	693420	1.73974e+06	1.80549e+06	2.02794e+06
FALSE	High	Master Protein	Q00587	Cdc42 effector protein 1 OS=Homo sapiens OX=9606 GN=CDC42EP1 PE=1 SV=1	25.381	23	6	48	6	40.3	CDC42EP1	0.972	0.807	1.189	0.782	0.986997	0.368057	0.995609	0.935967	3.7082e+06	2.30824e+06	4.06364e+06	3.0755e+06	3.59407e+06	615240	3.96131e+06	4.53246e+06	5.10391e+06	3.28959e+06	2.98278e+06	2.58722e+06	3.81317e+06	4.26687e+06	3.71851e+06	3.13973e+06	650577	3.23627e+06	1.2696e+06	1.03302e+06	89697.1	3.46354e+06	3.38667e+06	5.10391e+06	2.55909e+06	1.18868e+06	1.0983e+06	2.13733e+06	2.65795e+06	2.87078e+06
FALSE	High	Master Protein	Q99707	Methionine synthase OS=Homo sapiens OX=9606 GN=MTR PE=1 SV=2	25.328	9	8	44	8	140.4	MTR	1.125	0.551	0.747	0.761	0.805078	0.21884	0.999967	0.982798	2.75769e+06	3.15499e+06	4.10122e+06	1.70895e+06	1.4344e+06	1.54515e+06	2.09437e+06	1.79388e+06	4.30475e+06	2.13577e+06	3.04591e+06	1.88716e+06	2.94264e+06	2.80469e+06	2.1006e+06	2.21711e+06	878810	3.23529e+06	698247	366942	248972	1.79637e+06	1.28967e+06	4.29162e+06	1.56108e+06	1.18967e+06	754364	1.64094e+06	1.72174e+06	1.59088e+06
FALSE	High	Master Protein	Q8WWM7	Ataxin-2-like protein OS=Homo sapiens OX=9606 GN=ATXN2L PE=1 SV=2	25.286	11	8	34	7	113.3	ATXN2L	0.587	0.671	0.517	0.839	0.484281	0.251483	0.334523	0.873946	1.41356e+06	1.02757e+06	1.18731e+06	1.50066e+06	1.35698e+06	558937	964157	1.33712e+06	1.04664e+06	1.86869e+06	1.69671e+06	975893	2.20446e+06	1.46048e+06	2.02319e+06	1.12843e+06	279357	899917	589882	377225	65717.7	732319	926280	958992	1.44427e+06	676167	404917	1.2608e+06	909773	1.53177e+06
FALSE	High	Master Protein	O95433	Activator of 90 kDa heat shock protein ATPase homolog 1 OS=Homo sapiens OX=9606 GN=AHSA1 PE=1 SV=1	25.232	29	8	62	8	38.3	AHSA1	0.751	0.604	0.865	0.673	0.133125	0.00894529	0.673792	0.26746	8.87013e+06	6.76134e+06	8.78222e+06	7.06563e+06	7.54001e+06	4.7245e+06	1.01166e+07	1.04137e+07	8.65373e+06	1.10664e+07	7.87949e+06	7.41087e+06	1.22223e+07	1.11869e+07	1.17013e+07	7.51033e+06	1.8558e+06	6.99412e+06	2.99321e+06	2.13684e+06	891169	8845333	7.78117e+06	8.65373e+06	8.70101e+06	3.10002e+06	3.17679e+06	6.99032e+06	6.94946e+06	9.02027e+06
FALSE	High	Master Protein	Q6P996	Pyridoxal-dependent decarboxylase domain-containing protein 1 OS=Homo sapiens OX=9606 GN=PDXDC1 PE=1 SV=2	25.219	12	7	36	7	86.7	PDXDC1	0.72	0.503	0.604	0.523	0.291955	0.00686856	0.0518233	0.0342609	1.98649e+06	2.15668e+06	2.12741e+06	1.48501e+06	1.75837e+06	992685	1.92418e+06	1.47047e+06	1.78553e+06	1.54473e+06	2.3228e+06	1.23095e+06	2.95382e+06	2.89522e+06	3.06953e+06	1.68196e+06	607862	1.68133e+06	590575	470611	164771	1.68239e+06	1.09874e+06	1.78553e+06	1.17818e+06	925672	471476	1.68939e+06	1.80351e+06	2.36976e+06
FALSE	High	Master Protein	O15355	Protein phosphatase 1G OS=Homo sapiens OX=9606 GN=PPM1G PE=1 SV=1	25.132	22	8	38	8	59.2	PPM1G	0.631	0.504	0.798	0.497	0.183074	0.0981038	0.785002	0.113091	2.30992e+06	2.15666e+06	1.41628e+06	1.72291e+06	2.32895e+06	1.33684e+06	2.72865e+06	2.79722e+06	2.15894e+06	2.73829e+06	1.70004e+06	1.22508e+06	3.4182e+06	2.73771e+06	3.69868e+06	1.80777e+06	568855	1.03978e+06	677196	634441	230984	2.34788e+06	2.08301e+06	2.07447e+06	2.09403e+06	567360	440801	1.95498e+06	1.66948e+06	2.85547e+06
FALSE	High	Master Protein	Q07666	KH domain-containing, RNA-binding, signal transduction-associated protein 1 OS=Homo sapiens OX=9606 GN=KHDRBS1 PE=1 SV=1	25.104	22	5	68	5	48.2	KHDRBS1	0.466	0.878	0.554	0.676	0.000835913	0.837575	0.00437193	0.0157089	4.14633e+06	4.13202e+06	4.93142e+06	7.81277e+06	8.3808e+06	7.31104e+06	5.92189e+06	4.92688e+06	4.37649e+06	6.51423e+06	4.37265e+06	6.01291e+06	9.84893e+06	8.89526e+06	7.7561e+06	3.48346e+06	1.15424e+06	3.92736e+06	3.34766e+06	2.42595e+06	1.44261e+06	5.17776e+06	3.68139e+06	4.37649e+06	5.12183e+06	1.74257e+06	2.6039e+06	5.63293e+06	5.5411e+06	5.9879e+06
FALSE	High	Master Protein	O96008	Mitochondrial import receptor subunit TOM40 homolog OS=Homo sapiens OX=9606 GN=TOMM40 PE=1 SV=1	25.084	28	6	50	6	37.9	TOMM40	0.776	0.751	0.776	0.719	0.217706	0.272201	0.0921141	0.0798181	3.75576e+06	3.393e+06	3.51248e+06	4.20665e+06	3.34586e+06	3.40152e+06	3.51279e+06	3.57911e+06	2.79621e+06	3.39746e+06	3.0599e+06	3.25309e+06	6.94909e+06	3.71257e+06	4.52652e+06	3153081	927691	2.7848e+06	1.77115e+06	914708	631382	3.04605e+06	2.61591e+06	2.68582e+06	2.67127e+06	1.16687e+06	1.38069e+06	3.97442e+06	2.31266e+06	3.4666e+06
FALSE	High	Master Protein	P46459	Vesicle-fusing ATPase OS=Homo sapiens OX=9606 GN=NSF PE=1 SV=3	25.045	11	7	25	7	82.5	NSF	0.636	0.237	0.76	0.487	0.439281	0.000445826	0.37786	0.0526681	2.81983e+06	1.6935e+06	2.07188e+06	770220	1.07976e+06	685929	2.47522e+06	2.56013e+06	1.44907e+06	1.58437e+06	1.56809e+06	1.65643e+06	3.25533e+06	2.2909e+06	3.76397e+06	2.38755e+06	457158	1.6163e+06	265926	266567	99703.6	2.16419e+06	1.91294e+06	1.3611e+06	1.20511e+06	606137	694792	1.86183e+06	1.42707e+06	2.90588e+06
FALSE	High	Master Protein	Q00535	Cyclin-dependent-like kinase 5 OS=Homo sapiens OX=9606 GN=CDK5 PE=1 SV=3	24.897	28	7	46	6	33.3	CDK5	0.78	0.649	0.842	0.718	0.0950397	0.00182785	0.348536	0.0558429	3.05866e+06	2.56827e+06	3.23145e+06	2.55777e+06	1.66449e+06	2.54524e+06	3.04043e+06	3.39133e+06	3.30216e+06	2.8171e+06	2.73386e+06	2.94984e+06	3.74073e+06	3.92094e+06	4.35953e+06	2.58977e+06	707133	2.53864e+06	1.08833e+06	465206	492514	2.64485e+06	2.49241e+06	3.28542e+06	2.16003e+06	1.05847e+06	1.25298e+06	2.13945e+06	2.42902e+06	3.36567e+06
FALSE	High	Master Protein	Q9NSV4	Protein diaphanous homolog 3 OS=Homo sapiens OX=9606 GN=DIAPH3 PE=1 SV=4	24.892	6	7	37	7	136.8	DIAPH3	4.994	3.827	3.405	4.127	0.0127942	0.0151398	0.0614429	0.0287081	4.29332e+07	7.97955e+07	3.12886e+07	3.29052e+07	3.22777e+07	8.6246e+07	2.92737e+07	2.30811e+07	3.74668e+07	3.54836e+07	2.82438e+07	5.06515e+07	8.59749e+06	1.52013e+07	2.19431e+06	3.63515e+07	2.24646e+07	2.48831e+07	1.40672e+07	9.29851e+06	1.69946e+07	2.55953e+07	1.72002e+07	3.74668e+07	2.7899e+07	1.12284e+07	2.18962e+07	4.89555e+06	9.46931e+06	1.67741e+06
FALSE	High	Master Protein	P35579	Myosin-9 OS=Homo sapiens OX=9606 GN=MYH9 PE=1 SV=4	24.846	5	8	31	8	226.4	MYH9	1.383	1.912	1.943	1.785	0.999883	0.650537	0.753892	0.956435	1.34553e+06	763696	1.27659e+06	2.71263e+06	1.76499e+06	1.07967e+06	1.23731e+06	1.79353e+06	1.89283e+06	1.64709e+06	2.12763e+06	677048	922937	644706	1.87835e+06	1.09622e+06	182431	1.00128e+06	1.16232e+06	483234	192543	1.0489e+06	1.34013e+06	1.89283e+06	1.25825e+06	847894	251191	491092	363370	1.45013e+06
FALSE	High	Master Protein	P24928	DNA-directed RNA polymerase II subunit RPB1 OS=Homo sapiens OX=9606 GN=POLR2A PE=1 SV=2	24.78	7	8	51	8	217	POLR2A	1.065	1.47	1.137	1.082	0.981614	0.949895	0.892559	0.980951	1.50814e+06	1.55546e+06	1.59761e+06	2.14768e+06	2.46148e+06	802845	1.66048e+06	1.83563e+06	1.58995e+06	1.59225e+06	1.57993e+06	1.4953e+06	1.60984e+06	1.09017e+06	1.46069e+06	1.24247e+06	438406	1.27233e+06	920248	693033	122116	1.45183e+06	1.34349e+06	1.58995e+06	1.25191e+06	629627	647542	920724	634964	1.12769e+06
FALSE	High	Master Protein	P11172	Uridine 5'-monophosphate synthase OS=Homo sapiens OX=9606 GN=UMPS PE=1 SV=1	24.771	22	8	43	8	52.2	UMPS	1.264	0.386	1.056	0.947	0.99957	0.00566075	0.996143	0.807551	6.43589e+06	3.65473e+06	6.33785e+06	2.63266e+06	1.93436e+06	1.05947e+06	5.29222e+06	5.4715e+06	4.60722e+06	4.74857e+06	3.31557e+06	4.92805e+06	5.01389e+06	4.53926e+06	7.58997e+06	5.44926e+06	1.02179e+06	5.00066e+06	1.05084e+06	548985	166642	4.62721e+06	4.07763e+06	4.56598e+06	3.73358e+06	1.29922e+06	2.10601e+06	2.84559e+06	2.80307e+06	5.85964e+06
FALSE	High	Master Protein	O94829	Importin-13 OS=Homo sapiens OX=9606 GN=IPO13 PE=1 SV=3	24.661	9	5	15	5	108.1	IPO13	0.862	0.385	0.683	0.76	0.485174	0.0401878	0.6674	0.348831	973047	432953	957195	397846	427065	567838	1.09758e+06	633440	757830	844227	918132	414111	1.44154e+06	994581	1.11016e+06	776838	76358.9	677391	114261	78288.9	59435.9	959659	453827	720087	575773	314210	100690	824462	619552	792719
FALSE	High	Master Protein	P38606	V-type proton ATPase catalytic subunit A OS=Homo sapiens OX=9606 GN=ATP6V1A PE=1 SV=2	24.555	18	8	33	8	68.3	ATP6V1A	0.696	0.308	0.798	0.482	0.677936	0.00255152	0.955048	0.209978	2.10379e+06	1.52569e+06	2.56645e+06	1.02517e+06	930081	529435	2.03263e+06	2.40939e+06	2.66131e+06	2.1321e+06	1.45449e+06	1.306e+06	3.79877e+06	1.84567e+06	3.02061e+06	1.71578e+06	404508	2.00767e+06	362874	254589	55138.2	1.75222e+06	1.80031e+06	2.60112e+06	1.62013e+06	550415	522334	2.17264e+06	1.08792e+06	2.33198e+06
FALSE	High	Master Protein	Q6NUQ1	RAD50-interacting protein 1 OS=Homo sapiens OX=9606 GN=RINT1 PE=1 SV=1	24.518	10	5	30	5	90.6	RINT1	0.605	0.221	0.79	0.494	0.541756	0.000499816	0.933625	0.0712058	1.62308e+06	1.20492e+06	1.12636e+06	440160	566973	257811	1.61702e+06	1.57265e+06	1.54206e+06	1.3165e+06	983269	588009	2.34931e+06	1.45434e+06	1.99063e+06	1.37426e+06	329680	863891	170091	134601		1.41383e+06	1.17509e+06	1.52645e+06	1.0351e+06	372058	231155	1.34365e+06	889956	1.53682e+06
FALSE	High	Master Protein	Q96CW5	Gamma-tubulin complex component 3 OS=Homo sapiens OX=9606 GN=TUBGCP3 PE=1 SV=2	24.455	10	6	29	6	103.5	TUBGCP3	0.978	1.725	0.97	0.845	0.999956	0.888848	0.997424	0.913025	1.01117e+06	954542	1.08754e+06	1.84314e+06	1.7842e+06	658863	1.00325e+06	1.06969e+06	845684	1.05927e+06	874070	676992	942645	1.03414e+06	1.16695e+06	856156	269038	805825	789757	480720	120951	856240	799275	845684	832858	348331	279226	503101	644193	900917
FALSE	High	Master Protein	O60343	TBC1 domain family member 4 OS=Homo sapiens OX=9606 GN=TBC1D4 PE=1 SV=2	24.445	6	7	55	7	146.5	TBC1D4	0.887	1.073	0.936	0.785	0.758519	0.998695	0.978103	0.447965	1.99895e+06	1.64055e+06	1.13066e+06	1.98379e+06	2.57533e+06	1.43962e+06	1.58592e+06	1.73097e+06	1.81528e+06	1.46927e+06	1.45085e+06	1.33279e+06	2.05879e+06	1.70455e+06	1.84867e+06	1.69251e+06	462389	875234	850023	745469	277236	1.38664e+06	1.27483e+06	1.81528e+06	1.12643e+06	578187	572026	1.17749e+06	1.06181e+06	1.42722e+06
FALSE	High	Master Protein	Q6IAN0	Dehydrogenase/reductase SDR family member 7B OS=Homo sapiens OX=9606 GN=DHRS7B PE=1 SV=2	24.199	13	3	62	3	35.1	DHRS7B	1.103	0.423	0.903	0.922	0.988835	0.103056	1	0.999721	1.27199e+06	1.3047e+06	1.08677e+06	488201	804321	132378	1.04106e+06	1.08277e+06	974774	1.20597e+06	1.06268e+06	1.03354e+06	1.27431e+06	742544	1.15283e+06	1.07699e+06	367729	865499	141951	216431		910244	809052	974774	948195	423496	447575	728823	462551	890011
FALSE	High	Master Protein	P40227	T-complex protein 1 subunit zeta OS=Homo sapiens OX=9606 GN=CCT6A PE=1 SV=3	24.168	18	6	37	6	58	CCT6A	0.788	0.837	0.709	0.709	0.238872	0.802031	0.0751888	0.180705	2.13482e+06	1.70246e+06	2.41583e+06	3.0663e+06	2.26508e+06	1.95257e+06	1.92081e+06	1.76647e+06	1.92297e+06	2.38215e+06	1.92097e+06	1.78018e+06	3.05824e+06	2.48931e+06	2.70762e+06	1.80755e+06	479838	1.92395e+06	1.31386e+06	655663	357958	1.61183e+06	1.31238e+06	1.92297e+06	1.87297e+06	765535	757993	1.71278e+06	1.55066e+06	2.09035e+06
FALSE	High	Master Protein	O00264	Membrane-associated progesterone receptor component 1 OS=Homo sapiens OX=9606 GN=PGRMC1 PE=1 SV=3	24.037	48	5	44	5	21.7	PGRMC1	0.794	0.375	0.639	0.73	0.606853	0.000708397	0.196053	0.307814	1.76209e+06	2.17405e+06	1.39008e+06	832713	945486	665167	1.41872e+06	1.75699e+06	1.36324e+06	1.63393e+06	1.61876e+06	1.50701e+06	2.999e+06	2.21875e+06	1.62548e+06	1.4564e+06	612756	1.09183e+06	266312	241760	97044.8	1.22565e+06	1.31283e+06	1.32223e+06	1.24434e+06	645100	613435	1.67493e+06	1.38212e+06	1.23886e+06
FALSE	High	Master Protein	Q7L2E3	ATP-dependent RNA helicase DHX30 OS=Homo sapiens OX=9606 GN=DHX30 PE=1 SV=1	23.961	10	8	31	8	133.9	DHX30	1.313	3.199	0.993	1.252	0.190471	0.000116251	0.991627	0.856775	2.81891e+06	3.11678e+06	4.04587e+06	6.85982e+06	7.77464e+06	7.59214e+06	2.85829e+06	2.15125e+06	2.35625e+06	2.09768e+06	2.98772e+06	2.97078e+06	1.7204e+06	2.9166e+06	2.3732e+06	2.38677e+06	868670	3.0873e+06	2.89996e+06	2.21935e+06	1.48181e+06	2.49912e+06	1.58826e+06	2.31667e+06	1.64931e+06	1.11925e+06	1.21146e+06	933463	1.7267e+06	1.72184e+06
FALSE	High	Master Protein	O15228	Dihydroxyacetone phosphate acyltransferase OS=Homo sapiens OX=9606 GN=GNPAT PE=1 SV=1	23.937	11	6	32	6	77.1	GNPAT	0.962	0.504	1.198	0.772	0.997398	0.102724	0.926128	0.407621	3.14824e+06	2.8097e+06	2.1858e+06	1.47091e+06	2.29059e+06	1.13965e+06	3.49918e+06	4.09317e+06	2.76881e+06	2.50069e+06	2.25473e+06	1.29017e+06	3.30308e+06	2.4613e+06	2.91969e+06	2.62338e+06	776431	1.66639e+06	589988	644673	197734	3.05948e+06	3.05843e+06	2.61429e+06	1.91515e+06	862461	515325	1.87947e+06	1.51684e+06	2.25408e+06
FALSE	High	Master Protein	Q92900	Regulator of nonsense transcripts 1 OS=Homo sapiens OX=9606 GN=UPF1 PE=1 SV=2	23.825	9	9	47	9	124.3	UPF1	0.773	1.039	0.86	0.794	0.87017	0.985593	0.995584	0.895055	2.84568e+06	2.73339e+06	2.63923e+06	3.67456e+06	4.90109e+06	1.57349e+06	3.04241e+06	4.01318e+06	2.55425e+06	2.82917e+06	2.70527e+06	2.80703e+06	3.53708e+06	2.94085e+06	3.8877e+06	2.29283e+06	753731	2.0395e+06	1.51606e+06	1.39143e+06	264252	2.60057e+06	2.95349e+06	2.52653e+06	2.20629e+06	1.02557e+06	1.17392e+06	2.01394e+06	1.75646e+06	2933421
FALSE	High	Master Protein	O43684	Mitotic checkpoint protein BUB3 OS=Homo sapiens OX=9606 GN=BUB3 PE=1 SV=1	23.811	22	6	67	6	37.1	BUB3	0.74	1.039	0.822	0.675	0.543298	0.868435	0.806822	0.36597	3.89956e+06	3.09001e+06	3.33786e+06	4.68685e+06	4.77982e+06	2.44038e+06	3.70747e+06	4.34352e+06	3.17285e+06	3.79452e+06	3.04632e+06	2.92718e+06	4.54491e+06	4.28537e+06	4.513e+06	3.24151e+06	866710	2.59964e+06	1.9808e+06	1.36484e+06	472155	3.22211e+06	3.24549e+06	3.17285e+06	2.9269e+06	1.19954e+06	1.23754e+06	2.59939e+06	2.66947e+06	3.48415e+06
FALSE	High	Master Protein	Q9Y3I0	RNA-splicing ligase RtcB homolog OS=Homo sapiens OX=9606 GN=RTCB PE=1 SV=1	23.788	19	7	37	7	55.2	RTCB	0.948	0.814	0.855	0.813	0.997749	0.13325	0.527291	0.264505	3.31307e+06	3.87399e+06	3.25966e+06	2.84658e+06	3.20017e+06	1.94336e+06	3.2064e+06	2.99004e+06	2.71199e+06	3.14833e+06	2.84095e+06	2.35961e+06	3.95116e+06	3.49617e+06	3.38873e+06	2.80518e+06	1.09189e+06	2.59598e+06	1.21972e+06	926338	370254	2.80349e+06	2.23417e+06	2.71199e+06	2.47538e+06	1.12057e+06	1.01373e+06	2.2598e+06	2.17786e+06	2582253
FALSE	High	Master Protein	Q92974	Rho guanine nucleotide exchange factor 2 OS=Homo sapiens OX=9606 GN=ARHGEF2 PE=1 SV=4	23.778	11	8	27	8	111.5	ARHGEF2	0.639	0.307	0.654	0.551	0.121863	0.000240972	0.0675842	0.0179367	1.21413e+06	1.35928e+06	1.43648e+06	790172	567110	653361	1.39082e+06	1.49774e+06	947641	1.35001e+06	1.1709e+06	831712	2.1267e+06	1.69389e+06	2.37911e+06	974687	366847	1.144e+06	304624	123561	101729	1.21605e+06	1.11912e+06	908273	1.06145e+06	466624	315825	1.21633e+06	1.05517e+06	1836732
FALSE	High	Master Protein	P20290	Transcription factor BTF3 OS=Homo sapiens OX=9606 GN=BTF3 PE=1 SV=1	23.778	46	4	30	4	22.2	BTF3	1.193	6.112	1.6	1.361	0.974897	0.00120732	0.748028	0.878926	1.19724e+06	1.25501e+06	872642	6.13617e+06	6.14255e+06	2.70674e+06	1.67968e+06	1.60577e+06	816682	1.50391e+06	1.36643e+06	851944	1.12475e+06	1.0039e+06	716952	961556	314801	546040	2.62926e+06	1.77805e+06	513501	1.46861e+06	1.15314e+06	669060	1.1564e+06	489212	314912	643280	578080	490669
FALSE	High	Master Protein	P51570	Galactokinase OS=Homo sapiens OX=9606 GN=GALK1 PE=1 SV=1	23.768	18	7	53	7	42.2	GALK1	0.79	0.308	0.832	0.673	0.72605	0.000221221	0.992442	0.166704	7.30905e+06	5.67248e+06	7.96644e+06	2.84452e+06	3.03307e+06	1.67183e+06	8.86872e+06	7.68946e+06	7.48872e+06	6.58543e+06	6.22466e+06	4.16971e+06	9.24675e+06	7.23963e+06	9.51728e+06	6.18857e+06	1.5965e+06	6.28176e+06	1.16257e+06	867174	313314	7.75429e+06	5.74559e+06	7.48872e+06	5.17781e+06	2.48063e+06	1.76812e+06	5.28852e+06	4.4885e+06	7.34758e+06
FALSE	High	Master Protein	Q9H857	5'-nucleotidase domain-containing protein 2 OS=Homo sapiens OX=9606 GN=NT5DC2 PE=1 SV=1	23.704	17	7	23	7	60.7	NT5DC2	0.865	0.248	1.21	0.813	0.995257	0.00375983	0.996469	0.868065	2.77522e+06	1.82221e+06	1.53291e+06	521986	333002	1.08693e+06	2.61957e+06	2.54941e+06	2.05979e+06	2.13488e+06	1.32566e+06	1.71371e+06	2.01237e+06	2.46186e+06	2.10751e+06	2.23883e+06	447796	1.10193e+06	123377	25417.8	173768	2.22676e+06	1.83814e+06	2.04196e+06	1.61854e+06	460190	691330	1.12616e+06	1.52875e+06	1.57161e+06
FALSE	High	Master Protein	O43933	Peroxisome biogenesis factor 1 OS=Homo sapiens OX=9606 GN=PEX1 PE=1 SV=1	23.603	8	8	39	8	142.8	PEX1	1.038	0.699	0.823	0.821	0.99995	0.498604	0.948409	0.84399	2.87808e+06	1.85577e+06	3.11533e+06	2.50821e+06	1.93819e+06	1.74111e+06	2.28243e+06	1.99497e+06	2.81065e+06	2.07673e+06	2.27561e+06	2.37547e+06	2.27496e+06	2.77314e+06	2.77625e+06	2.43687e+06	505440	2.48103e+06	1.07473e+06	561037	343556	1.99562e+06	1.4416e+06	2.81065e+06	1.63284e+06	906865	1.02182e+06	1.30113e+06	1.72746e+06	2.14334e+06
FALSE	High	Master Protein	Q96TC7	Regulator of microtubule dynamics protein 3 OS=Homo sapiens OX=9606 GN=RMDN3 PE=1 SV=2	23.541	17	5	27	5	52.1	RMDN3	1.37	1.497	1.637	1.128	0.492568	0.795837	0.358251	0.950824	3.46291e+06	2.23111e+06	2.54835e+06	3.30349e+06	2.78368e+06	1.45774e+06	3.31281e+06	2.35822e+06	3.04517e+06	3.14882e+06	2.09771e+06	1.5258e+06	1.86006e+06	1.72499e+06	1.92423e+06	2.93205e+06	616851	2.02949e+06	1.38463e+06	805779	262880	2.89653e+06	1.76207e+06	3.04517e+06	2.47576e+06	835972	628357	1.06383e+06	1.07454e+06	1.48555e+06
FALSE	High	Master Protein	Q6Y7W6	GRB10-interacting GYF protein 2 OS=Homo sapiens OX=9606 GN=GIGYF2 PE=1 SV=1	23.468	7	5	39	5	150	GIGYF2	0.705	2.156	1.218	1.248	0.892271	0.851697	0.996382	0.993362	642703	435270	320055	1.33171e+06	1.71079e+06	316315	609136	752419	768484	786593	770703	620474	738229	527296	617558	520939	84888.3	131760	556565	495213	31836.7	447377	540739	692667	573107	281892	246211	345428	281542	441977
FALSE	High	Master Protein	Q9Y5Q8	General transcription factor 3C polypeptide 5 OS=Homo sapiens OX=9606 GN=GTF3C5 PE=1 SV=2	23.437	20	8	42	8	59.5	GTF3C5	0.744	0.93	0.805	0.773	0.949008	0.642083	0.99766	0.876707	2.877e+06	3.40882e+06	2.30415e+06	3.59514e+06	3.6478e+06	852332	3.6705e+06	3.11217e+06	2.98928e+06	2.98875e+06	3.22595e+06	1.86334e+06	2.87811e+06	3.86766e+06	4.2128e+06	2.39641e+06	943590	1.75615e+06	1.53641e+06	1.05302e+06	119942	3.20927e+06	2.32543e+06	2.91587e+06	2.3428e+06	1.27266e+06	735121	1.60912e+06	2.40188e+06	3.25239e+06
FALSE	High	Master Protein	Q96RT1	Erbin OS=Homo sapiens OX=9606 GN=ERBIN PE=1 SV=2	23.431	8	8	11	8	158.2	ERBIN	0.929	1.119	0.969	1.059	0.995363	0.916509	0.999998	0.990266	1.90638e+06	585341	1.36738e+06	1.64752e+06	1.66636e+06	299901	1.42724e+06	1.50802e+06	1.25468e+06	1.97207e+06	1.55932e+06	1.49955e+06	1.47216e+06	1.90093e+06	898091	1.61413e+06	135901	1.0805e+06	629226	424320		1.1956e+06	1.07818e+06	1.20098e+06	1.50419e+06	599604	579651	805854	1.18414e+06	576476
FALSE	High	Master Protein	Q9UPT5	Exocyst complex component 7 OS=Homo sapiens OX=9606 GN=EXOC7 PE=1 SV=3	23.394	17	8	48	8	83.3	EXOC7	0.927	0.246	1.123	0.868	0.685195	3.10837e-06	0.985504	0.766928	1.98798e+06	1.22403e+06	1.66547e+06	446829	441876	389836	2.01659e+06	2.35148e+06	1.72488e+06	1.55913e+06	1.89207e+06	1.45593e+06	1.72563e+06	1.79621e+06	2.17623e+06	1.62236e+06	322174	1.18502e+06	126168	39289.5	39710.4	1.67986e+06	1.72182e+06	1.67045e+06	1.18465e+06	716748	561917	986946	1.06596e+06	1.62313e+06
FALSE	High	Master Protein	O14787	Transportin-2 OS=Homo sapiens OX=9606 GN=TNPO2 PE=1 SV=3	23.316	10	8	42	4	101.3	TNPO2	0.859	0.697	0.816	0.778	0.970174	0.429011	0.971036	0.685103	380823	435962	338277	460608	309010	163247	480966	361555	324179	222857	429225	344712	522117	383262	443083	300068	114729	210393	150683	64290.9		391583	270155	324179	132972	159944	125812	298616	238744	342071
FALSE	High	Master Protein	Q14839	Chromodomain-helicase-DNA-binding protein 4 OS=Homo sapiens OX=9606 GN=CHD4 PE=1 SV=2	23.259	6	8	34	8	217.9	CHD4	0.936	0.629	0.75	0.821	0.999999	0.292108	0.99471	0.998116	973983	1.04803e+06	748609	657097	654639	352269	780834	1.01235e+06	739249	1.26589e+06	854623	579703	1.041e+06	580378	1.30679e+06	776090	243517	459797	211845	160857	20980.6	607882	756433	553220	974377	304856	159564	595383	255557	1.00887e+06
FALSE	High	Master Protein	O15084	Serine/threonine-protein phosphatase 6 regulatory ankyrin repeat subunit A OS=Homo sapiens OX=9606 GN=ANKRD28 PE=1 SV=5	23.218	10	7	25	7	112.9	ANKRD28	0.69	0.357	0.79	0.484	0.658049	0.0283807	0.867278	0.140112	1.03328e+06	669926	1.1277e+06	535399	733379	215122	1.18407e+06	1.39222e+06	706522	836486	382461	725463	1.5023e+06	1.31486e+06	1.49834e+06	772109	153866	853558	157219	151702		1.03528e+06	1.01303e+06	658756	607189	105281	267908	837675	819060	1.14821e+06
FALSE	High	Master Protein	P00492	Hypoxanthine-guanine phosphoribosyltransferase OS=Homo sapiens OX=9606 GN=HPRT1 PE=1 SV=2	23.09	32	6	27	6	24.6	HPRT1	0.296	0.23	0.35	0.357	0.00132051	0.000159571	0.00172557	0.000778943	954343	769196	1.44657e+06	740632	764372	638390	1.1274e+06	853400	1.25053e+06	1.15075e+06	1.21995e+06	587125	3.89585e+06	3.2201e+06	3.17632e+06	714611	172368	1.01704e+06	251876	144496	74566.3	879103	534360	1.13855e+06	828942	452480	160455	2.22817e+06	1.96097e+06	2.41722e+06
FALSE	High	Master Protein	Q14746	Conserved oligomeric Golgi complex subunit 2 OS=Homo sapiens OX=9606 GN=COG2 PE=1 SV=1	23.074	16	9	23	9	83.2	COG2	0.785	0.278	0.859	0.491	0.898623	0.00105677	0.927725	0.180107	2.55825e+06	2.94468e+06	2.13216e+06	905604	1.0171e+06	364108	3.05224e+06	2.79875e+06	2.0111e+06	1.93338e+06	1.60008e+06	1.56404e+06	4.14228e+06	2.32958e+06	3.2599e+06	2.09947e+06	794309	1.56614e+06	255429	230343		2.6687e+06	2.07019e+06	1.85129e+06	1.38598e+06	573922	545499	2.36911e+06	1.41933e+06	2.51673e+06
FALSE	High	Master Protein	Q12840	Kinesin heavy chain isoform 5A OS=Homo sapiens OX=9606 GN=KIF5A PE=1 SV=2	23.046	9	8	35	1	117.3	KIF5A
FALSE	High	Master Protein	P47897	Glutamine--tRNA ligase OS=Homo sapiens OX=9606 GN=QARS1 PE=1 SV=1	23.032	10	6	35	6	87.7	QARS1	0.772	0.549	0.842	0.705	0.263758	0.00263765	0.469333	0.0787547	2.32754e+06	1.9391e+06	2.13649e+06	1.51997e+06	1.84215e+06	1.07118e+06	2.33077e+06	2.46567e+06	1.99925e+06	1.95249e+06	1.84339e+06	1.9613e+06	3.27238e+06	2.42411e+06	2.76846e+06	1.97073e+06	535906	1.70149e+06	617719	512131	204222	2.03789e+06	1.84236e+06	1.99925e+06	1.53515e+06	734619	835243	1.87158e+06	1.51004e+06	2.13732e+06
FALSE	High	Master Protein	Q9H4A3	Serine/threonine-protein kinase WNK1 OS=Homo sapiens OX=9606 GN=WNK1 PE=1 SV=2	23.022	4	8	39	8	250.6	WNK1	1.489	0.558	1.502	0.92	0.395753	0.216754	0.538282	0.999946	2.95143e+06	2.34292e+06	2.37275e+06	1.46556e+06	889410	530562	2.39318e+06	3.05576e+06	1.8213e+06	2.13897e+06	1.1672e+06	1.46645e+06	1.59384e+06	1.28519e+06	1.95647e+06	2.49897e+06	656002	1.80974e+06	572096	186953	37857.3	2.09246e+06	2.28327e+06	1.67424e+06	1.66076e+06	409159	604278	844683	692755	1.4931e+06
FALSE	High	Master Protein	Q99460	26S proteasome non-ATPase regulatory subunit 1 OS=Homo sapiens OX=9606 GN=PSMD1 PE=1 SV=2	22.998	14	8	15	8	105.8	PSMD1	0.84	10.91	1.499	0.988	0.406677	1.74982e-06	0.476696	0.961813	331683	384401	380249	4.93744e+06	4.95369e+06	2.76507e+06	690922	678496	628527	543319	447068	364825	652553	452568	419248	112591	50154.8	172330	2.11101e+06	1.42524e+06	528287	401195	417139	398090	256935	74210	73389.4	325965	88204.8	212335
FALSE	High	Master Protein	Q08211	ATP-dependent RNA helicase A OS=Homo sapiens OX=9606 GN=DHX9 PE=1 SV=4	22.889	7	8	34	8	140.9	DHX9	0.921	0.714	0.743	0.773	0.97449	0.389079	0.255596	0.371255	2.35676e+06	2.21409e+06	6.63602e+06	2.52783e+06	1.82686e+06	1.63901e+06	1.89999e+06	1.40593e+06	1.93066e+06	1.97867e+06	2.15479e+06	1.69666e+06	1.06614e+07	2.55809e+06	2.53042e+06	1.95074e+06	588650	5.27083e+06	1.07387e+06	492708	300554	1.57251e+06	955631	1.8352e+06	1.50473e+06	825641	723251	6.0976e+06	1.51422e+06	1.86027e+06
FALSE	High	Master Protein	P46939	Utrophin OS=Homo sapiens OX=9606 GN=UTRN PE=1 SV=2	22.888	3	8	28	8	394.2	UTRN	0.88	0.834	0.817	0.843	0.929928	0.267944	0.560246	0.556632	1.41722e+06	1.14857e+06	1.04209e+06	1.19283e+06	1.08808e+06	639704	1.22989e+06	872544	1.06595e+06	1.25676e+06	1.10028e+06	824480	1.30486e+06	1.27641e+06	1.52776e+06	1.19996e+06	323724	799574	475050	284965	67716.7	1.07535e+06	611537	1.06595e+06	988131	438478	327388	733526	795109	1.17947e+06
FALSE	High	Master Protein	P00338	L-lactate dehydrogenase A chain OS=Homo sapiens OX=9606 GN=LDHA PE=1 SV=2	22.887	19	6	63	5	36.7	LDHA	1.124	1.559	1.048	1.278	0.999954	0.474385	0.998656	0.948097	3.76499e+06	2.48263e+06	5.0263e+06	5.22299e+06	3.94566e+06	6.48533e+06	4.64657e+06	2.23756e+06	3.5117e+06	4.28319e+06	3.43584e+06	4.74413e+06	3.35052e+06	3.9651e+06	3.27958e+06	3.18781e+06	688071	4.00292e+06	2.23798e+06	1.12967e+06	1.27968e+06	4.06269e+06	1.62667e+06	3.5117e+06	3.36767e+06	1.36924e+06	2.05445e+06	1.91628e+06	2.46997e+06	2.53192e+06
FALSE	High	Master Protein	Q6P4A7	Sideroflexin-4 OS=Homo sapiens OX=9606 GN=SFXN4 PE=1 SV=1	22.758	31	6	28	6	38	SFXN4	1.024	0.47	0.938	0.911	0.999824	0.0291196	0.999795	1	2.84618e+06	2.19895e+06	3.29947e+06	2.08705e+06	911262	1.30653e+06	2.60618e+06	2.48109e+06	3.20466e+06	3.11413e+06	2.53267e+06	2.41735e+06	2.77929e+06	2.81688e+06	2.41234e+06	2.36922e+06	578626	2.60129e+06	857217	221734	210622	2.27869e+06	1.82582e+06	3.20466e+06	2.36858e+06	978512	1.02438e+06	1.58957e+06	1.75471e+06	1.81459e+06
FALSE	High	Master Protein	Q8IUF1	COBW domain-containing protein 2 OS=Homo sapiens OX=9606 GN=CBWD2 PE=2 SV=1	22.485	13	3	39	1	44	ZNG1B	1.125	0.078	1.061	0.279	0.898694	0.0304118	0.999999	0.321161	311850	25649.5	355572	24422.1	10269.3	21564.7	318037	254109	294126	203082	77208.5	13087.1	243774	314863	277152	264043		283176				278073	189871	294126	159674			139423	196137	213968
FALSE	High	Master Protein	Q9UHB9	Signal recognition particle subunit SRP68 OS=Homo sapiens OX=9606 GN=SRP68 PE=1 SV=2	22.474	11	7	41	7	70.7	SRP68	0.873	1.408	1.017	0.849	0.999963	0.822614	0.949299	0.999615	2.06179e+06	1.45562e+06	1.7028e+06	2.74447e+06	3.1504e+06	1.28326e+06	1.9639e+06	2.26131e+06	1.98209e+06	2.00193e+06	1.6548e+06	1.45569e+06	2.1608e+06	1.30326e+06	1.94957e+06	1.74571e+06	384125	1.30756e+06	1.17597e+06	901983	236876	1.71712e+06	1.68966e+06	1.95644e+06	1.57402e+06	659465	615717	1.23583e+06	708578	1.50511e+06
FALSE	High	Master Protein	Q9NVJ2	ADP-ribosylation factor-like protein 8B OS=Homo sapiens OX=9606 GN=ARL8B PE=1 SV=1	22.452	28	4	41	2	21.5	ARL8B	1.07	1.338	1.772	1.121	0.696623	0.999371	0.938297	0.997228	263388	216063	2.19978e+06	186783	329411	359623	214052	436306	556553	365830	258053	276114	334783	246268	188239	223011	54708	1.72119e+06	69670	79005.7	61237	187155	326010	556553	287635	102838	119572	191474	135194	145325
FALSE	High	Master Protein	Q8N0X7	Spartin OS=Homo sapiens OX=9606 GN=SPART PE=1 SV=1	22.421	11	6	43	6	72.8	SPART	0.609	1.419	0.873	0.763	0.420468	1	0.897615	0.775771	2.75854e+06	2.85257e+06	3.33998e+06	7.25973e+06	6.64527e+06	2.30039e+06	4.08779e+06	3.12923e+06	4.24749e+06	4.50472e+06	3.57184e+06	2.72564e+06	4.6021e+06	4.68331e+06	5.03021e+06	2.23001e+06	797199	2.65994e+06	3.11069e+06	1.92357e+06	435576	3.57413e+06	2.26882e+06	4.24749e+06	3.54185e+06	1.42343e+06	1.16035e+06	2.63209e+06	2.91736e+06	3.88345e+06
FALSE	High	Master Protein	Q9UPN9	E3 ubiquitin-protein ligase TRIM33 OS=Homo sapiens OX=9606 GN=TRIM33 PE=1 SV=3	22.388	8	8	19	8	122.5	TRIM33	1.532	0.837	1.972	0.661	0.334426	0.466261	0.00438533	0.0921895	2.84786e+06	1.65117e+06	2.61115e+06	1.42624e+06	1.11348e+06	1.54564e+06	4.00624e+06	3.36146e+06	3.21716e+06	1.12643e+06	1.06769e+06	1.22431e+06	1.70459e+06	1.49396e+06	2.03018e+06	2.3931e+06	459802	2.07951e+06	589504	260582	261302	3.50283e+06	2.5117e+06	3.21716e+06	853163	381258	504357	957650	911025	1.56735e+06
FALSE	High	Master Protein	Q9Y678	Coatomer subunit gamma-1 OS=Homo sapiens OX=9606 GN=COPG1 PE=1 SV=1	22.245	11	8	49	6	97.7	COPG1	0.75	0.875	1.08	0.977	0.982864	0.477306	0.999991	0.999734	1.72725e+06	2.40157e+06	1.45302e+06	2.01486e+06	2.17531e+06	290241	2.78053e+06	2.48844e+06	1.92682e+06	2.59458e+06	2.25163e+06	1.63178e+06	2.30381e+06	2.10099e+06	2.49362e+06	1.38181e+06	655893	1.11457e+06	847918	611389	26376.8	2.43113e+06	1.85937e+06	1.92682e+06	2.04e+06	881641	694200	1.31762e+06	1.30876e+06	1.92514e+06
FALSE	High	Master Protein	Q14203	Dynactin subunit 1 OS=Homo sapiens OX=9606 GN=DCTN1 PE=1 SV=3	22.184	9	8	33	8	141.6	DCTN1	0.63	0.437	0.708	0.603	0.423575	0.0101704	0.51465	0.417967	996965	853386	799317	591115	693847	191249	957855	1.11803e+06	737208	816451	763560	1.08034e+06	1.75858e+06	1.33113e+06	1.3537e+06	844130	210684	554189	193636	178262		837493	793675	650178	641937	276432	438126	1.00579e+06	819809	1.01226e+06
FALSE	High	Master Protein	P24752	Acetyl-CoA acetyltransferase, mitochondrial OS=Homo sapiens OX=9606 GN=ACAT1 PE=1 SV=1	22.135	23	6	21	6	45.2	ACAT1	0.715	0.405	0.781	0.696	0.30135	0.00442504	0.344469	0.328501	1.36223e+06	1.61372e+06	1.23803e+06	1.23947e+06	771766	711021	1.71423e+06	1.48769e+06	1.123e+06	1.70614e+06	1.24181e+06	1.32718e+06	2.28034e+06	1.73675e+06	1.90571e+06	1.14521e+06	436226	985962	516479	185015	119283	1.49882e+06	1.08302e+06	1.123e+06	1.34145e+06	472058	574739	1.29891e+06	1.08187e+06	1.47126e+06
FALSE	High	Master Protein	P18621	60S ribosomal protein L17 OS=Homo sapiens OX=9606 GN=RPL17 PE=1 SV=3	22.119	36	7	53	6	21.4	RPL17	0.645	0.644	0.633	0.478	0.418681	0.322094	0.302362	0.0246071	1.07854e+07	7.91527e+06	8.64095e+06	8.62047e+06	1.04514e+07	7.04369e+06	1.13297e+07	8.47137e+06	6.38815e+06	8.78712e+06	6.40685e+06	3.31605e+06	1.64902e+07	1.20588e+07	1.33934e+07	9.13198e+06	2.21837e+06	6.88161e+06	3.67023e+06	3.01727e+06	1.37049e+06	9.90608e+06	6.32172e+06	6.37856e+06	6.9089e+06	2.53621e+06	1.377e+06	9.4313e+06	7.51175e+06	1.034e+07
FALSE	High	Master Protein	Q9UBN7	Histone deacetylase 6 OS=Homo sapiens OX=9606 GN=HDAC6 PE=1 SV=2	22.107	5	4	21	4	131.3	HDAC6	0.824	0.324	0.733	0.551	0.925766	0.00188224	0.936184	0.213127	1.14396e+06	942389	1.28971e+06	449881	483270	171689	1.46915e+06	955981	1.01751e+06	938099	764590	597375	1.38881e+06	1.14831e+06	1.60867e+06	902863	219248	965843	125953	110322		1.25612e+06	704419	941107	706731	220967	231083	760939	682770	1.24193e+06
FALSE	High	Master Protein	Q71UM5	40S ribosomal protein S27-like OS=Homo sapiens OX=9606 GN=RPS27L PE=1 SV=3	22.096	39	4	70	1	9.5	RPS27L	0.826	0.583	0.848	0.632	0.999911	0.295371	0.999636	0.993102	2.63165e+06	4.21889e+06	3.15874e+06	2.31266e+06	2.22992e+06	33684.6	3.24322e+06	2.73459e+06	3.38277e+06	3.64125e+06	1.88694e+06	2.41821e+06	4.61927e+06	3.82495e+06	2.86413e+06	2.22822e+06	1189095	2515608	990942	645485		2.83569e+06	2.0433e+06	3.38277e+06	2862946	751976	1.04721e+06	2641913	2.38267e+06	2.21118e+06
FALSE	High	Master Protein	Q96F86	Enhancer of mRNA-decapping protein 3 OS=Homo sapiens OX=9606 GN=EDC3 PE=1 SV=1	22.029	13	5	25	5	56	EDC3	0.466	1.239	0.586	0.721	0.711127	0.857374	0.836723	0.955747	749206	601300	630255	1.67526e+06	1.81962e+06	150439	792280	1.10349e+06	485967	974758	1.01137e+06	759185	1.50385e+06	1.12638e+06	1.35208e+06	634352	132076	501932	717826	526717		692724	824535	455345	766406	403045	287646	860103	701654	1.04384e+06
FALSE	High	Master Protein	Q9Y6K9	NF-kappa-B essential modulator OS=Homo sapiens OX=9606 GN=IKBKG PE=1 SV=2	21.903	13	4	25	4	48.2	IKBKG	0.644	0.77	0.687	0.757	0.573774	0.734262	0.602546	0.522415	668703	425439	382188	509244	775140	331632	453765	579216	427598	559012	500452	366040	721389	660930	609978	566190	114010	259752	218204	224376	52406.8	388812	432792	384828	439525	199438	142439	412586	411711	410478
FALSE	High	Master Protein	P19623	Spermidine synthase OS=Homo sapiens OX=9606 GN=SRM PE=1 SV=1	21.809	23	6	34	6	33.8	SRM	0.917	0.597	0.947	0.807	0.999512	0.0165888	1	0.812142	5.69595e+06	4.33023e+06	4.45601e+06	3.1961e+06	2.89956e+06	1.3596e+06	5.98688e+06	4.56991e+06	4.60435e+06	3.91091e+06	3.92379e+06	4.3509e+06	4.86049e+06	5.25413e+06	4.84389e+06	4.82276e+06	1.21604e+06	3.53104e+06	1.32578e+06	804875	224354	5.23458e+06	3.36298e+06	4.60435e+06	3.07496e+06	1.53821e+06	1.88416e+06	2.77988e+06	3.24766e+06	3.71735e+06
FALSE	High	Master Protein	Q9NX63	MICOS complex subunit MIC19 OS=Homo sapiens OX=9606 GN=CHCHD3 PE=1 SV=1	21.667	23	6	31	6	26.1	CHCHD3	0.957	0.349	0.776	1.431	0.998822	0.000397681	0.624042	0.331865	3.54277e+06	3.7523e+06	3.33221e+06	1.53959e+06	1.29283e+06	629740	2.63553e+06	2.87509e+06	3.05875e+06	5.71438e+06	5.29834e+06	5.10477e+06	4.25146e+06	3.24809e+06	3.70272e+06	2.97594e+06	1.03946e+06	2610841	626021	337674	112043	2.25999e+06	2.14827e+06	3.05875e+06	4.49294e+06	2.11147e+06	2.21063e+06	2.43155e+06	2.02332e+06	2.85859e+06
FALSE	High	Master Protein	O95757	Heat shock 70 kDa protein 4L OS=Homo sapiens OX=9606 GN=HSPA4L PE=1 SV=3	21.631	13	7	23	6	94.5	HSPA4L	0.542	0.6	0.65	0.398	0.557356	0.347277	0.486318	0.0885628	647870	553404	458822	613233	663392	271627	664232	695143	314499	406530	516935	210117	1.02126e+06	655411	1.08421e+06	536418	123890	309995	219144	159206		531154	469354	239965	286390	128946		584094	378563	837039
FALSE	High	Master Protein	P50748	Kinetochore-associated protein 1 OS=Homo sapiens OX=9606 GN=KNTC1 PE=1 SV=1	21.398	4	7	29	7	250.6	KNTC1	1.089	0.275	0.958	0.825	0.981447	0.000577772	0.980441	0.475291	1.77232e+06	1.53053e+06	1.48811e+06	385807	438864	317054	1.40756e+06	1.08929e+06	1.34584e+06	1.15975e+06	1.44315e+06	599833	1.12348e+06	1.40532e+06	1.83244e+06	1.46464e+06	431380	1.18512e+06	122203	95806.5		1.23069e+06	718269	1.34584e+06	911854	575117	211904	614391	875411	1.35452e+06
FALSE	High	Master Protein	Q5JTY5	COBW domain-containing protein 3 OS=Homo sapiens OX=9606 GN=CBWD3 PE=1 SV=1	21.387	13	3	33	1	44	ZNG1C	0.172	0.055	0.955	0.866	0.446223	0.027029	0.999977	0.950565	31322.3	43999.6	289809	14161.9	68344.1	7509.87	244511	221513	343143	284377	55880	221835	203474	256079	292196			230802				213786	165515	343143	223593		96066	116374	159519	225582
FALSE	High	Master Protein	O75600	2-amino-3-ketobutyrate coenzyme A ligase, mitochondrial OS=Homo sapiens OX=9606 GN=GCAT PE=1 SV=1	21.341	22	6	31	6	45.3	GCAT	0.61	0.229	0.836	0.501	0.298996	0.00356589	0.951675	0.272408	1.68855e+06	738317	1.34279e+06	643234	504318	365479	1.84035e+06	2.66809e+06	1.16846e+06	1.85234e+06	1.10436e+06	768772	2.20263e+06	1.82712e+06	2.66601e+06	1.37059e+06	133325	953779	206809	66833		1.6091e+06	1.98663e+06	1.13635e+06	1.41487e+06	425424	269139	1.25976e+06	1.09241e+06	2.01833e+06
FALSE	High	Master Protein	P54136	Arginine--tRNA ligase, cytoplasmic OS=Homo sapiens OX=9606 GN=RARS1 PE=1 SV=2	21.317	16	7	28	7	75.3	RARS1	0.669	0.408	0.774	0.56	0.0869678	0.0024485	0.216648	0.0270796	2.45062e+06	2.40294e+06	2.0282e+06	2.01821e+06	1.4656e+06	1.25014e+06	2.81241e+06	2.78132e+06	2.0692e+06	2.52006e+06	1.62438e+06	2.01226e+06	3.59417e+06	2.98328e+06	4.72788e+06	2.02593e+06	643808	1.61525e+06	836970	386392	220614	2.45901e+06	2.07821e+06	1.99034e+06	1.98141e+06	614399	849947	2.05562e+06	1.85837e+06	3.65004e+06
FALSE	High	Master Protein	Q04760	Lactoylglutathione lyase OS=Homo sapiens OX=9606 GN=GLO1 PE=1 SV=4	21.216	25	4	25	4	20.8	GLO1	0.362	0.513	0.409	0.373	0.0950347	0.121571	0.188506	0.0875306	3.39321e+06	1.34436e+06	1.93256e+06	2.74249e+06	3.59203e+06	1.04305e+06	3.10655e+06	2.18273e+06	2.00646e+06	2.43232e+06	1.99037e+06	1.73094e+06	5.60623e+06	4.41414e+06	5.34188e+06	2.87303e+06	344738	1.49675e+06	1.15584e+06	1.03977e+06	183617	2.71619e+06	1.6045e+06	1.99912e+06	1.84531e+06	772007	749588	3.20639e+06	2.74969e+06	4.12407e+06
FALSE	High	Master Protein	Q7L8L6	FAST kinase domain-containing protein 5, mitochondrial OS=Homo sapiens OX=9606 GN=FASTKD5 PE=1 SV=1	21.19	12	7	43	7	86.5	FASTKD5	0.941	0.232	1.373	0.595	0.999842	0.0280532	0.983812	0.549171	1.28013e+06	1.78244e+06	2.67629e+06	708938	438873	411196	585106	2.6007e+06	2.70044e+06	1.12609e+06	1.25125e+06	918877	2.02605e+06	1.89369e+06	1.88977e+06	1.08389e+06	502383	2.13139e+06	303769	94710.9	58635	499264	1.94325e+06	2.70044e+06	885394	498644	377642	1.15877e+06	1.17963e+06	1.45895e+06
FALSE	High	Master Protein	O76094	Signal recognition particle subunit SRP72 OS=Homo sapiens OX=9606 GN=SRP72 PE=1 SV=3	21.131	13	5	32	5	74.6	SRP72	0.665	1.078	0.825	0.667	0.589715	0.989892	0.959714	0.862674	948914	726998	314346	1.17952e+06	1.17862e+06	465507	1.11853e+06	901546	513791	1.00066e+06	728983	514965	1.09295e+06	821952	1.16236e+06	803445	193957	169335	492006	320656	72693.7	977975	673639	409757	786774	290511	184588	579802	464264	897369
FALSE	High	Master Protein	Q9BQ70	Transcription factor 25 OS=Homo sapiens OX=9606 GN=TCF25 PE=1 SV=1	21.124	19	8	35	8	76.6	TCF25	0.721	0.551	0.93	0.674	0.419996	0.295147	1	0.687906	1.65525e+06	524008	1.2781e+06	1.09951e+06	975824	821694	1.6484e+06	1.94567e+06	1.48929e+06	1.68894e+06	819457	1.19383e+06	1.77176e+06	1.46329e+06	1.85882e+06	1.26489e+06	72511.9	895507	393170	226732	125877	1.39094e+06	1.45381e+06	1.48929e+06	1.3057e+06	269999	463924	987995	911521	1.40012e+06
FALSE	High	Master Protein	P62244	40S ribosomal protein S15a OS=Homo sapiens OX=9606 GN=RPS15A PE=1 SV=2	21.045	36	5	67	5	14.8	RPS15A	1.273	0.764	1.208	1.062	0.0961441	0.19221	0.247313	0.97096	2.53321e+07	2.58122e+07	2.55574e+07	1.53249e+07	2.01682e+07	1.48971e+07	2.27891e+07	2.58179e+07	2.42485e+07	2.1309e+07	2.20512e+07	2.04488e+07	2.3098e+07	1.78712e+07	2.00707e+07	2.14487e+07	7.27516e+06	2.03538e+07	6.56648e+06	5.83798e+06	2.93949e+06	1.99255e+07	1.92913e+07	2.42485e+07	1.67543e+07	8.78776e+06	8.85538e+06	1.32105e+07	1.11325e+07	1.54951e+07
FALSE	High	Master Protein	O75170	Serine/threonine-protein phosphatase 6 regulatory subunit 2 OS=Homo sapiens OX=9606 GN=PPP6R2 PE=1 SV=2	20.88	9	6	31	5	104.9	PPP6R2	1.005	0.482	0.999	0.458	1	0.184069	0.999902	0.298656	1.14066e+06	806112	1.23775e+06	546906	586233	178117	1.22278e+06	1.00463e+06	1.1338e+06	968800	520146	175085	1.13473e+06	1.19399e+06	865631	965800	216478	985737	221968	152866		1.06913e+06	709233	1.1338e+06	761721	189356		648989	743766	668289
FALSE	High	Master Protein	O60716	Catenin delta-1 OS=Homo sapiens OX=9606 GN=CTNND1 PE=1 SV=1	20.855	10	7	32	7	108.1	CTNND1	0.798	0.826	0.992	0.67	0.964578	0.327144	0.999724	0.272661	1.75977e+06	1.88289e+06	2.3938e+06	1.9475e+06	2.06417e+06	836668	2.24455e+06	2.33832e+06	2.52589e+06	1.57979e+06	1.18298e+06	1.65023e+06	2.45185e+06	2.04912e+06	2.35811e+06	1.38317e+06	496736	1.90641e+06	830861	580757	119850	1.96251e+06	1.7472e+06	2.45717e+06	1.19867e+06	426599	639611	1.36516e+06	1.25293e+06	1.82052e+06
FALSE	High	Master Protein	Q14694	Ubiquitin carboxyl-terminal hydrolase 10 OS=Homo sapiens OX=9606 GN=USP10 PE=1 SV=2	20.819	11	6	40	6	87.1	USP10	1.251	0.555	1.726	1.107	0.842866	0.14141	0.655222	0.999976	4.30654e+06	2.52461e+06	1.97637e+06	1.12059e+06	1.17353e+06	469693	3.77345e+06	3.48207e+06	2.3258e+06	3.09987e+06	2.2338e+06	1.26317e+06	2.01753e+06	1.44728e+06	2.7241e+06	3.64634e+06	705351	1.54727e+06	433984	295320	74704	3.29929e+06	2.60182e+06	2.3258e+06	2.43728e+06	874214	504134	1.15389e+06	886794	2.10307e+06
FALSE	High	Master Protein	P22234	Multifunctional protein ADE2 OS=Homo sapiens OX=9606 GN=PAICS PE=1 SV=3	20.799	14	6	23	6	47	PAICS	0.534	0.651	0.528	0.561	0.122592	0.0935475	0.078214	0.128336	1.97955e+06	1.81821e+06	1.8863e+06	2.29915e+06	2.70722e+06	951976	2.23908e+06	1.86379e+06	1.2989e+06	2.41381e+06	1.98134e+06	1.45303e+06	4.49494e+06	3.36719e+06	3.52955e+06	1.67608e+06	486158	1.47246e+06	926544	765870	139522	1.95773e+06	1.35634e+06	1.23663e+06	1.89786e+06	766252	579506	2.57081e+06	2.09752e+06	2.7249e+06
FALSE	High	Master Protein	Q7Z4H3	5'-deoxynucleotidase HDDC2 OS=Homo sapiens OX=9606 GN=HDDC2 PE=1 SV=1	20.793	29	5	33	5	23.4	HDDC2	0.903	0.39	1.138	0.93	0.694846	0.00159476	0.999358	0.873472	3.41017e+06	1.82788e+06	2.92857e+06	1.52087e+06	1.26394e+06	958179	3.69215e+06	3.71758e+06	2.99157e+06	3.23655e+06	2.26464e+06	3.01649e+06	3.24311e+06	3.91395e+06	2.87489e+06	2.88739e+06	485342	2.32608e+06	640780	341144	176591	3.2282e+06	2.77779e+06	2.99157e+06	2.53382e+06	902494	1.27431e+06	1.85484e+06	2.43811e+06	2.21948e+06
FALSE	High	Master Protein	O00471	Exocyst complex component 5 OS=Homo sapiens OX=9606 GN=EXOC5 PE=1 SV=1	20.723	14	8	26	8	81.8	EXOC5	0.74	0.209	0.944	0.498	0.984735	0.001079	0.996453	0.271756	3.45886e+06	2.3541e+06	2.32246e+06	619124	979052	663916	3.00395e+06	3.05974e+06	2.30987e+06	3.1541e+06	1.58496e+06	1.17366e+06	3.1809e+06	2.48574e+06	3.43117e+06	2.92861e+06	626257	1.77198e+06	213968	221234	88534.1	2.58045e+06	2.22916e+06	2.24145e+06	2.47992e+06	595691	401727	1.80316e+06	1.49522e+06	2.64895e+06
FALSE	High	Master Protein	P37198	Nuclear pore glycoprotein p62 OS=Homo sapiens OX=9606 GN=NUP62 PE=1 SV=3	20.697	14	4	17	4	53.2	NUP62	0.917	1.111	1.514	0.5	0.998309	0.991815	0.999999	0.837234	2.15866e+06	874482	680929	1.05914e+06	1.11454e+06	323726	1.44319e+06	1.74487e+06	293422	623716	476973	464229	953219	430103	1.93287e+06	1827738	240576	493495	420274	310546	38380.2	1.26184e+06	1.30378e+06	216248	376930	164892	181268	509953	245664	1.49222e+06
FALSE	High	Master Protein	O95292	Vesicle-associated membrane protein-associated protein B/C OS=Homo sapiens OX=9606 GN=VAPB PE=1 SV=3	20.686	30	6	39	5	27.2	VAPB	0.799	0.987	0.801	0.788	0.99098	0.553222	0.993342	0.957876	1.77236e+06	1.07599e+06	1.46639e+06	1.85071e+06	1.81268e+06	99816.6	1.4708e+06	1.6466e+06	1.2319e+06	1.47932e+06	1.44788e+06	837940	1.75343e+06	2.0065e+06	1.83641e+06	1.50065e+06	295014	1.16782e+06	777046	524707		1.28599e+06	1.23035e+06	1.2319e+06	1.16312e+06	577002	323839	1.00284e+06	1.2499e+06	1.41775e+06
FALSE	High	Master Protein	Q99567	Nuclear pore complex protein Nup88 OS=Homo sapiens OX=9606 GN=NUP88 PE=1 SV=2	20.679	13	6	45	6	83.5	NUP88	1.191	1.121	1.549	1.137	0.638794	0.993776	0.308059	0.969332	3.0591e+06	1.90472e+06	2.08096e+06	2.56715e+06	1.95951e+06	1.18134e+06	3.09276e+06	2.70723e+06	2.30149e+06	2.58634e+06	1.98742e+06	1.34756e+06	1.23134e+06	2.08087e+06	1.74735e+06	2.59014e+06	521385	1.60029e+06	1.05983e+06	545672	208439	2.70413e+06	2.02285e+06	2.30149e+06	2.03352e+06	792019	560582	697256	1.29623e+06	1.32504e+06
FALSE	High	Master Protein	Q92600	CCR4-NOT transcription complex subunit 9 OS=Homo sapiens OX=9606 GN=CNOT9 PE=1 SV=1	20.664	27	7	54	7	33.6	CNOT9	1.705	1.336	1.371	1.306	0.491994	0.999997	0.742407	0.793383	6.17878e+06	5.95308e+06	4.62251e+06	4.66671e+06	5.74568e+06	1.64158e+06	5.33214e+06	4.78918e+06	4.56311e+06	4.56091e+06	5.30324e+06	4.43694e+06	3.49217e+06	4.71724e+06	2.54821e+06	5.23157e+06	1.67788e+06	3.67395e+06	1.98014e+06	1.66317e+06	282369	4.60326e+06	3.57849e+06	4.56311e+06	3.52873e+06	2.11343e+06	1.90761e+06	1.99183e+06	2.9385e+06	1.92998e+06
FALSE	High	Master Protein	Q9ULX6	A-kinase anchor protein 8-like OS=Homo sapiens OX=9606 GN=AKAP8L PE=1 SV=4	20.662	9	4	57	4	71.6	AKAP8L	0.848	0.76	1.023	0.804	0.99996	0.332319	0.989945	0.888755	1.24365e+06	989030	999660	932186	895202	461560	1.30747e+06	1.20571e+06	1.10315e+06	1.2556e+06	634382	947331	1.17827e+06	940088	1.18817e+06	1.053e+06	278758	796124	393711	259130	55962.4	1.14318e+06	900908	1.10315e+06	987216	239090	384182	673892	545246	917300
FALSE	High	Master Protein	Q9UP83	Conserved oligomeric Golgi complex subunit 5 OS=Homo sapiens OX=9606 GN=COG5 PE=1 SV=3	20.638	12	7	36	7	92.7		0.747	0.217	0.716	0.525	0.385305	1.05768e-05	0.220382	0.00536081	2.37347e+06	2.88985e+06	2.09663e+06	715749	688860	446806	2.27268e+06	2.19982e+06	2.32266e+06	1.66828e+06	1.9047e+06	1.0586e+06	3.93521e+06	2.96923e+06	3.17624e+06	2.00961e+06	814504	1.66975e+06	244228	168861	59976.1	1.9871e+06	1.61442e+06	2.32266e+06	1.28118e+06	750895	414742	2.25068e+06	1.84962e+06	2.45213e+06
FALSE	High	Master Protein	Q7Z4W1	L-xylulose reductase OS=Homo sapiens OX=9606 GN=DCXR PE=1 SV=2	20.623	31	5	23	5	25.9	DCXR	0.298	0.114	0.451	0.246	0.0297931	0.000601244	0.0917034	0.0037749	981455	339908	538120	339685	206637	179158	813727	1.07568e+06	414474	446324	444038	238270	2.06061e+06	1.61331e+06	1.80524e+06	708186	45577.8	335274	110569	26021.7		668530	786851	277771	217968	109053		1.17853e+06	1.00497e+06	1.39369e+06
FALSE	High	Master Protein	Q9Y4W2	Ribosomal biogenesis protein LAS1L OS=Homo sapiens OX=9606 GN=LAS1L PE=1 SV=2	20.511	13	7	45	7	83	LAS1L	0.983	0.645	0.965	0.875	0.999999	0.0877386	0.999683	0.990243	3.16021e+06	3.32975e+06	3.55263e+06	2.89097e+06	2.18453e+06	1.21408e+06	3.15264e+06	3.26774e+06	4.12166e+06	3.77006e+06	2.96439e+06	2.67907e+06	3.44258e+06	3.38606e+06	3.28889e+06	2.67575e+06	930134	2.8293e+06	1.21637e+06	610384	226823	2.75649e+06	2.44167e+06	4.09283e+06	2.95598e+06	1.15528e+06	1.14118e+06	1.96893e+06	2.10927e+06	2.53911e+06
FALSE	High	Master Protein	P10321	HLA class I histocompatibility antigen, C alpha chain OS=Homo sapiens OX=9606 GN=HLA-C PE=1 SV=3	20.511	20	5	36	1	40.6	HLA-C	0.793	0.043	0.792	0.681	0.997404	0.031249	0.980867	0.946827	433977	458262	484620	360770	8402.21	25036.7	274006	457931	473659	431183	393767	235648	498689	668702	578036	367448	129161	385949	154585			239575	342167	473659	339019	156922	102048	285217	416553	446258
FALSE	High	Master Protein	Q15054	DNA polymerase delta subunit 3 OS=Homo sapiens OX=9606 GN=POLD3 PE=1 SV=2	20.505	12	4	36	4	51.4	POLD3	1.106	0.687	1.116	0.992	0.995895	0.0821141	0.999266	0.999956	1.77922e+06	1.75647e+06	1.72321e+06	1.30101e+06	1.09109e+06	502846	1.50578e+06	1.77346e+06	1.86585e+06	1.87979e+06	1.36545e+06	1.57658e+06	1.58861e+06	1.84731e+06	1.47666e+06	1.50647e+06	495061	1.37236e+06	525878	273753	68799.1	1.2925e+06	1.32513e+06	1.79934e+06	1.43437e+06	529569	682742	886418	1.11784e+06	1.14002e+06
FALSE	High	Master Protein	Q53R41	FAST kinase domain-containing protein 1, mitochondrial OS=Homo sapiens OX=9606 GN=FASTKD1 PE=1 SV=1	20.477	9	7	45	7	97.3	FASTKD1	1.087	0.157	1.052	0.887	0.999985	6.21305e-05	0.973608	0.945974	4.3326e+06	3.73753e+06	4.36239e+06	1.32725e+06	625613	494267	4.12533e+06	4.19083e+06	5.55867e+06	3.53385e+06	3.22426e+06	3.78008e+06	3.98425e+06	3.90645e+06	4.30697e+06	3.66841e+06	1.05342e+06	3.47419e+06	528996	116157	51887.6	3.54372e+06	3.13141e+06	5.55867e+06	2.7785e+06	1.28492e+06	1.63697e+06	2.27873e+06	2.43343e+06	3325091
FALSE	High	Master Protein	Q9Y613	FH1/FH2 domain-containing protein 1 OS=Homo sapiens OX=9606 GN=FHOD1 PE=1 SV=3	20.462	8	6	25	6	126.5	FHOD1	0.809	0.571	1.089	0.75	0.99478	0.494093	0.999964	0.754735	748600	394678	371916	243895	278493	465080	705715	530966	382437	623038	365505	218961	487643	390718	835127	633840	34745.1	238442		21446.9	42280.8	617036	396740	265226	489866	94511.6	47215.1	262086	115691	644739
FALSE	High	Master Protein	P13489	Ribonuclease inhibitor OS=Homo sapiens OX=9606 GN=RNH1 PE=1 SV=2	20.435	13	4	33	4	49.9	RNH1	0.483	0.428	0.535	0.562	0.0596461	0.0113262	0.107162	0.131909	1.23872e+06	912781	1.09373e+06	1.34372e+06	970380	436924	1.34644e+06	1.21273e+06	996337	1.27317e+06	1.31209e+06	1.07549e+06	2.80746e+06	1.90652e+06	2.2651e+06	1.04882e+06	257268	871042	575763	273399	82338.4	1.17725e+06	906155	996337	1.00104e+06	522887	465743	1.60568e+06	1.18762e+06	1.74871e+06
FALSE	High	Master Protein	O75122	CLIP-associating protein 2 OS=Homo sapiens OX=9606 GN=CLASP2 PE=1 SV=3	20.427	8	7	21	6	141	CLASP2	0.55	0.546	1.014	0.569	0.515633	0.815107	1	0.650908	584892	91851.2	353076	350515	396390	291683	683999	650529	403548	538416	365080	134746	652886	427571	641616	442377		202460	112433	80902.7	31619.9	549446	438584	368945	407804	113303		373407	217855	495343
FALSE	High	Master Protein	Q8WUM0	Nuclear pore complex protein Nup133 OS=Homo sapiens OX=9606 GN=NUP133 PE=1 SV=2	20.406	8	7	20	7	128.9	NUP133	0.728	0.603	0.808	0.662	0.991252	0.123018	0.974675	0.512849	2.14664e+06	1.08256e+06	1.09021e+06	903168	1.10005e+06	611963	1.7199e+06	1.21032e+06	1.11008e+06	1.24774e+06	991402	966770	1.49751e+06	1.67202e+06	1.33191e+06	1.81756e+06	282586	783282	331094	291539	102634	1.50378e+06	868031	1.11008e+06	981037	357855	339927	851121	999792	1.02827e+06
FALSE	High	Master Protein	P00367	Glutamate dehydrogenase 1, mitochondrial OS=Homo sapiens OX=9606 GN=GLUD1 PE=1 SV=2	20.397	17	8	44	8	61.4	GLUD1	1.001	0.535	1.064	0.866	0.987847	0.120813	0.999992	0.824103	3.23802e+06	1.76376e+06	4.22888e+06	2.11035e+06	1.73058e+06	946801	2.98022e+06	3.44304e+06	3.79377e+06	2.80194e+06	1.51256e+06	3.44672e+06	3.23595e+06	4.23842e+06	2.6636e+06	2.71523e+06	484226	3.36786e+06	877929	475973	164439	2.60573e+06	2.57265e+06	3.79377e+06	2.20303e+06	590047	1.4833e+06	1.85075e+06	2.64023e+06	2.04255e+06
FALSE	High	Master Protein	P12270	Nucleoprotein TPR OS=Homo sapiens OX=9606 GN=TPR PE=1 SV=3	20.384	5	8	20	8	267.1	TPR	0.524	0.46	0.506	0.485	0.275257	0.0735706	0.254853	0.160201	208783	107654	146506	60670.4	128470	131021	201890	141536	107016	160504	135484	91855.8	1.10552e+06	173170	279472	164005	20945	110290		26310		141250	65780.7	92339.2	68729.5	39903	30788.6	632282	75775.4	174228
FALSE	High	Master Protein	Q5VUA4	Zinc finger protein 318 OS=Homo sapiens OX=9606 GN=ZNF318 PE=1 SV=2	20.38	5	8	31	8	251	ZNF318	0.504	0.223	1.087	0.469	0.784018	0.0202802	0.994631	0.822629	997641	797458	766800	352569	572288	160208	1.83428e+06	1.72107e+06	990245	1.44265e+06	742537	619689	1.58346e+06	748549	1.74651e+06	803135	200082	530491	93519.1	146882		1.60379e+06	1.28599e+06	950462	1.13429e+06	269944	221542	905635	442697	1.34835e+06
FALSE	High	Master Protein	P48634	Protein PRRC2A OS=Homo sapiens OX=9606 GN=PRRC2A PE=1 SV=3	20.343	5	7	30	6	228.7	PRRC2A	0.455	0.437	0.775	0.559	0.890437	0.836651	0.998742	0.59041	522086	233906	175902	224800	401147	204332	398530	632427	341163	287272	351568	105377	514038	233510	523158	442050	41765.5	120771	73649.2	97920.5		348451	472552	275854	208968	113892		293996	108588	403891
FALSE	High	Master Protein	Q9NRN7	L-aminoadipate-semialdehyde dehydrogenase-phosphopantetheinyl transferase OS=Homo sapiens OX=9606 GN=AASDHPPT PE=1 SV=2	20.293	14	4	35	4	35.8	AASDHPPT	1.016	0.653	1.048	0.99	0.998664	0.116178	0.96868	0.985393	2.79207e+06	1.7681e+06	3.7504e+06	1.79554e+06	1.9087e+06	1.45172e+06	2.88049e+06	3.72367e+06	2.76413e+06	2.97779e+06	2.72094e+06	2.01886e+06	2.74897e+06	2.62935e+06	2.95308e+06	2.36404e+06	490060	2.9868e+06	736824	543064	286452	2.51853e+06	2.78234e+06	2.76413e+06	2.34129e+06	1.08434e+06	845910	1.57223e+06	1.63789e+06	2.27985e+06
FALSE	High	Master Protein	P40937	Replication factor C subunit 5 OS=Homo sapiens OX=9606 GN=RFC5 PE=1 SV=1	20.287	25	6	30	6	38.5	RFC5	2.158	0.712	2.261	2.164	0.239254	0.248493	0.168436	0.212815	3.54854e+06	2.72757e+06	3.23715e+06	1.12593e+06	211989	1.06802e+06	3.70885e+06	3.25028e+06	3.39192e+06	3.38813e+06	3.24598e+06	3.11853e+06	1.66703e+06	1.50013e+06	1.11348e+06	3.00455e+06	768766	2.57805e+06	433199		178251	3.24281e+06	2.42862e+06	3.39192e+06	2.66392e+06	1.29358e+06	1.35048e+06	870333	905036	780339
FALSE	High	Master Protein	Q9P258	Protein RCC2 OS=Homo sapiens OX=9606 GN=RCC2 PE=1 SV=2	20.286	15	6	37	6	56	RCC2	0.53	0.659	0.588	0.562	0.0047694	0.0893458	0.0122244	0.0197925	2.1046e+06	1.87328e+06	2.40172e+06	2.61918e+06	2.86657e+06	2.45535e+06	2.51881e+06	2.33872e+06	2.00264e+06	2.89519e+06	2.03591e+06	2.23258e+06	4.20549e+06	3.02313e+06	3.9744e+06	1.73574e+06	493341	1.90494e+06	1.06966e+06	811745	465745	2.13902e+06	1.71208e+06	1.94084e+06	2.27635e+06	786130	934941	2.40526e+06	1.84038e+06	3.03598e+06
FALSE	High	Master Protein	Q9UGP8	Translocation protein SEC63 homolog OS=Homo sapiens OX=9606 GN=SEC63 PE=1 SV=2	20.221	15	8	33	8	87.9	SEC63	0.54	4.574	1.08	0.709	0.882327	0.739309	0.996662	0.953042	1.24531e+06	549259	695642	6.33286e+06	5.89829e+06	541822	655512	1.39194e+06	1.44361e+06	1.33328e+06	913899	580215	1.65835e+06	1.11461e+06	1.28942e+06	1.05441e+06	109695	488112	2.71354e+06	1.70735e+06	63211.4	527345	1.04006e+06	1.44361e+06	1.0483e+06	344624	216935	908277	638197	995462
FALSE	High	Master Protein	O15269	Serine palmitoyltransferase 1 OS=Homo sapiens OX=9606 GN=SPTLC1 PE=1 SV=1	20.199	16	6	42	6	52.7	SPTLC1	0.879	0.454	0.912	0.727	0.9717	0.000657719	0.971587	0.398004	4.19658e+06	3.95617e+06	4.37717e+06	2.34748e+06	2.1687e+06	1.25094e+06	4.41166e+06	4.35562e+06	3.78083e+06	3.42522e+06	3.57862e+06	3.47284e+06	4.7756e+06	3.81967e+06	5.15084e+06	3.55324e+06	1.11505e+06	3.48596e+06	1.00586e+06	617365	205667	3.8573e+06	3254536	3.78083e+06	2.69309e+06	1.42614e+06	1.50392e+06	2.73132e+06	2.36967e+06	3.97657e+06
FALSE	High	Master Protein	P46940	Ras GTPase-activating-like protein IQGAP1 OS=Homo sapiens OX=9606 GN=IQGAP1 PE=1 SV=1	20.13	6	8	13	7	189.1	IQGAP1	1.138	0.283	0.83	0.763	1	0.00822527	0.998659	0.534463	2.75493e+06	2.45725e+06	1.19973e+06	610655	773255	539526	2.43203e+06	1.79196e+06	1.52526e+06	1.64677e+06	1.72138e+06	840486	2.40519e+06	1.57625e+06	2.15907e+06	2.32323e+06	692576	881930	159431	170685	54813.9	2.10301e+06	1.31534e+06	1.39728e+06	1.27765e+06	666245	296202	1.33398e+06	918704	1.66686e+06
FALSE	High	Master Protein	Q9NSE4	Isoleucine--tRNA ligase, mitochondrial OS=Homo sapiens OX=9606 GN=IARS2 PE=1 SV=2	19.971	8	6	28	6	113.7	IARS2	0.64	0.359	0.668	0.461	0.483875	0.0115696	0.639034	0.120664	2.08555e+06	1.56686e+06	2.74026e+06	1.64476e+06	1.17103e+06	670792	2.57591e+06	2.1776e+06	1.97243e+06	2.33438e+06	1.50187e+06	1.16834e+06	2.49208e+06	3.93873e+06	3.26021e+06	1.70297e+06	426429	2.18233e+06	656808	318703	114033	2.25222e+06	1.61947e+06	1.94754e+06	1.83542e+06	576464	472675	1.4253e+06	2.45354e+06	2.51696e+06
FALSE	High	Master Protein	Q08J23	RNA cytosine C(5)-methyltransferase NSUN2 OS=Homo sapiens OX=9606 GN=NSUN2 PE=1 SV=2	19.884	10	6	27	6	86.4	NSUN2	0.778	0.718	0.79	0.724	0.780593	0.0818346	0.702474	0.391991	2.91887e+06	1.97403e+06	2.26163e+06	2.14071e+06	2.08842e+06	777683	2.33014e+06	2.29765e+06	2.19012e+06	2.34337e+06	1.56909e+06	2.10435e+06	3.62152e+06	2.90831e+06	2.83013e+06	2.47141e+06	534354	1.73976e+06	890770	597934	130302	2.03734e+06	1.69033e+06	2.13631e+06	1.84248e+06	587883	911291	2.07127e+06	1.81166e+06	2.18493e+06
FALSE	High	Master Protein	Q92947	Glutaryl-CoA dehydrogenase, mitochondrial OS=Homo sapiens OX=9606 GN=GCDH PE=1 SV=1	19.851	19	5	21	5	48.1	GCDH	1.218	0.3	1.712	0.953	0.999977	0.0129624	0.780325	0.981154	3.32651e+06	1.34515e+06	2.80239e+06	715780	689676	184300	3.93958e+06	3.38611e+06	4.21815e+06	3.29023e+06	1.01819e+06	2.19394e+06	2.30119e+06	2.87004e+06	2.13153e+06	2.78918e+06	364968	2.21735e+06	254549	145683		3.38958e+06	2.53011e+06	4.21815e+06	2.58695e+06	367630	911341	1.28224e+06	1.75251e+06	1.63038e+06
FALSE	High	Master Protein	A3KMH1	von Willebrand factor A domain-containing protein 8 OS=Homo sapiens OX=9606 GN=VWA8 PE=1 SV=2	19.753	5	6	13	6	214.7	VWA8	0.899	0.35	1.081	0.755	0.992824	0.000323029	0.771326	0.695499	856419	577579	713221	277815	247307	346887	833194	953954	856875	720080	564477	599052	792934	577843	915233	725130	146700	532080	58399.5	31627.8	24164.3	728497	712798	856875	566165	224953	219236	418883	303913	706583
FALSE	High	Master Protein	Q14409	Glycerol kinase 3 OS=Homo sapiens OX=9606 GN=GK3P PE=2 SV=2	19.565	17	8	21	8	60.6	GK3	0.985	0.331	0.883	0.987	0.999521	0.00100444	0.804598	0.983917	2.81038e+06	2.25994e+06	2.13161e+06	759990	366897	980129	1.61387e+06	2.02598e+06	2.2661e+06	2.26421e+06	1.82823e+06	2.65488e+06	2.29343e+06	2.18951e+06	3.10018e+06	2.35822e+06	598855	1.64693e+06	242430		136091	1.28443e+06	1.44413e+06	2.24342e+06	1.768e+06	692835	1.09325e+06	1.2908e+06	1.33608e+06	2.39341e+06
FALSE	High	Master Protein	Q7LBC6	Lysine-specific demethylase 3B OS=Homo sapiens OX=9606 GN=KDM3B PE=1 SV=2	19.519	6	7	32	7	191.5	KDM3B	1.608	0.484	2.009	1.244	0.613122	0.196892	0.361816	0.999333	1.30627e+06	1.09097e+06	1.15693e+06	636379	348123	234181	1.54697e+06	1.44588e+06	1.13826e+06	1.13088e+06	895326	359557	719537	679957	911113	1.10601e+06	294389	872473	212101	45271.9		1.31848e+06	1.08037e+06	1.12011e+06	829718	356801	54670.6	399597	366735	689635
FALSE	High	Master Protein	P24468	COUP transcription factor 2 OS=Homo sapiens OX=9606 GN=NR2F2 PE=1 SV=1	19.507	12	4	35	4	45.5	NR2F2	1.212	0.399	1.223	0.509	1	0.0252172	0.86982	0.523467	2.05492e+06	905294	2.03109e+06	719354	668925	434307	2.0542e+06	1.9081e+06	2.04925e+06	1.55701e+06	822699	852206	1.67529e+06	1.14612e+06	1.99206e+06	1.7399e+06	241585	1.61755e+06	278595	177220	74633.7	1.79607e+06	1.42574e+06	2.04925e+06	1.2242e+06	299378	346316	958152	713953	1.53792e+06
FALSE	High	Master Protein	P62241	40S ribosomal protein S8 OS=Homo sapiens OX=9606 GN=RPS8 PE=1 SV=2	19.425	17	3	36	3	24.2	RPS8	0.828	0.856	0.695	0.619	0.91786	0.890487	0.392037	0.0992085	3.8134e+06	4.15334e+06	4.87675e+06	4.293e+06	4.70177e+06	3.6996e+06	4.07454e+06	3.46385e+06	3.4876e+06	4.36538e+06	3.1065e+06	2.37675e+06	5.44006e+06	5.01544e+06	4.03672e+06	3.22881e+06	1.17062e+06	3.88382e+06	1.83949e+06	1.361e+06	730003	3.56254e+06	2.5882e+06	3.4876e+06	3.43229e+06	1.23799e+06	1.02926e+06	3.11135e+06	3124257	3.11644e+06
FALSE	High	Master Protein	O43399	Tumor protein D54 OS=Homo sapiens OX=9606 GN=TPD52L2 PE=1 SV=2	19.392	29	5	26	5	22.2	TPD52L2	0.442	2.194	0.886	0.934	0.24114	0.747107	0.999961	0.984753	1.09194e+06	754115	513623	4.27165e+06	3.74684e+06	998330	1.31353e+06	2.00509e+06	1.51277e+06	1.65089e+06	995981	1.59494e+06	1.7769e+06	1.474e+06	1.70787e+06	816669	198387	340867	1.81474e+06	1.08458e+06	175775	1.08433e+06	1.46484e+06	1.45203e+06	1.24635e+06	371327	680115	992165	878597	1.30471e+06
FALSE	High	Master Protein	O14757	Serine/threonine-protein kinase Chk1 OS=Homo sapiens OX=9606 GN=CHEK1 PE=1 SV=2	19.336	17	6	29	6	54.4	CHEK1	0.386	0.707	0.684	0.38	0.179239	0.513939	0.889927	0.153913	1.05629e+06	449179	575573	1.43928e+06	1.05482e+06	392298	1.02129e+06	1.0036e+06	1157044	854042	510805	566921	1.49221e+06	1.21544e+06	1.53857e+06	894361	85793.1	395908	585148	287988	57597.1	892957	749895	1157044	671493	179698	218476	853442	757130	1.18782e+06
FALSE	High	Master Protein	P05166	Propionyl-CoA carboxylase beta chain, mitochondrial OS=Homo sapiens OX=9606 GN=PCCB PE=1 SV=3	19.315	15	5	29	5	58.2	PCCB	1.171	1.112	1.033	0.991	0.927025	0.962724	0.992148	0.876591	1.13348e+06	535633	1.06889e+06	1.06478e+06	656027	1.01544e+06	942644	851901	1.01696e+06	916160	715766	904936	912912	1.32858e+06	877517	959717	138244	836366	427320	170162	177003	772435	587840	1.01696e+06	720334	237034	380093	496927	827610	648073
FALSE	High	Master Protein	P18031	Tyrosine-protein phosphatase non-receptor type 1 OS=Homo sapiens OX=9606 GN=PTPN1 PE=1 SV=1	19.217	21	7	39	7	49.9	PTPN1	1.514	1.115	1.346	1.644	0.655675	0.93032	0.649119	0.129424	4.16323e+06	2.5727e+06	4.04734e+06	4.01179e+06	2.98177e+06	2.44705e+06	2.37973e+06	3.59865e+06	5.10108e+06	4.39638e+06	3.65891e+06	6.35871e+06	2.37668e+06	2.67351e+06	2.7452e+06	3.49925e+06	716835	3.18039e+06	1.69922e+06	840258	466308	2.06073e+06	2.6825e+06	5.10108e+06	3.45666e+06	1.44467e+06	2.75365e+06	1.33094e+06	1.6394e+06	2.11065e+06
FALSE	High	Master Protein	P53350	Serine/threonine-protein kinase PLK1 OS=Homo sapiens OX=9606 GN=PLK1 PE=1 SV=1	19.208	15	6	20	6	68.2	PLK1	0.52	0.76	0.505	0.515	0.148931	0.952144	0.36457	0.44312	4.4004e+06	975201	2.72758e+06	4.75591e+06	3.9805e+06	3.59093e+06	2.64549e+06	3.36682e+06	2.41859e+06	3.67985e+06	2.52673e+06	2.6998e+06	5.24081e+06	4.007e+06	6.23188e+06	3.72582e+06	247330	2.17223e+06	2.00656e+06	1.14962e+06	695894	2.31307e+06	2.5157e+06	2.41859e+06	2.89329e+06	986150	1.09072e+06	2.99739e+06	2.49607e+06	4.81116e+06
FALSE	High	Master Protein	Q13363	C-terminal-binding protein 1 OS=Homo sapiens OX=9606 GN=CTBP1 PE=1 SV=2	19.156	16	5	33	5	47.5	CTBP1	1.566	0.517	1.324	1.367	0.784303	0.287947	0.9501	0.994021	3.05761e+06	3.42532e+06	3.16349e+06	2.41137e+06	1.04538e+06	361498	2.92725e+06	2.67535e+06	2.62842e+06	3.09451e+06	1.70354e+06	2.76254e+06	1.96976e+06	2.02033e+06	2.36345e+06	2.58888e+06	948798	2.47553e+06	1.01109e+06	268221	45979.3	2.55942e+06	1.99903e+06	2.57084e+06	2.43306e+06	678887	1.18226e+06	1.06867e+06	1.1823e+06	1.73366e+06
FALSE	High	Master Protein	Q9NVH0	Exonuclease 3'-5' domain-containing protein 2 OS=Homo sapiens OX=9606 GN=EXD2 PE=1 SV=2	19.14	14	7	33	7	70.3	EXD2	1.411	1.084	0.974	1.368	0.725267	0.771724	0.876775	0.546673	3.99503e+06	2.27397e+06	4.06424e+06	4.47993e+06	2.4894e+06	3.06806e+06	2.13466e+06	2.75635e+06	4.77371e+06	3.87358e+06	2.54586e+06	4.94235e+06	1.47492e+06	2.8309e+06	2.97678e+06	3.38259e+06	619510	3.22097e+06	1.91959e+06	688403	593058	1.75486e+06	2.00693e+06	4.77371e+06	3.04561e+06	991494	2.11966e+06	811406	1.75771e+06	2.29815e+06
FALSE	High	Master Protein	Q14657	EKC/KEOPS complex subunit LAGE3 OS=Homo sapiens OX=9606 GN=LAGE3 PE=1 SV=2	19.132	38	3	25	3	14.8	LAGE3	0.652	0.255	0.563	0.495	0.502296	0.00175466	0.241522	0.196261	602679	368455	891065	165733	285025	235893	521057	433892	566992	725076	458104	346116	736268	925048	978996	478403	89185.9	709640		49381.1	32983.2	408656	285440	470416	570093	174957	108403	421096	531482	755809
FALSE	High	Master Protein	P17028	Zinc finger protein 24 OS=Homo sapiens OX=9606 GN=ZNF24 PE=1 SV=4	19.117	12	4	40	4	42.1	ZNF24	0.931	0.891	1.182	0.892	0.994865	0.62812	0.358389	0.976003	1.91277e+06	1.74762e+06	2.50795e+06	1.89337e+06	1.83143e+06	1.35578e+06	2.28139e+06	2.49532e+06	2.42897e+06	1.81237e+06	1.83195e+06	1.85934e+06	1.70081e+06	2.12403e+06	2.05463e+06	1.61954e+06	492568	1.99732e+06	811281	530136	263799	1.99471e+06	1.86451e+06	2.42897e+06	1.42498e+06	730060	805192	972749	1.32312e+06	1.58622e+06
FALSE	High	Master Protein	O96011	Peroxisomal membrane protein 11B OS=Homo sapiens OX=9606 GN=PEX11B PE=1 SV=1	19.115	24	6	42	6	28.4	PEX11B	0.7	1.326	0.995	0.844	0.715992	0.955341	0.999715	0.991548	2.0025e+06	1.85127e+06	2.68941e+06	4.45368e+06	3.79157e+06	2.36572e+06	1.98798e+06	2.8445e+06	3.81595e+06	1.90101e+06	2.41182e+06	3.93443e+06	2.85923e+06	3.48895e+06	2.4601e+06	1.67211e+06	518707	2.14183e+06	1.88128e+06	1.09753e+06	452987	1.73817e+06	2.12542e+06	3.81595e+06	1.46826e+06	961148	1.70381e+06	1.63529e+06	2.17336e+06	1.89926e+06
FALSE	High	Master Protein	Q8WVX9	Fatty acyl-CoA reductase 1 OS=Homo sapiens OX=9606 GN=FAR1 PE=1 SV=1	19.077	13	6	50	6	59.3	FAR1	1.515	0.704	1.217	1.145	0.630749	0.0976668	0.633043	0.985873	4.11059e+06	2.75411e+06	4.17775e+06	2.24547e+06	1.90891e+06	1.67595e+06	3.30234e+06	3.27246e+06	4.36874e+06	3.05111e+06	3.10592e+06	3.3243e+06	2.43674e+06	3.82869e+06	2.71282e+06	3480431	776247	3.32714e+06	936912	533238	321679	2.88738e+06	2.44519e+06	4.36874e+06	2.39894e+06	1.23776e+06	1.43959e+06	1.39365e+06	2.385e+06	2.09436e+06
FALSE	High	Master Protein	P63151	Serine/threonine-protein phosphatase 2A 55 kDa regulatory subunit B alpha isoform OS=Homo sapiens OX=9606 GN=PPP2R2A PE=1 SV=1	19.068	13	5	34	5	51.7	PPP2R2A	0.871	0.758	0.882	0.74	0.949134	0.440612	0.950668	0.703506	2.35818e+06	2.0146e+06	2.19638e+06	2.53244e+06	1.91113e+06	1.42021e+06	2.22311e+06	2.33753e+06	2.01302e+06	2.41131e+06	1.84509e+06	1.86638e+06	2.5217e+06	2.11839e+06	2.5882e+06	1.99667e+06	567814	1.74918e+06	1.08511e+06	547183	265613	1.94376e+06	1.6924e+06	2.01302e+06	1.8959e+06	735299	808240	1.44224e+06	1.3196e+06	1.99816e+06
FALSE	High	Master Protein	Q9Y5Y2	Cytosolic Fe-S cluster assembly factor NUBP2 OS=Homo sapiens OX=9606 GN=NUBP2 PE=1 SV=1	18.975	28	4	33	4	28.8	NUBP2	0.98	0.377	0.952	0.803	0.984349	0.000332872	0.999999	0.892145	1.62312e+06	1.30914e+06	2.14488e+06	711392	624381	490868	1.57701e+06	1.41519e+06	1.62732e+06	1.57264e+06	1.21872e+06	1.33035e+06	1.2974e+06	1.65608e+06	1.71794e+06	1.3743e+06	368982	1.70817e+06	281260	165089	61633.6	1.37885e+06	1.05743e+06	1.61073e+06	1.2365e+06	485681	565293	705397	1.03162e+06	1.32629e+06
FALSE	High	Master Protein	P07477	Trypsin-1 OS=Homo sapiens OX=9606 GN=PRSS1 PE=1 SV=1	18.935	11	2	316	2	26.5	PRSS1	2.127	5.063	1.656	2.063	0.366486	0.00505123	0.933541	0.920772	1.39025e+09	1.98568e+09	1.33311e+09	2.75128e+09	3.30944e+09	4.94447e+09	1.47755e+09	8.46637e+08	1.08241e+09	7.539e+08	1.38177e+09	1.34865e+09	6.39095e+08	1.65911e+09	6.53689e+08	1.17712e+09	5.59664e+08	1.06166e+09	1.17885e+09	9.5795e+08	9.75627e+08	1.29182e+09	6.32577e+08	1.08235e+09	5.92756e+08	5.50658e+08	5.84034e+08	3.65477e+08	1.03347e+09	5.04657e+08
FALSE	High	Master Protein	P63173	60S ribosomal protein L38 OS=Homo sapiens OX=9606 GN=RPL38 PE=1 SV=2	18.928	36	3	44	3	8.2	RPL38	1.427	0.985	1.766	1.07	0.693824	0.805057	0.414507	1	8.24291e+06	9.63917e+06	6.11418e+06	3.94063e+06	5.87681e+06	5.68578e+06	1.01991e+07	1.05357e+07	5.97387e+06	7.14966e+06	6.18096e+06	5.48778e+06	7.42182e+06	5.57252e+06	5.77526e+06	6.97926e+06	2.7168e+06	4.86931e+06	1.6885e+06	1.70113e+06	1.12192e+06	8.91754e+06	7.87232e+06	5.97387e+06	5.62144e+06	2.46321e+06	2.37649e+06	4.24479e+06	3.47127e+06	4.45864e+06
FALSE	High	Master Protein	Q08AM6	Protein VAC14 homolog OS=Homo sapiens OX=9606 GN=VAC14 PE=1 SV=1	18.892	12	6	32	6	87.9	VAC14	0.775	0.651	0.971	0.43	0.985317	0.23779	0.999968	0.244498	2.14706e+06	1.64292e+06	1.85199e+06	1.72956e+06	1.55666e+06	564403	2.31984e+06	2.5159e+06	1.85595e+06	1.65521e+06	1.02794e+06	908253	2.52824e+06	1.64353e+06	2.38987e+06	1.75146e+06	455297	1.412e+06	728797	416298	67326.6	2.01893e+06	1.79714e+06	1.78032e+06	1.27198e+06	390823	333451	1.4246e+06	969486	1.81575e+06
FALSE	High	Master Protein	O60518	Ran-binding protein 6 OS=Homo sapiens OX=9606 GN=RANBP6 PE=1 SV=2	18.832	4	3	22	1	124.6	RANBP6	0.643	0.329	0.536	0.401	0.999673	0.946919	1	0.887285	125212	58178.1	212764	66037.8	56462.9	64030.9	104289	71503.7	135377	78007.3	99658.4	20839.6	194624	18014.1	300519	106017		169444	28296.2			91184.4	53427.9	135377	61333.5	39715.4		111312		232008
FALSE	High	Master Protein	P51151	Ras-related protein Rab-9A OS=Homo sapiens OX=9606 GN=RAB9A PE=1 SV=1	18.798	27	4	30	4	22.8	RAB9A	0.876	0.457	0.778	0.72	0.719656	0.000547765	0.385785	0.210269	2.47353e+06	2.36491e+06	1.9464e+06	1.2331e+06	1.36396e+06	940578	2.10109e+06	2.45653e+06	1.74262e+06	1.94271e+06	1.90162e+06	2.04483e+06	3.15753e+06	2.15753e+06	2.6994e+06	2.09434e+06	647440	1.55011e+06	523388	388559	177788	1.78385e+06	1.83553e+06	1.684e+06	1.52746e+06	757826	885520	1.8059e+06	1.34399e+06	2.08401e+06
FALSE	High	Master Protein	Q9H7D7	WD repeat-containing protein 26 OS=Homo sapiens OX=9606 GN=WDR26 PE=1 SV=3	18.629	11	5	42	5	72.1	WDR26	0.587	0.825	0.651	0.726	0.0779254	0.868916	0.151089	0.358893	1.20543e+06	1.06506e+06	928041	1.49757e+06	2.08619e+06	1.19672e+06	1.49409e+06	1.18108e+06	862239	1.71278e+06	1.31766e+06	957368	1.97723e+06	1.81441e+06	1.77548e+06	991402	267924	681725	627442	576655	211381	1.29015e+06	844915	737012	1.34668e+06	513049	375131	1.13084e+06	1.11954e+06	1.33751e+06
FALSE	High	Master Protein	Q5VZL5	Zinc finger MYM-type protein 4 OS=Homo sapiens OX=9606 GN=ZMYM4 PE=1 SV=1	18.615	4	5	26	5	172.7	ZMYM4	0.697	0.597	0.779	0.751	0.726191	0.0771936	0.95414	0.669145	1.06586e+06	621568	761514	705115	652336	326039	1.09002e+06	851450	797697	1.02044e+06	820213	561576	1.09252e+06	903011	1.20666e+06	902466	142417	584480	269380	170143	48413.1	953054	636207	783135	802322	296271	220049	624851	532600	931573
FALSE	High	Master Protein	Q9H9P8	L-2-hydroxyglutarate dehydrogenase, mitochondrial OS=Homo sapiens OX=9606 GN=L2HGDH PE=1 SV=3	18.6	14	5	28	5	50.3	L2HGDH	1.002	0.725	0.966	0.218	0.999991	0.838103	0.999957	0.546539	1.21513e+06	1.19535e+06	496752	1.01472e+06	864631	164532	1.23882e+06	475600	1.15256e+06	940316	235445	260144	1.28546e+06	1.19333e+06	535281	1.02029e+06	336911	336082	407401	232143	11127.1	1.08315e+06	291574	1.08673e+06	739326	70433.8	49510.2	711942	711093	383779
FALSE	High	Master Protein	Q9UKX7	Nuclear pore complex protein Nup50 OS=Homo sapiens OX=9606 GN=NUP50 PE=1 SV=2	18.52	13	4	40	4	50.1	NUP50	1.065	0.944	1.15	0.961	1	1	0.962377	0.958906	1.58338e+06	1.34523e+06	861736	1.19243e+06	1.5455e+06	975933	1.45261e+06	1.86523e+06	1.02494e+06	1.31267e+06	1.21398e+06	748342	1.29535e+06	1.11852e+06	1.26275e+06	1.34065e+06	379154	686282	510939	447370	192571	1.27008e+06	1.39371e+06	1.02494e+06	1.03209e+06	483788	317708	740856	696759	974873
FALSE	High	Master Protein	P62913	60S ribosomal protein L11 OS=Homo sapiens OX=9606 GN=RPL11 PE=1 SV=2	18.485	29	5	57	5	20.2	RPL11	1.05	1.099	1.06	0.957	0.999767	0.947058	0.998641	0.986731	2.22971e+07	2.47323e+07	2.07031e+07	2.33282e+07	2.61048e+07	1.17201e+07	2.25117e+07	2.25496e+07	1.78282e+07	2.22844e+07	2.032e+07	1.7807e+07	2.08556e+07	2.12348e+07	2.35466e+07	1.88603e+07	6.94404e+06	1.64878e+07	9.98329e+06	7.53559e+06	2.27156e+06	1.96829e+07	1.68491e+07	1.78282e+07	1.75212e+07	8.09785e+06	7.71136e+06	1.1928e+07	1.32277e+07	1.81786e+07
FALSE	High	Master Protein	Q9H2U2	Inorganic pyrophosphatase 2, mitochondrial OS=Homo sapiens OX=9606 GN=PPA2 PE=1 SV=2	18.464	26	6	30	6	37.9	PPA2	0.821	0.332	0.731	0.56	0.378935	8.00259e-05	0.362065	0.00891435	2.49271e+06	1.64903e+06	2.91959e+06	834502	1.00865e+06	1.01773e+06	2.51321e+06	2.11634e+06	2.22125e+06	1.8768e+06	1.70069e+06	1.28688e+06	3.03794e+06	3.18338e+06	2.77549e+06	2.0582e+06	442733	2.2683e+06	293796	252243	191926	2.14944e+06	1.52016e+06	2.1259e+06	1.43385e+06	626522	504665	1.7316e+06	1.98301e+06	2.12916e+06
FALSE	High	Master Protein	Q9H936	Mitochondrial glutamate carrier 1 OS=Homo sapiens OX=9606 GN=SLC25A22 PE=1 SV=1	18.4	23	7	47	7	34.4	SLC25A22	1.049	0.579	1.122	1.139	0.993453	0.00148525	0.980865	0.989094	1.29803e+07	1.09386e+07	1.2886e+07	7.70729e+06	7.11971e+06	5.15053e+06	1.31697e+07	1.40833e+07	1.37813e+07	1.51096e+07	1.17695e+07	1.39904e+07	1.56187e+07	1.10018e+07	1.22879e+07	1.09904e+07	3.07616e+06	1.02013e+07	3.28421e+06	2.04084e+06	987156	1.15148e+07	1.05231e+07	1.37813e+07	1.188e+07	4.66923e+06	6.05857e+06	8.93284e+06	6.81349e+06	9.48655e+06
FALSE	High	Master Protein	P52948	Nuclear pore complex protein Nup98-Nup96 OS=Homo sapiens OX=9606 GN=NUP98 PE=1 SV=4	18.382	5	8	17	8	197.5	NUP98	0.604	0.33	0.604	0.474	0.0937742	0.000280908	0.0760619	0.039303	1.42408e+06	1.53511e+06	1.58134e+06	838856	1.00427e+06	511656	1.53347e+06	1.32993e+06	1.58177e+06	1.20305e+06	1.14488e+06	1.88716e+06	2.54066e+06	2.58089e+06	2.2729e+06	1.10896e+06	416756	1.21408e+06	325407	224770	57987.7	1.31983e+06	922438	1.58177e+06	930930	415100	787927	1.45309e+06	1.60771e+06	1.75474e+06
FALSE	High	Master Protein	P13646	Keratin, type I cytoskeletal 13 OS=Homo sapiens OX=9606 GN=KRT13 PE=1 SV=4	18.365	15	8	36	4	49.6	KRT13	1.118	2.7	1.703	1.026	0.819712	0.247752	0.668596	0.999533	2.6619e+06	8.1895e+06	2.18402e+06	3.84906e+06	6.42848e+06	7.3513e+06	4.61076e+06	4.05577e+06	3.54885e+06	1.34409e+06	2.44391e+06	5.33631e+06	2.56411e+06	2.26286e+06	2.38108e+06	2.25383e+06	2.30821e+06	1.73934e+06	1649264	1.86082e+06	1.45056e+06	4.03138e+06	3.03049e+06	3.54885e+06	1.05679e+06	973936	2.3109e+06	1.4665e+06	1.4096e+06	1.83825e+06
FALSE	High	Master Protein	O60502	Protein O-GlcNAcase OS=Homo sapiens OX=9606 GN=OGA PE=1 SV=2	18.339	7	4	37	4	102.8	OGA	1.429	2.238	1.044	1.01	0.966611	0.0579474	0.993722	0.98653	2.83253e+06	4.12319e+06	3.97101e+06	4.2225e+06	6.2205e+06	7.93862e+06	2.90202e+06	2.80777e+06	3.11315e+06	2.20314e+06	2.80613e+06	3.89183e+06	2.77905e+06	4.19078e+06	2.75316e+06	2.3983e+06	1.16212e+06	3.16249e+06	1.80928e+06	1.80062e+06	1.56644e+06	2.53736e+06	2.09798e+06	3.11315e+06	1.73223e+06	1.11829e+06	1.68537e+06	1.58943e+06	2.61055e+06	2.12551e+06
FALSE	High	Master Protein	O75717	WD repeat and HMG-box DNA-binding protein 1 OS=Homo sapiens OX=9606 GN=WDHD1 PE=1 SV=1	18.338	6	5	18	5	125.9	WDHD1	0.919	2.693	0.752	0.931	0.999832	0.00189054	0.331892	0.915697	5.16334e+06	7.85706e+06	5.50607e+06	1.07974e+07	1.61305e+07	1.70545e+07	4.37966e+06	4.50232e+06	4.87984e+06	4.36102e+06	5.57637e+06	6.75975e+06	6.94683e+06	5.98872e+06	5.77232e+06	4.28831e+06	2.20647e+06	4.35131e+06	4.59187e+06	4.62121e+06	3.33449e+06	3.79482e+06	3.34255e+06	4.81495e+06	3.36524e+06	2.19714e+06	2.89679e+06	3.92754e+06	3.70702e+06	4.43917e+06
FALSE	High	Master Protein	Q15181	Inorganic pyrophosphatase OS=Homo sapiens OX=9606 GN=PPA1 PE=1 SV=2	18.313	24	5	16	5	32.6	PPA1	0.783	0.59	0.99	0.495	0.578506	0.0410486	0.99986	0.0121753	1.53922e+06	1.11162e+06	1.96926e+06	995343	1.1609e+06	1.21463e+06	1.99203e+06	1.62261e+06	1.94613e+06	1.2901e+06	973449	777528	1.96661e+06	1.97785e+06	1.73353e+06	1.21703e+06	309429	1.52287e+06	377829	311599	217653	1.68817e+06	1.18866e+06	1.81374e+06	921972	357808	257672	1.12477e+06	1.19512e+06	1.30203e+06
FALSE	High	Master Protein	Q8N6T3	ADP-ribosylation factor GTPase-activating protein 1 OS=Homo sapiens OX=9606 GN=ARFGAP1 PE=1 SV=2	18.298	12	4	36	4	44.6	ARFGAP1	1.021	2.102	1.666	0.827	0.999935	0.0404408	0.366552	0.999671	2.09021e+06	2.42769e+06	2.18782e+06	3.80114e+06	5.17037e+06	4.50543e+06	2.47918e+06	3.87801e+06	3.57099e+06	1.64425e+06	1.77212e+06	3.96435e+06	2.0428e+06	2.14329e+06	2.34479e+06	1.74151e+06	684244	1.74237e+06	1.62873e+06	1.49664e+06	867483	2.16765e+06	2.89766e+06	3.57099e+06	1.2928e+06	706217	1.71677e+06	1.16834e+06	1.33511e+06	1.81023e+06
FALSE	High	Master Protein	P13667	Protein disulfide-isomerase A4 OS=Homo sapiens OX=9606 GN=PDIA4 PE=1 SV=2	18.122	12	6	27	6	72.9	PDIA4	0.723	3.702	0.89	0.995	0.982125	0.0856068	0.999766	0.996379	1.33498e+06	959222	1.02551e+06	5.29662e+06	5.24778e+06	1.59716e+06	1.26124e+06	1.49534e+06	1.00032e+06	1.41075e+06	660139	1.69767e+06	1.41759e+06	996141	1.59065e+06	1.06209e+06	231301	718293	2.26952e+06	1.51905e+06	291506	1.01969e+06	1.02107e+06	938891	1.05527e+06	188978	667525	771665	600340	1.19362e+06
FALSE	High	Master Protein	Q15386	Ubiquitin-protein ligase E3C OS=Homo sapiens OX=9606 GN=UBE3C PE=1 SV=3	18.099	6	4	35	4	123.8	UBE3C	0.968	0.552	0.967	0.636	0.847121	0.0690916	0.968737	0.139867	1.80234e+06	1.2369e+06	1.71582e+06	1.36599e+06	978383	761726	1.74956e+06	1.63271e+06	1.71411e+06	1.41121e+06	860407	1.12709e+06	1.38759e+06	2.95171e+06	1.77311e+06	1.52604e+06	341221	1.36647e+06	556002	276826	131097	1.52972e+06	1.21997e+06	1.71411e+06	1.10957e+06	312166	488088	793609	1.8387e+06	1.36889e+06
FALSE	High	Master Protein	Q9H497	Torsin-3A OS=Homo sapiens OX=9606 GN=TOR3A PE=1 SV=1	18.042	11	3	22	3	46.2	TOR3A	0.685	1.249	0.729	0.221	0.954979	0.983333	0.957477	0.0745389	633981	566534	603158	1.13044e+06	1.10017e+06	783430	205877	642193	1.66174e+06	191643	311375	194664	999335	880488	579467	536792	140519	459073	478883	312818	147729	79361.6	437277	1.66174e+06	89141.1	97553.8		550808	488443	355793
FALSE	High	Master Protein	P08240	Signal recognition particle receptor subunit alpha OS=Homo sapiens OX=9606 GN=SRPRA PE=1 SV=2	18.028	12	6	39	6	69.8	SRPRA	0.664	0.3	0.679	0.497	0.327606	0.00082349	0.728761	0.0881835	1.6352e+06	1.31687e+06	1.62041e+06	974923	730903	436557	1.65548e+06	2.21553e+06	1.49277e+06	1.48395e+06	1.21254e+06	1.1334e+06	2.43872e+06	2.63949e+06	1.76532e+06	1.33904e+06	353747	1.26481e+06	375522	191493	65191.5	1.38299e+06	1.61144e+06	1.46648e+06	1.15224e+06	454354	470551	1.39479e+06	1.64421e+06	1.30467e+06
FALSE	High	Master Protein	P26640	Valine--tRNA ligase OS=Homo sapiens OX=9606 GN=VARS1 PE=1 SV=4	18.014	7	6	38	6	140.4	VARS1	0.894	0.931	0.835	0.903	0.796795	0.643123	0.625959	0.690767	1.07549e+06	750047	918980	956631	1.15443e+06	574897	894660	858434	813114	1.06281e+06	928245	674006	1.34379e+06	1.02764e+06	985054	910621	192858	731871	388316	334167	100474	782239	641425	813114	835636	369920	280737	768556	640147	760486
FALSE	High	Master Protein	Q9NXE4	Sphingomyelin phosphodiesterase 4 OS=Homo sapiens OX=9606 GN=SMPD4 PE=1 SV=3	18.011	9	6	26	6	97.7	SMPD4	0.953	0.277	1.111	0.753	0.998362	0.015835	0.999929	0.702443	2.61623e+06	1.90635e+06	3.76351e+06	1.58911e+06	760357	320280	3.05002e+06	2.67866e+06	3.50966e+06	2.33731e+06	1.36918e+06	2.0668e+06	2.74543e+06	3.62826e+06	2.52309e+06	2.1617e+06	496224	2.99724e+06	639877	165702		2.66676e+06	2.0015e+06	3.50966e+06	1.83772e+06	523200	878335	1.5702e+06	2.24522e+06	1.92587e+06
FALSE	High	Master Protein	Q9Y6J9	TAF6-like RNA polymerase II p300/CBP-associated factor-associated factor 65 kDa subunit 6L OS=Homo sapiens OX=9606 GN=TAF6L PE=1 SV=1	17.961	12	5	25	5	67.8	TAF6L	0.694	0.539	1.176	0.539	0.917477	0.55922	0.8343	0.784344	578619	681624	589882	739604	457937	363541	1.25314e+06	999768	954017	1.10443e+06	348871	457809	532825	1.0611e+06	849878	426491	168835	370581	264295	89308.5	46436.8	1.09567e+06	739071	954017	868362	79327.2	155193	280076	611797	630390
FALSE	High	Master Protein	O43396	Thioredoxin-like protein 1 OS=Homo sapiens OX=9606 GN=TXNL1 PE=1 SV=3	17.961	26	5	14	5	32.2	TXNL1	0.647	15.855	1.481	0.888	0.441409	2.70584e-05	0.955717	0.999581	500029	281343	418867	1.45385e+07	1.02685e+07	4.58815e+06	509466	982157	958996	575230	521039	751737	650815	647647	634094	354304		202966	6.22955e+06	2.97239e+06	899439	359936	654409	908248	388347	176229	294166	247635	349880	377985
FALSE	High	Master Protein	Q9UNS1	Protein timeless homolog OS=Homo sapiens OX=9606 GN=TIMELESS PE=1 SV=2	17.905	7	7	30	7	138.6	TIMELESS	1.277	0.341	1.236	0.694	0.937212	0.0302561	0.990512	0.716907	994693	734909	1.08894e+06	562133	265314	204346	982811	667360	962204	758389	429823	540114	670102	778788	866807	842206	194636	867225	237027	52404.1	7830.62	859313	498654	962204	596285	142723	214036	339055	485128	669197
FALSE	High	Master Protein	P43304	Glycerol-3-phosphate dehydrogenase, mitochondrial OS=Homo sapiens OX=9606 GN=GPD2 PE=1 SV=3	17.842	9	5	29	5	80.8	GPD2	0.515	0.266	0.497	0.391	0.0771732	0.000180824	0.0305783	0.0136435	666126	508733	490456	294262	262854	211310	491105	469399	524644	676380	386557	349771	1.13788e+06	988475	733480	542413	117315	352709	47716.9	54917.4		420648	285807	467182	480414	109887	100092	650791	615748	559650
FALSE	High	Master Protein	Q14165	Malectin OS=Homo sapiens OX=9606 GN=MLEC PE=1 SV=1	17.834	19	4	17	4	32.2	MLEC	1.26	0.632	1	1.313	0.999995	0.630905	0.999886	0.999952	940136	486271	831910	1.05643e+06	417320	83874.6	660576	515449	802875	937119	505222	867212	507188	1.02254e+06	660449	796012	137056	662529	452663	101459		577570	385145	802875	736813	201339	375548	246527	636968	509883
FALSE	High	Master Protein	Q9BXW7	Haloacid dehalogenase-like hydrolase domain-containing 5 OS=Homo sapiens OX=9606 GN=HDHD5 PE=1 SV=1	17.732	16	5	46	5	46.3	HDHD5	0.727	0.519	0.709	0.73	0.0172057	6.31599e-06	0.000899437	0.00194701	3.05989e+06	3.05114e+06	3.82672e+06	2.18235e+06	2.29896e+06	2.18423e+06	2.98249e+06	2.98622e+06	2.79275e+06	3.06975e+06	2.7915e+06	3.21107e+06	4.25036e+06	4.00289e+06	4.20653e+06	2.59081e+06	859965	3.04758e+06	935103	648389	426154	2.54182e+06	2.19611e+06	2.75388e+06	2.4136e+06	1.11246e+06	1.39056e+06	2.43092e+06	2.49351e+06	3.24755e+06
FALSE	High	Master Protein	Q8IWC1	MAP7 domain-containing protein 3 OS=Homo sapiens OX=9606 GN=MAP7D3 PE=1 SV=2	17.72	7	5	40	5	98.4	MAP7D3	1.213	1.73	1.674	1.033	0.724002	0.9315	0.498669	0.999862	1.51671e+06	1.35559e+06	3.32941e+06	2.16266e+06	2.59524e+06	732390	1.38036e+06	2.09292e+06	3.65976e+06	1.4195e+06	1.29168e+06	1.14227e+06	1.11071e+06	1.25028e+06	1.28248e+06	1.2842e+06	378198	2.65152e+06	895198	736192	129512	1.19306e+06	1.56384e+06	3.65976e+06	1.11609e+06	514754	469621	612180	778832	935859
FALSE	High	Master Protein	Q5C9Z4	Nucleolar MIF4G domain-containing protein 1 OS=Homo sapiens OX=9606 GN=NOM1 PE=1 SV=1	17.717	7	4	27	4	96.2	NOM1	0.655	0.339	0.721	0.517	0.141009	0.000542558	0.27687	0.0582069	841243	768573	569653	414207	397664	240331	928645	618497	845009	898490	606509	482416	1.12979e+06	1.1728e+06	1.26805e+06	712280	194284	427940	160727	75361.2	31011.8	811954	434976	815363	706440	241703	153303	646167	730568	978966
FALSE	High	Master Protein	P46781	40S ribosomal protein S9 OS=Homo sapiens OX=9606 GN=RPS9 PE=1 SV=3	17.71	35	8	40	8	22.6	RPS9	0.85	0.536	0.751	0.511	0.891425	0.108583	0.818688	0.189655	1.25849e+07	9.23702e+06	1.27105e+07	7.93613e+06	9.67125e+06	5.52737e+06	1.42484e+07	1.11285e+07	8.32934e+06	1.24168e+07	7.57306e+06	5.788e+06	1.5727e+07	1.48133e+07	1.14745e+07	1.06556e+07	2.59145e+06	1.01226e+07	3.38011e+06	2.79949e+06	1.06141e+06	1.2458e+07	8.31526e+06	8.32934e+06	9.76271e+06	3.00501e+06	2.5065e+06	8.99477e+06	9.22762e+06	8.85863e+06
FALSE	High	Master Protein	Q9BTE3	Mini-chromosome maintenance complex-binding protein OS=Homo sapiens OX=9606 GN=MCMBP PE=1 SV=2	17.68	12	6	37	6	72.9	MCMBP	0.619	0.641	0.499	0.501	0.0215392	0.0340063	0.00273027	0.00750873	1.75451e+06	1.49825e+06	1.75163e+06	2.02579e+06	1.81268e+06	1.4016e+06	1.49374e+06	1.41113e+06	1.28915e+06	1.98098e+06	1.25995e+06	1.41865e+06	2.82995e+06	2.35362e+06	2.93559e+06	1.48554e+06	411357	1.36187e+06	868020	524709	243670	1.29058e+06	1.04647e+06	1.23033e+06	1.55755e+06	481953	592979	1.61854e+06	1.46613e+06	2.26635e+06
FALSE	High	Master Protein	P10398	Serine/threonine-protein kinase A-Raf OS=Homo sapiens OX=9606 GN=ARAF PE=1 SV=2	17.66	11	6	36	6	67.5	ARAF	1.161	0.517	1.166	1.052	0.993081	0.190153	0.993552	0.999982	3.03245e+06	2.66072e+06	4.01346e+06	2.0943e+06	1.35159e+06	193652	3.04512e+06	3.02382e+06	3.47853e+06	2.96379e+06	1.92493e+06	2.74819e+06	2.16319e+06	3.16395e+06	2.61248e+06	2.56757e+06	749925	3.1963e+06	887815	347729		2.66248e+06	2.25941e+06	3.47853e+06	2.33029e+06	743480	1.19011e+06	1.22094e+06	1.97091e+06	1.99182e+06
FALSE	High	Master Protein	P62266	40S ribosomal protein S23 OS=Homo sapiens OX=9606 GN=RPS23 PE=1 SV=3	17.536	43	4	48	4	15.8	RPS23	1.088	0.851	1.017	0.833	0.969989	0.965976	0.993044	0.68688	9.10712e+06	1.11503e+07	7.09795e+06	6.88503e+06	8.67923e+06	7.12538e+06	9.33979e+06	8.51541e+06	5.88179e+06	7.51413e+06	6.97052e+06	6.08387e+06	7.35316e+06	9.04075e+06	8.37241e+06	7.71099e+06	3.14273e+06	5.65277e+06	2.95014e+06	2.51234e+06	1.39245e+06	8.16617e+06	6.3369e+06	5.82722e+06	5.90801e+06	2.7666e+06	2.6031e+06	4.20552e+06	5.63173e+06	6.46371e+06
FALSE	High	Master Protein	Q92878	DNA repair protein RAD50 OS=Homo sapiens OX=9606 GN=RAD50 PE=1 SV=1	17.527	6	7	23	7	153.8	RAD50	0.978	0.365	0.814	0.57	0.999998	6.95227e-05	0.526671	0.00310153	2.20433e+06	1.99798e+06	1.91562e+06	603163	831543	745706	1.66291e+06	1.72731e+06	1.57671e+06	1.33704e+06	1.16473e+06	768566	2.07005e+06	1.95768e+06	2.04298e+06	1.79998e+06	555199	1.50031e+06	192637	186128	112578	1.45395e+06	1.29065e+06	1.57671e+06	990363	445112	254946	1.18393e+06	1.2195e+06	1.57723e+06
FALSE	High	Master Protein	Q9H223	EH domain-containing protein 4 OS=Homo sapiens OX=9606 GN=EHD4 PE=1 SV=1	17.476	13	6	25	5	61.1	EHD4	0.717	0.309	1.199	0.555	0.834841	0.0218366	0.99292	0.525257	1.89848e+06	837605	1.38596e+06	911529	597657	193033	2.60468e+06	2.31905e+06	1.76278e+06	1.40886e+06	1.07235e+06	780875	1.93376e+06	1.50941e+06	2.32657e+06	1.60744e+06	209158	1.05489e+06	360164	116022		2.27738e+06	1.7328e+06	1.76278e+06	1.0527e+06	382529	306876	1.10598e+06	940253	1.79617e+06
FALSE	High	Master Protein	P51659	Peroxisomal multifunctional enzyme type 2 OS=Homo sapiens OX=9606 GN=HSD17B4 PE=1 SV=3	17.468	8	5	30	5	79.6	HSD17B4	0.721	1.142	0.762	0.485	0.863886	0.99976	0.978617	0.652407	1.33958e+06	808104	1.13859e+06	2.50769e+06	1.80467e+06	596210	1.42908e+06	1.20353e+06	1.07494e+06	1.41552e+06	755962	765997	1.20937e+06	1.57982e+06	1.67562e+06	1.13422e+06	179166	860100	1.07451e+06	516212	100026	1.2495e+06	855732	921600	1.11296e+06	263549	272634	678308	984112	1.29362e+06
FALSE	High	Master Protein	Q9BQA1	Methylosome protein 50 OS=Homo sapiens OX=9606 GN=WDR77 PE=1 SV=1	17.433	11	3	23	3	36.7	WDR77	0.583	0.562	0.789	0.684	0.181203	0.0248131	0.444437	0.362464	1.22747e+06	744546	835156	857751	804420	499422	1.13021e+06	1.28005e+06	800462	1.37941e+06	980260	771720	1.43223e+06	1.39857e+06	1.69365e+06	1.0393e+06	205201	665114	367534	232852	93321.5	979892	956455	800462	1.08457e+06	390649	334195	819142	871205	1.30754e+06
FALSE	High	Master Protein	Q9UKN8	General transcription factor 3C polypeptide 4 OS=Homo sapiens OX=9606 GN=GTF3C4 PE=1 SV=2	17.406	5	3	9	3	91.9	GTF3C4	1.084	0.804	0.949	1.188	0.850615	0.995085	0.997049	0.754467	1.01091e+06	1.23785e+06	908750	1.48756e+06	694203	750013	961449	884796	884642	1.10783e+06	929816	1.24661e+06	932594	605533	1.08825e+06	855937	328193	723724	637396	184146	125947	823228	622495	873985	871037	370546	539848	533382	377203	840154
FALSE	High	Master Protein	Q9NV70	Exocyst complex component 1 OS=Homo sapiens OX=9606 GN=EXOC1 PE=1 SV=4	17.401	8	5	14	5	101.9	EXOC1	0.087	1.643	0.535	0.775	0.180658	0.731468	0.75812	0.999734	2.28018e+06	343199	330282	9.89753e+06	5.59168e+06	6.48302e+06	3.95128e+06	2.11009e+06	365733	1.8973e+06	3.05772e+06	3.82816e+06	3.94505e+06	1.75909e+06	4.53841e+06	1.92338e+06	70796	187305	4.19728e+06	1.60463e+06	1265993	3.41153e+06	1.54821e+06	217119	1.49176e+06	1.19937e+06	1.63691e+06	2.22071e+06	1.0696e+06	3.50377e+06
FALSE	High	Master Protein	P45954	Short/branched chain specific acyl-CoA dehydrogenase, mitochondrial OS=Homo sapiens OX=9606 GN=ACADSB PE=1 SV=1	17.398	14	4	14	4	47.5	ACADSB	0.561	0.184	0.706	0.511	0.0367379	1.43838e-05	0.174958	0.0202394	2.1584e+06	1.32379e+06	1.87988e+06	684033	617993	424860	2.36679e+06	1.57544e+06	2.49414e+06	1.30398e+06	1.71111e+06	1.95784e+06	3.4964e+06	2.97622e+06	3.35169e+06	1.82751e+06	368863	1.44921e+06	241431	150040	65905.7	2.06938e+06	1.13094e+06	2.49414e+06	990002	681906	847847	1.99971e+06	1.85397e+06	2.58759e+06
FALSE	High	Master Protein	Q969V3	Nicalin OS=Homo sapiens OX=9606 GN=NCLN PE=1 SV=2	17.3	15	7	33	7	62.9	NCLN	0.967	0.462	0.927	0.987	0.999999	0.000330548	0.996094	0.999988	2.56901e+06	2.96209e+06	2.44488e+06	1.41927e+06	1.22611e+06	803929	2.41223e+06	2.46254e+06	2.69513e+06	2.8987e+06	2.33317e+06	2.62025e+06	2.81029e+06	2.44868e+06	2.65585e+06	2.12919e+06	819832	1.91291e+06	555971	321255	108693	2.07025e+06	1.83272e+06	2.67297e+06	2.27911e+06	900368	1.11391e+06	1.58615e+06	1.45186e+06	2.02363e+06
FALSE	High	Master Protein	Q9HCU5	Prolactin regulatory element-binding protein OS=Homo sapiens OX=9606 GN=PREB PE=1 SV=2	17.291	14	3	34	3	45.4	PREB	1.013	1.015	0.916	0.749	0.999796	0.841362	0.988655	0.662827	1.57231e+06	1.58857e+06	1.21939e+06	1.5016e+06	1.96093e+06	1.57544e+06	1.42044e+06	1.5224e+06	1.0298e+06	1.44329e+06	1.16234e+06	854004	1.09961e+06	1.64465e+06	1.55144e+06	1.33127e+06	447738	971113	643414	567621	310865	1.24195e+06	1.13754e+06	1.0298e+06	1.13479e+06	463211	369828	628904	1.0245e+06	1.19775e+06
FALSE	High	Master Protein	Q9UEW8	STE20/SPS1-related proline-alanine-rich protein kinase OS=Homo sapiens OX=9606 GN=STK39 PE=1 SV=3	17.219	12	4	23	4	59.4	STK39	1.464	0.437	1.167	0.924	0.683411	0.00520454	0.972056	0.999661	1.93829e+06	1.36988e+06	2.03752e+06	602763	578594	229252	1.58711e+06	1.33713e+06	1.54472e+06	1.43202e+06	1.08597e+06	1.22348e+06	1.09867e+06	1.49076e+06	1.32359e+06	1.64115e+06	382768	1.62267e+06	178672	114532		1.38768e+06	999107	1.54472e+06	1.12593e+06	432777	510829	628365	911615	1.02184e+06
FALSE	High	Master Protein	Q9NRZ9	Lymphoid-specific helicase OS=Homo sapiens OX=9606 GN=HELLS PE=1 SV=1	17.211	8	6	35	6	97	HELLS	1.344	0.532	1.557	1.075	0.690954	0.0668227	0.420524	0.998771	2.39147e+06	2.39386e+06	2.58038e+06	947402	1.45389e+06	483807	2.69717e+06	2.79438e+06	2.77478e+06	2.12665e+06	1.91471e+06	1.20236e+06	1.78165e+06	1.99082e+06	1.65919e+06	2.02486e+06	674710	2.055e+06	399748	388923	54599	2.35825e+06	2.08797e+06	2.77478e+06	1.67209e+06	763041	462405	1.01898e+06	1.24014e+06	1.28094e+06
FALSE	High	Master Protein	P40938	Replication factor C subunit 3 OS=Homo sapiens OX=9606 GN=RFC3 PE=1 SV=2	17.175	11	3	31	3	40.5	RFC3	1.246	0.234	1.068	0.985	0.999713	0.037289	0.999896	1	1.9897e+06	688752	2.4206e+06	855483	373226	103289	1.70515e+06	1.91035e+06	1.59593e+06	1.87447e+06	1.57266e+06	1.47491e+06	1.59711e+06	1.82853e+06	1.4633e+06	1.68468e+06	182960	1927757	345358	81772.8		1.49089e+06	1.42742e+06	1.59593e+06	1.47381e+06	626728	623455	913442	1.13904e+06	1.1297e+06
FALSE	High	Master Protein	P62195	26S proteasome regulatory subunit 8 OS=Homo sapiens OX=9606 GN=PSMC5 PE=1 SV=1	17.171	24	8	27	7	45.6	PSMC5	0.572	0.615	0.723	0.561	0.350764	0.721811	0.224194	0.431099	1.12369e+06	1.01748e+06	937209	1.0944e+06	1.82971e+06	1.01576e+06	1.28678e+06	1.4839e+06	412672	920001	999052	1.36243e+06	2.37968e+06	1.51555e+06	1.77946e+06	879866	260776	737905	441833	529637	180773	998574	1.10878e+06	293802	687941	368985	590004	1.36102e+06	944079	1.37379e+06
FALSE	High	Master Protein	Q9Y4A5	Transformation/transcription domain-associated protein OS=Homo sapiens OX=9606 GN=TRRAP PE=1 SV=3	17.053	2	6	20	6	437.3	TRRAP	2.514	2.144	1.796	0.682	0.172231	0.344007	0.705403	1	5.0574e+06	5.14085e+06	5.72275e+06	4.38369e+06	4.00059e+06	4.59224e+06	5.7364e+06	1.66208e+06	3.67148e+06	1.3947e+06	982922	5.38017e+06	2.04454e+06	1.6502e+06	2.17679e+06	4.2821e+06	1.44427e+06	4.51101e+06	1.87835e+06	1.13625e+06	878258	5.01558e+06	1.18429e+06	3.67148e+06	1.06928e+06	371772	2.29251e+06	1.16934e+06	980549	1.68053e+06
FALSE	High	Master Protein	Q8IY63	Angiomotin-like protein 1 OS=Homo sapiens OX=9606 GN=AMOTL1 PE=1 SV=1	16.954	7	5	32	3	106.5	AMOTL1	0.66	0.914	0.356	0.331	0.980104	0.955835	0.587138	0.319837	451210	171240	249925	346436	935470	286578	370684	134719	114674	125582	186414	123756	529250	193417	378883	382039	29298.1	199039	148443	270786	50596.6	324105	76081.2	55354.9	68329.7	74288.9	45224.7	302695	72460.7	292507
FALSE	High	Master Protein	P55265	Double-stranded RNA-specific adenosine deaminase OS=Homo sapiens OX=9606 GN=ADAR PE=1 SV=4	16.882	7	6	17	6	136	ADAR	2.133	2.512	1.83	1.454	0.0874247	0.0230887	0.260176	0.300745	3.52115e+06	3.16914e+06	2.21116e+06	4.72667e+06	3.73249e+06	2.55064e+06	2.77213e+06	2.71991e+06	1.94418e+06	2.16117e+06	1.90272e+06	3.30501e+06	1.02632e+06	2.09127e+06	1.48594e+06	2.91623e+06	881793	1.73981e+06	2.01002e+06	1.05364e+06	475699	2.42379e+06	1.97527e+06	1.94418e+06	1.69922e+06	739422	1.43124e+06	547324	1.30271e+06	1.09275e+06
FALSE	High	Master Protein	P32322	Pyrroline-5-carboxylate reductase 1, mitochondrial OS=Homo sapiens OX=9606 GN=PYCR1 PE=1 SV=2	16.878	18	4	12	4	33.3	PYCR1	1.381	0.491	0.414	0.368	0.993479	0.548611	0.976128	0.6188	1.01878e+06	338156	1.74472e+06	362125	460612	108552	288871	1.19642e+06	305514	271511	238378	349343	1.40727e+06	282139	737701	862604	88810.6	1.38949e+06	134285	116596		215088	893971	287257	169995	85264.8	124048	804865	166714	548179
FALSE	High	Master Protein	Q13155	Aminoacyl tRNA synthase complex-interacting multifunctional protein 2 OS=Homo sapiens OX=9606 GN=AIMP2 PE=1 SV=2	16.839	26	4	21	4	35.3	AIMP2	0.66	0.46	0.971	0.809	0.26331	0.0691966	0.92627	0.616641	1.01672e+06	542527	839338	767309	584493	537612	1.50304e+06	1.23519e+06	673295	1.20131e+06	1.02882e+06	634287	1.21526e+06	1.4338e+06	1.27143e+06	816307	128021	617221	296049	143952	84530.6	1314174	894118	636296	944536	409999	207410	695050	893152	948781
FALSE	High	Master Protein	Q9ULJ3	Zinc finger and BTB domain-containing protein 21 OS=Homo sapiens OX=9606 GN=ZBTB21 PE=1 SV=2	16.81	6	4	16	4	118.8	ZBTB21	0.962	0.746	0.847	0.816	0.661945	0.741063	0.980807	0.489398	205292	192141	112364	226869	141737	148918	169088	242211	168832	135478	163075	169705	199733	197366	234790	111922	38080.4	69364.3	80326.8	32957.1	17477.9	147841	132142	96486.7	62951	48317.3	59142.8	71634.8	122945	150598
FALSE	High	Master Protein	P50502	Hsc70-interacting protein OS=Homo sapiens OX=9606 GN=ST13 PE=1 SV=2	16.802	15	5	57	5	41.3	ST13	0.595	5.724	1.102	0.734	0.307587	0.0178195	0.999182	0.386354	6.54882e+06	5.24442e+06	3.28372e+06	5.04292e+07	5.161e+07	1.80431e+07	1.0639e+07	9.70411e+06	6.7862e+06	6.99992e+06	6.46786e+06	2.98532e+06	1.30647e+07	7.71471e+06	8.80974e+06	5.54488e+06	1.47814e+06	2573054	2.16082e+07	1.49393e+07	3.56026e+06	9.30211e+06	7.25095e+06	6.7862e+06	5.5037e+06	2.57755e+06	1.2928e+06	7.47213e+06	4.8057e+06	6.80134e+06
FALSE	High	Master Protein	Q96R06	Sperm-associated antigen 5 OS=Homo sapiens OX=9606 GN=SPAG5 PE=1 SV=2	16.798	6	6	16	6	134.3	SPAG5	0.489	1.021	1	0.659	0.918793	0.982484	0.986055	0.904711	640947	269629	271034	664101	565420	183540	617357	553861	210158	592483	364954	204940	656407	379798	553922	486686	37400.7	116218	261434	138941		493482	374094	145074	465841	111773	41480.1	375421	200462	427642
FALSE	High	Master Protein	Q8NB90	ATPase family protein 2 homolog OS=Homo sapiens OX=9606 GN=SPATA5 PE=1 SV=3	16.752	10	6	18	5	97.8	AFG2A	0.946	0.814	1.144	1.454	0.999858	0.491852	0.999917	0.982632	899281	968433	1.15938e+06	859696	833750	477819	1.4247e+06	1.17063e+06	741490	1.48808e+06	1.51151e+06	727397	1.15943e+06	1.02366e+06	947938	694839	265604	885880	311161	232253	67339.5	1.22267e+06	868488	653836	1.17001e+06	585826	269478	663118	597755	721344
FALSE	High	Master Protein	Q9HCK8	Chromodomain-helicase-DNA-binding protein 8 OS=Homo sapiens OX=9606 GN=CHD8 PE=1 SV=5	16.671	4	7	15	7	290.3	CHD8	0.796	3.211	1.243	1.375	0.999944	0.289803	0.933424	0.881061	1.21441e+06	322326	495290	2.27556e+06	1.99821e+06	568262	600082	977136	773357	855486	884965	732224	887867	300007	622255	1.02824e+06	78933.1	319211	975044	578411	100037	400074	730120	773357	672628	352672	288732	507801	67088.6	453811
FALSE	High	Master Protein	O14976	Cyclin-G-associated kinase OS=Homo sapiens OX=9606 GN=GAK PE=1 SV=2	16.553	3	2	21	2	143.1	GAK	0.577	0.491	0.737	0.597	0.920149	0.6121	1	0.999851	41625.4	117641	156059	147250	17290.5	100183	106132	188836	150438	231031	84858.4	121870	204031	73955.7	206325			72036				26821.9	141099	150438	181649		21108.4	116692		159288
FALSE	High	Master Protein	Q9NZL4	Hsp70-binding protein 1 OS=Homo sapiens OX=9606 GN=HSPBP1 PE=1 SV=2	16.54	19	5	14	5	39.3	HSPBP1	0.076	0.312	0.128	0.104	0.0068274	0.116365	0.0155267	0.0114605	328806	521335	572920	2.13423e+06	3.60076e+06	305498	1.01063e+06	873100	284050	709153	353553	709704	6.93486e+06	5.40422e+06	6.83039e+06	82425.4	90928.6	420203	876272	1.02644e+06	41657.6	791237	553329	210891	527077	100791	220164	3.96628e+06	3.32378e+06	5.27323e+06
FALSE	High	Master Protein	P54577	Tyrosine--tRNA ligase, cytoplasmic OS=Homo sapiens OX=9606 GN=YARS1 PE=1 SV=4	16.529	10	5	36	5	59.1	YARS1	1.192	1.78	0.891	0.94	0.392222	0.0395427	0.889602	0.993311	1.0801e+07	9.95081e+06	1.7317e+07	1.98997e+07	1.61329e+07	1.23804e+07	8.08106e+06	6.81641e+06	8.92251e+06	7.39027e+06	8.52332e+06	9.90437e+06	9.94087e+06	9.06498e+06	8.41947e+06	9.14522e+06	2.80464e+06	1.37912e+07	8.52671e+06	4.65393e+06	2.42226e+06	7.06561e+06	5.09324e+06	8.90794e+06	5.81062e+06	3.39668e+06	4.26932e+06	5.68552e+06	5.62467e+06	6.50004e+06
FALSE	High	Master Protein	P11717	Cation-independent mannose-6-phosphate receptor OS=Homo sapiens OX=9606 GN=IGF2R PE=1 SV=3	16.52	2	5	24	5	274.2	IGF2R	0.98	0.428	1.07	0.873	0.999988	0.0749511	0.999969	0.985843	2.78422e+06	2.48181e+06	2.14426e+06	2.28153e+06	1.08284e+06	532625	2.2883e+06	2.78202e+06	2.70824e+06	2.21092e+06	2.22267e+06	2.14293e+06	2.6639e+06	2.34809e+06	2.53172e+06	2.295e+06	699499	1661385	945372	296149	73703.2	1.97871e+06	2.04134e+06	2.70824e+06	1.73834e+06	868153	917818	1.52357e+06	1.42373e+06	1.95455e+06
FALSE	High	Master Protein	Q9P2I0	Cleavage and polyadenylation specificity factor subunit 2 OS=Homo sapiens OX=9606 GN=CPSF2 PE=1 SV=2	16.486	8	4	7	4	88.4	CPSF2	0.655	0.472	0.706	0.669	0.549441	0.0527862	0.815988	0.560552	377450	487782	285197	271757	420370	131157	405582	457563	406602	399669	385386	345978	576191	457143	634220	261977	134162	180521	74830.6	114160		354617	341893	406602	314241	153582	136826	329543	284767	489633
FALSE	High	Master Protein	Q96RG2	PAS domain-containing serine/threonine-protein kinase OS=Homo sapiens OX=9606 GN=PASK PE=1 SV=3	16.45	5	5	23	5	142.8	PASK	0.929	0.151	1.049	0.885	0.999264	0.0709082	0.994551	0.999979	671855	811773	897151	555487	77175.6	131539	916321	692150	952003	773616	894777	587902	1.16333e+06	352488	873748	475194	187543	630560	211187			801178	477569	940300	608257	336745	210568	665347	186564	604100
FALSE	High	Master Protein	Q8NBQ5	Estradiol 17-beta-dehydrogenase 11 OS=Homo sapiens OX=9606 GN=HSD17B11 PE=1 SV=3	16.383	16	4	20	4	32.9		1.085	0.885	1	1.055	0.968914	0.32532	0.999984	0.997494	1.48848e+06	1.4216e+06	1.5135e+06	1.36756e+06	1.21358e+06	974876	1.3716e+06	1.59832e+06	1.21669e+06	1.4465e+06	1.38321e+06	1.47985e+06	1.3104e+06	1.37167e+06	1.5181e+06	1.26029e+06	396447	1.20535e+06	568002	343211	172247	1.1548e+06	1.14856e+06	1.15693e+06	1.13731e+06	521941	640852	749460	828359	1.14344e+06
FALSE	High	Master Protein	P61758	Prefoldin subunit 3 OS=Homo sapiens OX=9606 GN=VBP1 PE=1 SV=4	16.369	26	4	13	4	22.6	VBP1	0.395	0.602	0.437	0.316	0.0147913	0.211551	0.0646732	0.0135305	366357	481375	492245	733804	1.07593e+06	371354	520689	532912	608499	586795	368903	384984	1.22723e+06	1.21951e+06	995203	276301	117059	392022	294017	301888	56564.8	394034	323740	531164	461369	129813	153506	701895	759666	768321
FALSE	High	Master Protein	P46734	Dual specificity mitogen-activated protein kinase kinase 3 OS=Homo sapiens OX=9606 GN=MAP2K3 PE=1 SV=2	16.351	12	3	28	3	39.3	MAP2K3	0.809	0.245	0.893	0.518	0.494623	0.000141346	0.982497	0.0647264	1.77632e+06	1.24386e+06	1.93638e+06	733433	538409	410676	1.96076e+06	2.24257e+06	1.8236e+06	1.62106e+06	1.1376e+06	1.03458e+06	1.77473e+06	2.1953e+06	2.75295e+06	1.50401e+06	334697	1.54212e+06	256075	130675	55965	1.71437e+06	1.67565e+06	1.80976e+06	1.27457e+06	424715	395862	997199	1.36751e+06	2.12534e+06
FALSE	High	Master Protein	P02786	Transferrin receptor protein 1 OS=Homo sapiens OX=9606 GN=TFRC PE=1 SV=2	16.311	10	6	24	6	84.8	TFRC	0.624	0.712	0.822	0.936	0.64222	0.865913	0.735668	0.997339	1.13898e+06	457138	649696	741067	1.256e+06	523014	855055	898377	506705	1.20828e+06	706579	974692	1.04267e+06	1.04079e+06	1.00141e+06	964374	119304	517415	287027	363568	89601.7	747611	671270	506705	950013	281583	422092	596337	628453	773117
FALSE	High	Master Protein	O00311	Cell division cycle 7-related protein kinase OS=Homo sapiens OX=9606 GN=CDC7 PE=1 SV=1	16.278	15	7	16	7	63.8	CDC7	0.645	0.231	1.416	0.681	0.999826	0.0137961	0.925713	0.992572	1.04673e+06	870739	3.30252e+06	396965	374167	161406	1.19974e+06	2.29725e+06	3.50389e+06	1.07101e+06	1.1051e+06	1.85632e+06	1.96814e+06	1.62216e+06	1.14544e+06	813702	215468	2.63011e+06	54144.4	50665.2		1.01978e+06	1.71652e+06	3.50389e+06	820436	420178	763896	1.12565e+06	975309	802417
FALSE	High	Master Protein	Q29RF7	Sister chromatid cohesion protein PDS5 homolog A OS=Homo sapiens OX=9606 GN=PDS5A PE=1 SV=1	16.263	4	4	30	4	150.7	PDS5A	0.741	0.402	0.853	0.786	0.498139	0.000476585	0.949481	0.308134	538894	384863	440814	178938	238888	261510	552494	507006	489834	475094	346794	467361	594562	448454	697789	456282	84505.3	351062	17321.3			483069	378837	489834	373544	119405	202392	340050	279355	538710
FALSE	High	Master Protein	P39023	60S ribosomal protein L3 OS=Homo sapiens OX=9606 GN=RPL3 PE=1 SV=2	16.205	15	5	21	5	46.1	RPL3	0.805	1.066	0.947	0.737	0.986106	0.999949	0.990711	0.74994	3.21453e+06	3.54334e+06	3.26153e+06	4.31577e+06	4.39669e+06	2.72071e+06	3.95397e+06	3.83645e+06	2.51661e+06	3.69955e+06	2.98346e+06	2.2986e+06	4.17713e+06	2.8653e+06	4.0492e+06	2.7126e+06	991778	2.58291e+06	1.84925e+06	1.25115e+06	508875	3.43741e+06	2.82974e+06	2.4666e+06	2.90878e+06	1.16891e+06	962315	2.38904e+06	1.74578e+06	3.12609e+06
FALSE	High	Master Protein	O60566	Mitotic checkpoint serine/threonine-protein kinase BUB1 beta OS=Homo sapiens OX=9606 GN=BUB1B PE=1 SV=3	16.185	8	6	14	6	119.5	BUB1B	0.618	0.724	0.663	0.594	0.228155	0.0862339	0.349317	0.125626	784360	506908	560072	656134	737077	282406	595236	789074	601133	648112	537932	470885	906037	901495	1.47819e+06	587681	95139.7	370600	256071	177803	11513	479432	509053	518082	495757	180919	115631	501269	533288	1.1412e+06
FALSE	High	Master Protein	P24390	ER lumen protein-retaining receptor 1 OS=Homo sapiens OX=9606 GN=KDELR1 PE=1 SV=1	16.169	22	3	25	2	24.5	KDELR1	1.424	0.937	0.902	1.21	0.807439	0.70692	0.995015	0.999771	310668	489724	341178	311817	224579	120267	367590	216252	212143	267432	331004	289830	239618	236034	397863	263042	118506	271713	133609	48337.3		290294	107176	166095	200037	105228	98661.8	137046	134476	307160
FALSE	High	Master Protein	Q96S55	ATPase WRNIP1 OS=Homo sapiens OX=9606 GN=WRNIP1 PE=1 SV=2	16.145	14	8	25	8	72.1	WRNIP1	0.892	0.876	0.949	1.03	0.999996	0.999559	0.999999	0.999755	3.23962e+06	2.64799e+06	1.99929e+06	2.60063e+06	2.84946e+06	2.11364e+06	2.81771e+06	3.13032e+06	1.97641e+06	3.17253e+06	3.0565e+06	1.64488e+06	2.96768e+06	1.89418e+06	3.17928e+06	2.74298e+06	714941	1.49339e+06	1.06784e+06	786022	397122	2.40294e+06	2.30007e+06	1.85677e+06	2.49441e+06	1.20242e+06	613416	1.64983e+06	1.08618e+06	2.42656e+06
FALSE	High	Master Protein	Q9UBB6	Neurochondrin OS=Homo sapiens OX=9606 GN=NCDN PE=1 SV=1	16.07	9	5	26	5	78.8	NCDN	0.751	0.272	0.975	0.729	0.99266	0.0676981	0.988871	0.878016	700142	549550	485108	519131	198732	198150	693022	782523	713208	654052	533281	349637	731576	433338	830621	592810	154891	273437	206350	37053.4		605938	529860	651010	514250	196708	107847	418413	192671	641260
FALSE	High	Master Protein	Q9H4I3	TraB domain-containing protein OS=Homo sapiens OX=9606 GN=TRABD PE=1 SV=1	16.059	22	6	41	6	42.3	TRABD	0.85	1.171	1.032	1.252	0.997674	0.586534	0.823165	0.944091	1.53504e+06	1.62833e+06	2.65801e+06	2.24461e+06	2.13273e+06	3.74879e+06	1.75065e+06	1.97824e+06	3.59066e+06	2.46059e+06	1.60302e+06	2.39898e+06	1.91659e+06	2.50477e+06	1.06881e+06	1.28412e+06	422562	2.07804e+06	961784	610149	739710	1.53067e+06	1.47815e+06	3.51615e+06	1.88667e+06	616722	1.02028e+06	1.08513e+06	1.53499e+06	818360
FALSE	High	Master Protein	O15042	U2 snRNP-associated SURP motif-containing protein OS=Homo sapiens OX=9606 GN=U2SURP PE=1 SV=2	16.051	6	5	9	5	118.2	U2SURP	0.8	0.691	0.95	0.876	0.960386	0.147128	0.999686	0.998584	1.23773e+06	938327	840673	810500	890638	532426	1.03097e+06	1.28109e+06	1.11467e+06	1.33326e+06	1.02735e+06	861082	1.17315e+06	936582	1.22474e+06	1.04799e+06	241136	641590	299078	241634	87737.7	883363	912331	1052038	996288	390656	331485	628727	550046	945530
FALSE	High	Master Protein	Q9NQX3	Gephyrin OS=Homo sapiens OX=9606 GN=GPHN PE=1 SV=1	15.901	7	4	28	4	79.7	GPHN	0.752	0.986	0.677	0.638	0.198124	0.509162	0.122787	0.135921	1.46101e+06	1.37808e+06	1.1814e+06	1.80621e+06	1.80723e+06	1.01322e+06	1.23997e+06	1.20408e+06	1.37851e+06	1.55687e+06	1.16777e+06	1.16671e+06	1.83145e+06	2.09783e+06	1.77892e+06	1.23703e+06	388413	883901	741706	514308	175615	1.08416e+06	899697	1.37851e+06	1.2241e+06	461604	490967	1.04747e+06	1.30679e+06	1.37337e+06
FALSE	High	Master Protein	Q13217	DnaJ homolog subfamily C member 3 OS=Homo sapiens OX=9606 GN=DNAJC3 PE=1 SV=1	15.881	14	4	18	4	57.5	DNAJC3	0.683	18.335	0.782	2.108	0.792684	2.15316e-05	0.973555	0.15276	151528	255541	177038	5.52042e+06	4.75252e+06	2.07861e+06	188603	282229	202616	546307	558032	520184	415457	165730	259209				2.36542e+06	1.37569e+06	410150	31434.2	144100	144498	429535	222385	215532	161479		200116
FALSE	High	Master Protein	P63208	S-phase kinase-associated protein 1 OS=Homo sapiens OX=9606 GN=SKP1 PE=1 SV=2	15.862	21	3	15	3	18.6	SKP1	0.871	1.206	0.73	0.584	0.8117	0.984399	0.791927	0.122702	937932	625103	905407	1.25346e+06	2.06491e+06	676808	951541	759253	712990	654749	395029	607417	1.17338e+06	979557	1.03966e+06	735976	150648	684975	537090	597720	120118	809313	483520	684557	480249	129213	235583	671094	610193	802640
FALSE	High	Master Protein	Q2M1P5	Kinesin-like protein KIF7 OS=Homo sapiens OX=9606 GN=KIF7 PE=1 SV=2	15.857	6	6	10	6	150.5	KIF7	0.8	0.82	0.747	0.706	0.995299	0.373929	0.912005	0.899591	573978	452906	445408	464394	505560	89299.6	383411	423817	422543	399672	513431	321552	537371	566004	575414	485987	112721	354721	189705	124735		335232	316678	355972	314243	204610	135047	307340	352579	444234
FALSE	High	Master Protein	P30154	Serine/threonine-protein phosphatase 2A 65 kDa regulatory subunit A beta isoform OS=Homo sapiens OX=9606 GN=PPP2R1B PE=1 SV=3	15.832	12	5	22	1	66.2	PPP2R1B
FALSE	High	Master Protein	Q58FF6	Putative heat shock protein HSP 90-beta 4 OS=Homo sapiens OX=9606 GN=HSP90AB4P PE=5 SV=1	15.802	9	5	51	1	58.2	HSP90AB4P	1.869	3.646	1.37	1.562	0.999502	0.990413	0.999997	0.999963	820079	1.35627e+06	1.61594e+06	2.64571e+06	4.11425e+06	17834	993665	698234	1.04277e+06	1.13359e+06	1.30533e+06	865690	725559	1.70981e+06	714381	694361	382264	1.28693e+06	1.13365e+06	1.19093e+06		868804	521723	1.04277e+06	891286	520195	374889	414972	1.06508e+06	551520
FALSE	High	Master Protein	Q9Y230	RuvB-like 2 OS=Homo sapiens OX=9606 GN=RUVBL2 PE=1 SV=3	15.792	13	5	23	5	51.1	RUVBL2	0.949	1.684	0.883	0.948	0.946886	0.00200598	0.395728	0.99054	3.85355e+06	4.09763e+06	3.94738e+06	7.0082e+06	8.64102e+06	5.77508e+06	3.13361e+06	3.67262e+06	3.94226e+06	3.83217e+06	4.45334e+06	3.94352e+06	4.51985e+06	4.05329e+06	4.16062e+06	3.2628e+06	1.14008e+06	3.14367e+06	3.00291e+06	2.48347e+06	1.12543e+06	2.73985e+06	2.70046e+06	3.94226e+06	3.01305e+06	1.77472e+06	1.69668e+06	2.58505e+06	2.49673e+06	3.2121e+06
FALSE	High	Master Protein	Q6P587	Acylpyruvase FAHD1, mitochondrial OS=Homo sapiens OX=9606 GN=FAHD1 PE=1 SV=2	15.772	27	3	14	3	24.8	FAHD1	0.876	0.241	1.186	0.762	0.984125	0.0446793	0.999555	0.784104	596476	608878	925143	167656	645408	92138.2	665026	898505	824280	529566	660973	443856	694886	1.34059e+06	678812	505036	171613	736779	48195.7	165959		581460	671366	824280	416373	263408	192213	397428	835092	524059
FALSE	High	Master Protein	O43318	Mitogen-activated protein kinase kinase kinase 7 OS=Homo sapiens OX=9606 GN=MAP3K7 PE=1 SV=1	15.736	13	5	28	5	67.2	MAP3K7	1.844	4.055	2.209	1.474	0.626959	0.076223	0.401497	0.959105	275726	298331	336828	655894	724093	344929	357370	479004	258767	375425	238460	132992	161743	92747.1	376951	233457	84084.7	268248	281041	209600	58447.4	312463	357913	258767	295179	95029.9	57592.5	92506.1	50882.7	291015
FALSE	High	Master Protein	O43164	E3 ubiquitin-protein ligase Praja-2 OS=Homo sapiens OX=9606 GN=PJA2 PE=1 SV=4	15.695	9	4	11	4	78.2	PJA2	1.911	2.167	0.07	1.071	0.995517	0.998475	0.271512	0.999988	65524.9	425509	436617	482439	729216	26870.8	49490.5	12349.9	15637.4	53719.7	266296	238321	54578	354305	222608		119930	347720	206718	211083						106123	103205		220707	171859
FALSE	High	Master Protein	Q9NZJ7	Mitochondrial carrier homolog 1 OS=Homo sapiens OX=9606 GN=MTCH1 PE=1 SV=1	15.663	23	5	41	5	41.5	MTCH1	0.774	0.485	0.715	0.728	0.761887	0.0310152	0.542296	0.537572	3.06239e+06	3.15918e+06	3.13463e+06	3.25967e+06	1.96135e+06	1.27459e+06	2.99045e+06	2.82542e+06	2.8959e+06	3.26623e+06	2.5315e+06	2.94553e+06	4.04782e+06	3.48975e+06	4.0785e+06	2.56872e+06	890416	2.48918e+06	1.39672e+06	567742	237002	2.61468e+06	2.11116e+06	2.8959e+06	2.56808e+06	1.00884e+06	1.27557e+06	2.31508e+06	2.17386e+06	3.1487e+06
FALSE	High	Master Protein	P04080	Cystatin-B OS=Homo sapiens OX=9606 GN=CSTB PE=1 SV=2	15.523	46	3	38	3	11.1	CSTB	0.807	1.78	0.799	0.95	0.739114	0.103419	0.482028	0.955805	3.81872e+06	4.74955e+06	3.64917e+06	5.00856e+06	8.57656e+06	8.42432e+06	3.78041e+06	4.08615e+06	3.5268e+06	4.01312e+06	4.49479e+06	4.60544e+06	4.73144e+06	5.62851e+06	4.15612e+06	3.23331e+06	1.33866e+06	2.90618e+06	2.14609e+06	2.48261e+06	1.66228e+06	3.30538e+06	3.05319e+06	3.5268e+06	3.15533e+06	1.79124e+06	1.99439e+06	2.70607e+06	3.50615e+06	3.20863e+06
FALSE	High	Master Protein	P46977	Dolichyl-diphosphooligosaccharide--protein glycosyltransferase subunit STT3A OS=Homo sapiens OX=9606 GN=STT3A PE=1 SV=2	15.514	7	5	30	5	80.5	STT3A	0.669	1.218	0.809	0.758	0.757393	0.923766	0.986979	0.947415	1.80998e+06	2.05355e+06	1.49811e+06	3.29412e+06	3.95787e+06	655816	2.12889e+06	2.61364e+06	2.18657e+06	2.04962e+06	2.33545e+06	1.96276e+06	2.60597e+06	2.96163e+06	2.70409e+06	1.46117e+06	566410	1.14713e+06	1.40447e+06	1.12527e+06	104812	1.82878e+06	1.93583e+06	2.1459e+06	1.53683e+06	901852	823505	1.45221e+06	1.84488e+06	2.08763e+06
FALSE	High	Master Protein	P30048	Thioredoxin-dependent peroxide reductase, mitochondrial OS=Homo sapiens OX=9606 GN=PRDX3 PE=1 SV=3	15.503	21	5	21	5	27.7	PRDX3	0.698	0.997	0.708	0.754	0.0637045	0.993844	0.0183418	0.0491636	3.63031e+06	4.08055e+06	3.63812e+06	4.09669e+06	5.63228e+06	5.1926e+06	3.68757e+06	3.9457e+06	2.92889e+06	3.27142e+06	3.99313e+06	3.92915e+06	5.21061e+06	5.33161e+06	4.84393e+06	3.02672e+06	1.14727e+06	2.88172e+06	1.75128e+06	1.61839e+06	1.02303e+06	3.20682e+06	2.89859e+06	2.91393e+06	2.55346e+06	1.57657e+06	1.70152e+06	2.98012e+06	3.32121e+06	3.73963e+06
FALSE	High	Master Protein	P40926	Malate dehydrogenase, mitochondrial OS=Homo sapiens OX=9606 GN=MDH2 PE=1 SV=3	15.45	17	4	32	4	35.5	MDH2	1.295	2.281	1.158	1.572	0.998724	0.118654	0.990185	0.505269	1.05192e+06	420974	1.44042e+06	2.92903e+06	1.85228e+06	1.30647e+06	1.15158e+06	940842	705815	1.2766e+06	971821	1.97858e+06	812158	936718	647293	890662	103668	1.14714e+06	1.25505e+06	536170	245712	1.00687e+06	703001	705815	1.00373e+06	387286	856830	464500	583507	499726
FALSE	High	Master Protein	O95394	Phosphoacetylglucosamine mutase OS=Homo sapiens OX=9606 GN=PGM3 PE=1 SV=1	15.444	15	6	23	6	59.8	PGM3	0.55	0.68	0.683	0.506	4.66415e-05	0.00243389	0.0079829	5.08023e-05	3.94715e+06	3.11869e+06	3.81924e+06	4.13496e+06	4.89262e+06	4.72023e+06	5.11502e+06	4.74312e+06	4.69885e+06	3.96247e+06	3.51754e+06	3.43378e+06	7.04297e+06	6.10648e+06	6.94554e+06	3.26614e+06	863067	2.96525e+06	1.7107e+06	1.39386e+06	918788	4.40695e+06	3.54408e+06	4.69885e+06	3.06834e+06	1.38271e+06	1467820	4.02811e+06	3.80389e+06	5.36213e+06
FALSE	High	Master Protein	Q96JG6	Syndetin OS=Homo sapiens OX=9606 GN=VPS50 PE=1 SV=3	15.432	9	6	11	6	111.1	VPS50	1.761	4.551	1.535	1.761	0.331736	0.00442389	0.773125	0.689275	4.67294e+06	8.97826e+06	5.5474e+06	1.04087e+07	1.43357e+07	1.84575e+07	4.56036e+06	5.14951e+06	4.83449e+06	2.96714e+06	5.54596e+06	7.87746e+06	2.46906e+06	5.42449e+06	3.15016e+06	3.95657e+06	2.51829e+06	4.37588e+06	4.42499e+06	4.11913e+06	3.62603e+06	3.98731e+06	3.84773e+06	4.81524e+06	2.33292e+06	2.19836e+06	3.36858e+06	1.37311e+06	3.33685e+06	2.39226e+06
FALSE	High	Master Protein	Q13395	Probable methyltransferase TARBP1 OS=Homo sapiens OX=9606 GN=TARBP1 PE=1 SV=1	15.416	4	5	15	5	181.6	TARBP1	0.646	0.326	0.781	0.511	0.316569	0.0017477	0.586879	0.0327772	634044	521479	455446	262915	399272	177509	655614	630043	502377	411915	456846	323270	806825	633074	987325	536845	146979	329949	80093.3	81853.8		573231	470770	483151	292833	182060	111116	461450	394359	762239
FALSE	High	Master Protein	P11274	Breakpoint cluster region protein OS=Homo sapiens OX=9606 GN=BCR PE=1 SV=2	15.394	6	6	32	6	142.7	BCR	1.356	0.97	1.112	1.379	0.938399	0.841005	1	0.994872	1.38327e+06	1.72856e+06	2.1754e+06	1.60944e+06	1.23629e+06	496940	929908	1.41679e+06	1.97597e+06	1.75768e+06	2.02374e+06	1.0304e+06	1.27446e+06	1.20686e+06	1.6704e+06	1.12454e+06	487196	1.73248e+06	660886	342050	58374.3	631415	1.02698e+06	1.97597e+06	1.38198e+06	806491	381753	728908	751789	1.28959e+06
FALSE	High	Master Protein	Q9BQ52	Zinc phosphodiesterase ELAC protein 2 OS=Homo sapiens OX=9606 GN=ELAC2 PE=1 SV=2	15.356	9	5	32	5	92.2	ELAC2	2.482	3.242	1.781	2.546	0.0885755	0.00164182	0.12925	0.0151321	3.64163e+07	3.58113e+07	1.82099e+07	4.67638e+07	3.59409e+07	9.21759e+07	3.06671e+07	2.56952e+07	2.531e+07	3.95419e+07	3.67317e+07	3.63994e+07	1.40329e+07	1.52133e+07	1.44257e+07	3.08093e+07	1.00353e+07	1.44368e+07	1.9979e+07	1.03505e+07	1.81468e+07	2.67521e+07	1.91209e+07	2.52573e+07	3.10449e+07	1.45588e+07	1.57285e+07	8.02587e+06	9.4274e+06	1.10895e+07
FALSE	High	Master Protein	Q96A33	Coiled-coil domain-containing protein 47 OS=Homo sapiens OX=9606 GN=CCDC47 PE=1 SV=1	15.343	14	6	26	6	55.8	CCDC47	0.321	0.387	0.413	0.401	0.00623528	0.00742023	0.0363796	0.00589221	4.02702e+06	2.13902e+06	2.77134e+06	3.92297e+06	3.34288e+06	1.97881e+06	3.38777e+06	4.49025e+06	3.56661e+06	3.46331e+06	1.79408e+06	3.73849e+06	8.64236e+06	8.26986e+06	8.98679e+06	3.40968e+06	583735	2.19711e+06	1.67297e+06	961580	369641	2.96207e+06	3299373	3.56661e+06	2.72304e+06	683900	1.61551e+06	4.94285e+06	5151524	6.93803e+06
FALSE	High	Master Protein	P61224	Ras-related protein Rap-1b OS=Homo sapiens OX=9606 GN=RAP1B PE=1 SV=1	15.32	22	4	39	4	20.8	RAP1B	1.181	0.967	1.009	1	0.274241	1	0.986112	0.907423	2.58611e+06	2.71341e+06	3.11334e+06	1.74025e+06	2.59716e+06	2.22252e+06	2.13555e+06	2.318e+06	2.43303e+06	2.2162e+06	2.29875e+06	2.69098e+06	2.56169e+06	2.2978e+06	1.71193e+06	2.18966e+06	764776	2.47945e+06	738204	751789	428006	1.8672e+06	1.73202e+06	2.43303e+06	1.74249e+06	916089	1.16533e+06	1.44024e+06	1.42086e+06	1.31091e+06
FALSE	High	Master Protein	O76031	ATP-dependent Clp protease ATP-binding subunit clpX-like, mitochondrial OS=Homo sapiens OX=9606 GN=CLPX PE=1 SV=2	15.29	13	6	39	6	69.2	CLPX	0.864	0.41	0.981	0.995	0.909506	0.00733605	0.979328	0.976293	2.5526e+06	2.05103e+06	1.79591e+06	1.34939e+06	972465	388768	2.32978e+06	2.38383e+06	2.13774e+06	2.62916e+06	1.88061e+06	2.36128e+06	2.37425e+06	3.28966e+06	2.34603e+06	2.16129e+06	571833	1.39565e+06	571267	247217	55686.2	2.03702e+06	1.78121e+06	2.09051e+06	2.06719e+06	749451	994314	1.35791e+06	2.04922e+06	1.81119e+06
[truncated: 1,086 more rows]
