# Supplementary material for: ARMH3 is an ARL5 effector that promotes PI4KB-catalyzed PI4P synthesis at the trans-Golgi network
Source: Nat Commun. 2024 Nov 23;15:10168. doi: 10.1038/s41467-024-54410-y (PMC11585589; doi:10.1038/s41467-024-54410-y)
Supplement: Supplementary file 4 — Supplementary Data 2 [file 41467_2024_54410_MOESM4_ESM.xlsx]

## Sheet: Proteins
Checked	Protein FDR Confidence: Combined	Master	Accession	Description	Sum PEP Score	Coverage [%]	# Peptides	# PSMs	# Unique Peptides	MW [kDa]	Gene Symbol	Abundance Ratio: (MitoID_c10orf76) / (MitoID_Ctrl)	Abundance Ratio P-Value: (MitoID_c10orf76) / (MitoID_Ctrl)	Abundances (Normalized): F9: Sample, MitoID_c10orf76, 3	Abundances (Normalized): F12: Sample, MitoID_c10orf76, 2	Abundances (Normalized): F15: Sample, MitoID_c10orf76, 1	Abundances (Normalized): F18: Sample, MitoID_c10orf76, 4	Abundances (Normalized): F11: Sample, MitoID_Ctrl, 3	Abundances (Normalized): F14: Sample, MitoID_Ctrl, 2	Abundances (Normalized): F17: Sample, MitoID_Ctrl, 1	Abundances (Normalized): F20: Sample, MitoID_Ctrl, 4	Abundance: F9: Sample, MitoID_c10orf76, 3	Abundance: F12: Sample, MitoID_c10orf76, 2	Abundance: F15: Sample, MitoID_c10orf76, 1	Abundance: F18: Sample, MitoID_c10orf76, 4	Abundance: F11: Sample, MitoID_Ctrl, 3	Abundance: F14: Sample, MitoID_Ctrl, 2	Abundance: F17: Sample, MitoID_Ctrl, 1	Abundance: F20: Sample, MitoID_Ctrl, 4
FALSE	High	Master Protein	Q13085	Acetyl-CoA carboxylase 1 OS=Homo sapiens OX=9606 GN=ACACA PE=1 SV=2	1392.16	75	150	3910	135	265.4	ACACA	1.099	0.154645	4.23792e+09	4.85329e+09	4.41043e+09	5.37561e+09	3.32126e+09	4.53709e+09	4.52667e+09	3.91534e+09	3.6553e+09	4.8529e+09	4.37902e+09	4.38749e+09	2.6817e+09	3.56649e+09	2.63295e+09	3.18163e+09
FALSE	High	Master Protein	Q09666	Neuroblast differentiation-associated protein AHNAK OS=Homo sapiens OX=9606 GN=AHNAK PE=1 SV=2	1014.4	64	203	1035	203	628.7	AHNAK	11.019	6.20417e-08	8.3398e+08	7.99961e+08	7.47374e+08	9.59e+08	8.76352e+07	7.21194e+07	6.84236e+07	7.61829e+07	7.19235e+08	7.99129e+08	7.41469e+08	7.82448e+08	6.36813e+07	4.93413e+07	3.38816e+07	5.29778e+07
FALSE	High	Master Protein	P78527	DNA-dependent protein kinase catalytic subunit OS=Homo sapiens OX=9606 GN=PRKDC PE=1 SV=3	955.508	46	179	1814	179	468.8	PRKDC	0.498	0.000637121	6.22082e+08	5.92872e+08	5.54746e+08	7.49667e+08	1.28627e+09	1.15715e+09	9.69975e+08	1.33946e+09	5.3533e+08	5.9184e+08	5.49299e+08	6.10874e+08	1.0385e+09	9.09263e+08	5.63778e+08	1.08793e+09
FALSE	High	Master Protein	Q5T2E6	Armadillo-like helical domain-containing protein 3 OS=Homo sapiens OX=9606 GN=ARMH3 PE=1 SV=1	691.275	68	50	5751	50	78.7	ARMH3	986.228	4.46208e-05	3.55365e+10	3.51803e+10	3.57827e+10	3.38923e+10	3.83107e+07	5.17125e+07	2.05042e+07	3.35504e+07	3.06559e+10	3.51802e+10	3.55319e+10	2.76657e+10	2.76076e+07	3.74806e+07	9.41181e+06	2.42276e+07
FALSE	High	Master Protein	Q92616	eIF-2-alpha kinase activator GCN1 OS=Homo sapiens OX=9606 GN=GCN1 PE=1 SV=7	597.262	48	105	663	105	292.5	GCN1	0.473	3.82979e-05	1.34548e+08	1.19577e+08	1.15473e+08	1.42792e+08	2.70905e+08	2.86486e+08	2.39402e+08	2.65485e+08	1.14879e+08	1.17958e+08	1.13601e+08	1.15945e+08	2.18615e+08	2.24914e+08	1.38806e+08	2.15184e+08
FALSE	High	Master Protein	P0DMV9	Heat shock 70 kDa protein 1B OS=Homo sapiens OX=9606 GN=HSPA1B PE=1 SV=1	505.044	82	51	2407	36	70	HSPA1B	0.097	1.50251e-08	1.50772e+09	1.48151e+09	1.63043e+09	1.34959e+09	1.50111e+10	1.66707e+10	1.58813e+10	1.45976e+10	1.29994e+09	1.4809e+09	1.61871e+09	1.10121e+09	1.21257e+10	1.31055e+10	9.23843e+09	1.18627e+10
FALSE	High	Master Protein	P27708	CAD protein OS=Homo sapiens OX=9606 GN=CAD PE=1 SV=3	488.279	51	84	876	81	242.8	CAD	0.644	0.00386022	3.01533e+08	3.17443e+08	3.1157e+08	3.08036e+08	4.63606e+08	6.06395e+08	4.9859e+08	4.63841e+08	2.59675e+08	3.17111e+08	3.09004e+08	2.50896e+08	3.74217e+08	4.76713e+08	2.89751e+08	3.76695e+08
FALSE	High	Master Protein	Q92538	Golgi-specific brefeldin A-resistance guanine nucleotide exchange factor 1 OS=Homo sapiens OX=9606 GN=GBF1 PE=1 SV=2	431.773	40	60	554	60	206.3		8.254	1.23632e-06	5.03546e+08	5.13565e+08	5.24549e+08	5.06474e+08	6.15993e+07	6.27121e+07	5.50662e+07	6.19755e+07	4.34266e+08	5.13493e+08	5.20736e+08	4.13429e+08	4.8224e+07	4.7255e+07	3.04578e+07	4.86069e+07
FALSE	High	Master Protein	P10809	60 kDa heat shock protein, mitochondrial OS=Homo sapiens OX=9606 GN=HSPD1 PE=1 SV=2	429.825	77	44	1504	44	61	HSPD1	0.647	0.000685367	1.27903e+09	1.0301e+09	1.05736e+09	1.19007e+09	1.89253e+09	1.634e+09	1.63018e+09	1.84241e+09	1.10316e+09	1.03004e+09	1.04995e+09	9.71397e+08	1.52871e+09	1.28456e+09	9.48142e+08	1.49721e+09
FALSE	High	Master Protein	P11498	Pyruvate carboxylase, mitochondrial OS=Homo sapiens OX=9606 GN=PC PE=1 SV=2	418.204	68	59	804	59	129.6	PC	1.152	0.191998	4.08171e+08	5.05278e+08	4.78696e+08	5.8636e+08	3.73851e+08	4.7594e+08	3.86599e+08	4.71266e+08	3.51633e+08	5.04885e+08	4.75074e+08	4.78329e+08	3.01356e+08	3.73932e+08	2.24416e+08	3.82447e+08
FALSE	High	Master Protein	P42704	Leucine-rich PPR motif-containing protein, mitochondrial OS=Homo sapiens OX=9606 GN=LRPPRC PE=1 SV=3	416.175	52	65	603	65	157.8	LRPPRC	0.835	0.0616861	1.18281e+09	1.04739e+09	1.16919e+09	1.28013e+09	1.30142e+09	1.44013e+09	1.94247e+09	1.3774e+09	1.01938e+09	1.04662e+09	1.16036e+09	1.04434e+09	1.05115e+09	1.13186e+09	1.12968e+09	1.11914e+09
FALSE	High	Master Protein	P07437	Tubulin beta chain OS=Homo sapiens OX=9606 GN=TUBB PE=1 SV=2	383.938	74	28	2008	5	49.6	TUBB	0.715	0.0135369	8.88198e+08	1.04626e+09	1.02477e+09	7.6647e+08	1.14427e+09	1.50288e+09	1.52035e+09	1.18605e+09	7.66221e+08	1.04626e+09	1.01759e+09	6.25661e+08	9.2432e+08	1.18148e+09	8.84424e+08	9.63848e+08
FALSE	High	Master Protein	P49327	Fatty acid synthase OS=Homo sapiens OX=9606 GN=FASN PE=1 SV=3	381.882	37	69	561	69	273.3	FASN	0.7	0.00106992	1.58779e+08	1.37489e+08	1.36352e+08	1.58786e+08	2.08099e+08	2.16055e+08	2.14017e+08	1.92532e+08	1.36637e+08	1.37259e+08	1.35095e+08	1.2922e+08	1.67828e+08	1.69786e+08	1.24489e+08	1.56049e+08
FALSE	High	Master Protein	A5YKK6	CCR4-NOT transcription complex subunit 1 OS=Homo sapiens OX=9606 GN=CNOT1 PE=1 SV=2	368.95	43	81	572	81	266.8	CNOT1	0.731	0.0120745	2.48213e+08	1.82486e+08	1.97168e+08	2.11526e+08	2.7125e+08	3.06866e+08	2.87373e+08	2.59834e+08	2.13897e+08	1.81989e+08	1.95476e+08	1.72289e+08	2.18618e+08	2.4111e+08	1.66756e+08	2.10815e+08
FALSE	High	Master Protein	P68371	Tubulin beta-4B chain OS=Homo sapiens OX=9606 GN=TUBB4B PE=1 SV=1	359.743	74	28	1660	1	49.8	TUBB4B	0.798	0.17197	1.23079e+08	1.25793e+08	1.37252e+08	1.16992e+08	1.21828e+08	1.84658e+08	1.90154e+08	1.31521e+08	1.06177e+08	1.25793e+08	1.3629e+08	9.54991e+07	9.84106e+07	1.45168e+08	1.10617e+08	1.06881e+08
FALSE	High	Master Protein	P21333	Filamin-A OS=Homo sapiens OX=9606 GN=FLNA PE=1 SV=4	358.798	37	68	445	64	280.6	FLNA	0.66	0.000216055	1.13722e+08	9.86613e+07	9.94047e+07	1.08441e+08	1.43944e+08	1.69821e+08	1.63151e+08	1.5151e+08	9.78858e+07	9.85209e+07	9.84301e+07	8.82114e+07	1.16037e+08	1.33309e+08	9.47555e+07	1.22854e+08
FALSE	High	Master Protein	Q9BVA1	Tubulin beta-2B chain OS=Homo sapiens OX=9606 GN=TUBB2B PE=1 SV=1	347.944	68	28	1520	2	49.9	TUBB2B	0.719	0.101089	1.00609e+07	1.02326e+07	1.53049e+07	9.71898e+06	1.42033e+07	1.53142e+07	1.40159e+07	1.34807e+07	8.67926e+06	1.02326e+07	1.51976e+07	7.9335e+06	1.14732e+07	1.20392e+07	8.15338e+06	1.09552e+07
FALSE	High	Master Protein	Q13885	Tubulin beta-2A chain OS=Homo sapiens OX=9606 GN=TUBB2A PE=1 SV=1	341.426	67	27	1520	1	49.9	TUBB2A	0.749	0.00749724	1.62626e+07	14050394	1.24697e+07	1.49826e+07	1.71537e+07	2.18758e+07	1.95681e+07	1.91716e+07	14029226	14050394	12382252	12230112	13856476	17197540	11383171	15579854
FALSE	High	Master Protein	P11021	Endoplasmic reticulum chaperone BiP OS=Homo sapiens OX=9606 GN=HSPA5 PE=1 SV=2	338.894	61	46	663	44	72.3	HSPA5	11.409	1.71162e-06	9.56459e+08	8.70096e+08	9.99673e+08	8.35179e+08	6.24086e+07	8.52959e+07	7.49626e+07	8.56043e+07	8.25108e+08	8.70081e+08	9.92635e+08	6.81748e+08	4.96488e+07	6.64115e+07	4.30607e+07	6.86097e+07
FALSE	High	Master Protein	P04264	Keratin, type II cytoskeletal 1 OS=Homo sapiens OX=9606 GN=KRT1 PE=1 SV=6	338.426	71	48	1000	43	66	KRT1	0.639	0.140468	1.14912e+09	1.15072e+09	8.9193e+08	1.29748e+09	2.39095e+09	1.05072e+09	1.35249e+09	2.73494e+09	9.91104e+08	1.15046e+09	8.85274e+08	1.05884e+09	1.93127e+09	8.25733e+08	7.86618e+08	2.22229e+09
FALSE	High	Master Protein	Q9NU22	Midasin OS=Homo sapiens OX=9606 GN=MDN1 PE=1 SV=2	336.414	19	75	302	75	632.4	MDN1	0.641	0.00903361	5.09133e+07	4.42053e+07	4.56803e+07	6.05895e+07	8.5612e+07	7.03072e+07	6.13034e+07	8.0487e+07	4.30754e+07	4.36052e+07	4.48196e+07	4.89609e+07	6.90718e+07	5.49491e+07	3.53379e+07	6.52483e+07
FALSE	High	Master Protein	P49792	E3 SUMO-protein ligase RanBP2 OS=Homo sapiens OX=9606 GN=RANBP2 PE=1 SV=2	333.313	30	74	460	74	358	RANBP2	0.904	0.165524	1.58957e+08	1.45238e+08	1.4058e+08	1.56754e+08	1.70511e+08	1.78298e+08	1.4479e+08	1.63375e+08	1.36972e+08	1.44883e+08	1.39149e+08	1.27508e+08	1.37481e+08	1.39949e+08	8.379e+07	1.32617e+08
FALSE	High	Master Protein	P35908	Keratin, type II cytoskeletal 2 epidermal OS=Homo sapiens OX=9606 GN=KRT2 PE=1 SV=2	329.417	84	49	832	37	65.4	KRT2	1.032	0.566589	6.0524e+08	7.97676e+08	4.59058e+08	9.31046e+08	2.20629e+09	5.07211e+08	6.58032e+08	6.88799e+08	5.21997e+08	7.97515e+08	4.55675e+08	7.59953e+08	1.78221e+09	3.98605e+08	3.8275e+08	5.59674e+08
FALSE	High	Master Protein	O14980	Exportin-1 OS=Homo sapiens OX=9606 GN=XPO1 PE=1 SV=1	313.781	51	48	612	48	123.3	XPO1	0.443	0.000312998	1.72702e+08	1.74603e+08	1.72234e+08	1.74875e+08	4.1785e+08	3.44377e+08	3.79114e+08	4.05966e+08	1.48613e+08	1.74226e+08	1.7069e+08	142469039	3.37413e+08	2.70687e+08	2.20449e+08	3.29839e+08
FALSE	High	Master Protein	P13645	Keratin, type I cytoskeletal 10 OS=Homo sapiens OX=9606 GN=KRT10 PE=1 SV=6	308.435	63	39	798	32	58.8	KRT10	0.933	0.385669	8.22207e+08	1.12033e+09	6.57397e+08	1.22615e+09	2.73774e+09	8.34583e+08	8.98429e+08	1.17831e+09	7.08908e+08	1.12007e+09	6.52218e+08	1.00054e+09	2.21148e+09	6.55818e+08	5.22348e+08	9.573e+08
FALSE	High	Master Protein	P04350	Tubulin beta-4A chain OS=Homo sapiens OX=9606 GN=TUBB4A PE=1 SV=2	292.557	73	26	1294	4	49.6	TUBB4A	0.869	0.388626	2.29829e+07	2.9581e+07	3.25608e+07	1.86103e+07	2.24311e+07	3.81086e+07	3.17723e+07	2.83597e+07	1.97307e+07	2.9581e+07	3.23326e+07	1.51287e+07	1.81194e+07	2.99588e+07	1.84826e+07	2.30466e+07
FALSE	High	Master Protein	P05165	Propionyl-CoA carboxylase alpha chain, mitochondrial OS=Homo sapiens OX=9606 GN=PCCA PE=1 SV=4	279.168	59	42	539	42	80	PCCA	1.248	0.0711233	3.625e+08	4.17275e+08	4.10717e+08	4.95446e+08	2.45089e+08	3.86959e+08	3.5699e+08	3.08053e+08	3.12601e+08	4.16904e+08	4.07656e+08	4.04195e+08	1.97433e+08	3.03914e+08	2.0736e+08	2.49901e+08
FALSE	High	Master Protein	Q92667	A-kinase anchor protein 1, mitochondrial OS=Homo sapiens OX=9606 GN=AKAP1 PE=1 SV=1	276.362	39	33	516	33	97.3	AKAP1	1.742	3.87603e-05	2.91216e+08	3.28131e+08	3.04507e+08	3.01575e+08	1.78676e+08	1.86489e+08	1.56707e+08	1.69403e+08	2.51158e+08	3.2807e+08	3.02077e+08	2.45966e+08	1.44092e+08	1.46597e+08	9.11134e+07	1.37534e+08
FALSE	High	Master Protein	Q14204	Cytoplasmic dynein 1 heavy chain 1 OS=Homo sapiens OX=9606 GN=DYNC1H1 PE=1 SV=5	276.171	19	71	310	71	532.1	DYNC1H1	0.666	0.0197443	4.31336e+07	4.36384e+07	4.01714e+07	5.73422e+07	6.23135e+07	6.59581e+07	6.56261e+07	6.45731e+07	3.66949e+07	4.31687e+07	3.89187e+07	4.62542e+07	5.02186e+07	5.14312e+07	3.80146e+07	5.20629e+07
FALSE	High	Master Protein	P08238	Heat shock protein HSP 90-beta OS=Homo sapiens OX=9606 GN=HSP90AB1 PE=1 SV=4	273.959	57	44	618	28	83.2	HSP90AB1	1.057	0.517473	2.39611e+08	2.67326e+08	2.84784e+08	2.26436e+08	2.29977e+08	2.44426e+08	2.6466e+08	2.34572e+08	2.06581e+08	2.6728e+08	2.82788e+08	1.84646e+08	1.85584e+08	1.92103e+08	1.53846e+08	1.90364e+08
FALSE	High	Master Protein	P35527	Keratin, type I cytoskeletal 9 OS=Homo sapiens OX=9606 GN=KRT9 PE=1 SV=3	269.921	83	32	581	31	62	KRT9	0.63	0.134575	4.26131e+08	3.13652e+08	2.64447e+08	4.58382e+08	6.56472e+08	3.59191e+08	5.13566e+08	1.41277e+09	3.67475e+08	3.13405e+08	2.62477e+08	3.74101e+08	5.30287e+08	2.82376e+08	2.98698e+08	1.14809e+09
FALSE	High	Master Protein	Q71U36	Tubulin alpha-1A chain OS=Homo sapiens OX=9606 GN=TUBA1A PE=1 SV=1	261.269	69	28	1104	2	50.1	TUBA1A	0.445	0.0029492	5.65278e+06	8.45125e+06	4.85749e+06	6.39873e+06	1.39818e+07	1.30802e+07	1.50917e+07	1.10567e+07	4.87648e+06	8.45125e+06	4.8119e+06	5.22322e+06	1.12943e+07	1.02829e+07	8.77918e+06	8.9853e+06
FALSE	High	Master Protein	P49411	Elongation factor Tu, mitochondrial OS=Homo sapiens OX=9606 GN=TUFM PE=1 SV=2	255.5	64	26	740	26	49.5		0.522	2.16789e-06	5.66664e+08	5.12669e+08	5.05601e+08	5.42235e+08	1.05512e+09	1.03542e+09	9.47117e+08	9.84577e+08	4.88844e+08	5.12669e+08	5.02056e+08	4.42621e+08	8.52264e+08	8.1399e+08	5.50959e+08	8.00121e+08
FALSE	High	Master Protein	Q9BQE3	Tubulin alpha-1C chain OS=Homo sapiens OX=9606 GN=TUBA1C PE=1 SV=1	248.674	65	27	1487	1	49.9	TUBA1C	0.431	0.000969172	3.82157e+06	3.52573e+06	5.0275e+06	3.16517e+06	1.00451e+07	7.82559e+06	9.25113e+06	6.94478e+06	3.29675e+06	3.52573e+06	4.99226e+06	2.5837e+06	8114291	6.15203e+06	5.38159e+06	5643709
FALSE	High	Master Protein	P28288	ATP-binding cassette sub-family D member 3 OS=Homo sapiens OX=9606 GN=ABCD3 PE=1 SV=1	247.391	58	39	473	39	75.4	ABCD3	1.504	0.000797383	3.40638e+08	3.12676e+08	3.47322e+08	2.87199e+08	2.15362e+08	2.32645e+08	1.84365e+08	2.18752e+08	2.93793e+08	3.12562e+08	3.44644e+08	2.34084e+08	1.73709e+08	1.8266e+08	1.07101e+08	1.77367e+08
FALSE	High	Master Protein	P55060	Exportin-2 OS=Homo sapiens OX=9606 GN=CSE1L PE=1 SV=3	228.156	49	39	346	39	110.3	CSE1L	0.658	0.00756376	9.52229e+07	9.56075e+07	1.03771e+08	9.67328e+07	1.75081e+08	1.38957e+08	1.25823e+08	1.53908e+08	8.20007e+07	9.53307e+07	1.02794e+08	7.86584e+07	1.41352e+08	1.09158e+08	7.31286e+07	1.25074e+08
FALSE	High	Master Protein	P13639	Elongation factor 2 OS=Homo sapiens OX=9606 GN=EEF2 PE=1 SV=4	225.828	52	34	413	33	95.3	EEF2	0.574	7.25218e-05	1.87003e+08	1.84063e+08	1.91568e+08	1.61742e+08	3.2235e+08	3.55231e+08	3.2423e+08	2.86211e+08	1.61307e+08	1.83597e+08	1.89862e+08	1.31804e+08	2.60284e+08	2.79263e+08	1.88589e+08	2.32549e+08
FALSE	High	Master Protein	Q13509	Tubulin beta-3 chain OS=Homo sapiens OX=9606 GN=TUBB3 PE=1 SV=2	225.08	44	21	1084	4	50.4	TUBB3	0.619	0.0058651	5.73198e+07	5.54792e+07	5.43807e+07	4.69406e+07	8.32072e+07	9.68139e+07	9.45377e+07	6.72126e+07	4.9448e+07	5.54792e+07	5.39995e+07	3.83171e+07	6.71911e+07	7.61096e+07	5.49802e+07	5.4576e+07
FALSE	High	Master Protein	Q7Z6Z7	E3 ubiquitin-protein ligase HUWE1 OS=Homo sapiens OX=9606 GN=HUWE1 PE=1 SV=3	221.405	17	47	229	47	481.6	HUWE1	0.519	0.680029	2.7723e+07	1.89185e+08	2.73412e+07	3.36743e+07	5.47894e+07	5.90266e+07	5.87942e+07	5.94906e+07	2.35045e+07	1.88682e+08	2.65527e+07	2.70284e+07	4.42579e+07	4.61516e+07	3.41881e+07	4.80921e+07
FALSE	High	Master Protein	P11142	Heat shock cognate 71 kDa protein OS=Homo sapiens OX=9606 GN=HSPA8 PE=1 SV=1	216.894	48	32	572	18	70.9	HSPA8	0.616	2.2973e-05	9.04491e+07	8.1759e+07	9.21139e+07	8.78558e+07	1.41994e+08	1.60046e+08	1.47562e+08	1.38056e+08	7.77979e+07	8.1759e+07	9.14681e+07	7.17158e+07	1.14493e+08	1.25819e+08	8.56733e+07	1.12098e+08
FALSE	High	Master Protein	P16615	Sarcoplasmic/endoplasmic reticulum calcium ATPase 2 OS=Homo sapiens OX=9606 GN=ATP2A2 PE=1 SV=1	216.152	38	35	302	35	114.7	ATP2A2	0.604	0.0060988	1.09576e+08	1.03673e+08	1.09187e+08	1.02953e+08	2.10331e+08	1.69265e+08	1.45225e+08	1.83467e+08	9.44191e+07	1.03395e+08	1.08087e+08	8.38442e+07	1.69749e+08	1.33066e+08	8.44804e+07	1.48848e+08
FALSE	High	Master Protein	Q86VP6	Cullin-associated NEDD8-dissociated protein 1 OS=Homo sapiens OX=9606 GN=CAND1 PE=1 SV=2	214.929	37	38	313	35	136.3	CAND1	0.623	0.0024254	7.75997e+07	7.8887e+07	8.29843e+07	6.31493e+07	1.28941e+08	1.28314e+08	1.21679e+08	1.22879e+08	6.67887e+07	7.88448e+07	8.22685e+07	5.12987e+07	1.04083e+08	1.00873e+08	7.069e+07	9.97798e+07
FALSE	High	Master Protein	P33993	DNA replication licensing factor MCM7 OS=Homo sapiens OX=9606 GN=MCM7 PE=1 SV=4	213.323	55	32	363	32	81.3	MCM7	0.866	0.0755867	1.06974e+08	1.09468e+08	1.14513e+08	1.03789e+08	1.19595e+08	1.344e+08	1.30476e+08	1.08694e+08	9.22176e+07	1.0943e+08	1.13651e+08	8.45177e+07	9.64108e+07	105591492	7.58821e+07	8.80987e+07
FALSE	High	Master Protein	Q9H583	HEAT repeat-containing protein 1 OS=Homo sapiens OX=9606 GN=HEATR1 PE=1 SV=3	210.066	25	44	215	44	242.2	HEATR1	0.428	2.34968e-05	3.38371e+07	2.64798e+07	3.35242e+07	3.0945e+07	8.79352e+07	7.55199e+07	6.90859e+07	7.50267e+07	2.83809e+07	2.55931e+07	3.29896e+07	2.46006e+07	7.09064e+07	5.91959e+07	4.00379e+07	6.05331e+07
FALSE	High	Master Protein	O14654	Insulin receptor substrate 4 OS=Homo sapiens OX=9606 GN=IRS4 PE=1 SV=1	206.403	44	40	347	40	133.7	IRS4	0.713	0.0101566	9.08951e+07	1.0787e+08	1.07574e+08	8.86893e+07	1.19757e+08	1.60255e+08	1.53171e+08	1.25422e+08	7.82378e+07	1.07611e+08	1.06669e+08	7.20946e+07	9.65104e+07	1.25808e+08	8.89421e+07	1.01569e+08
FALSE	High	Master Protein	P11586	C-1-tetrahydrofolate synthase, cytoplasmic OS=Homo sapiens OX=9606 GN=MTHFD1 PE=1 SV=4	199.697	47	40	409	40	101.5	MTHFD1	0.684	0.0130405	1.56475e+08	1.57914e+08	1.51348e+08	1.35784e+08	1.913e+08	2.54756e+08	2.73316e+08	1.98911e+08	1.34898e+08	1.57566e+08	1.49876e+08	1.10581e+08	1.54371e+08	2.00251e+08	1.58944e+08	1.61542e+08
FALSE	High	Master Protein	P68366	Tubulin alpha-4A chain OS=Homo sapiens OX=9606 GN=TUBA4A PE=1 SV=1	199.652	46	19	1239	2	49.9	TUBA4A	0.547	0.653993	1.25248e+07	1.25093e+07	7.17796e+07	9.67935e+06	2.06874e+07	2.52839e+07	3.07185e+07	1.72939e+07	1.0799e+07	1.24791e+07	7.12684e+07	7.79759e+06	1.66385e+07	1.98767e+07	1.78696e+07	1.40539e+07
FALSE	High	Master Protein	P25705	ATP synthase subunit alpha, mitochondrial OS=Homo sapiens OX=9606 GN=ATP5F1A PE=1 SV=1	195.263	56	30	381	30	59.7	ATP5F1A	0.755	0.000274326	2.01325e+08	1.80517e+08	1.99943e+08	2.03572e+08	2.53201e+08	2.72387e+08	2.9027e+08	2.5911e+08	1.73621e+08	1.80503e+08	1.98248e+08	1.66002e+08	2.04531e+08	2.14135e+08	1.68806e+08	2.10517e+08
FALSE	High	Master Protein	O00429	Dynamin-1-like protein OS=Homo sapiens OX=9606 GN=DNM1L PE=1 SV=2	194.024	61	32	278	32	81.8	DNM1L	0.675	0.00343449	7.35493e+07	7.664e+07	7.70892e+07	6.6753e+07	1.02297e+08	1.32877e+08	1.21047e+08	1.00288e+08	6.32746e+07	7.63224e+07	7.61911e+07	5.41539e+07	8.2423e+07	1.04441e+08	7.02759e+07	8.10714e+07
FALSE	High	Master Protein	P19367	Hexokinase-1 OS=Homo sapiens OX=9606 GN=HK1 PE=1 SV=3	193.348	41	38	424	34	102.4	HK1	2.298	0.000340593	3.07131e+08	2.84812e+08	3.13547e+08	2.81185e+08	1.04598e+08	1.42907e+08	1.35032e+08	1.22708e+08	2.64905e+08	2.84812e+08	3.11349e+08	2.29528e+08	8.43325e+07	1.12222e+08	7.84948e+07	9.97192e+07
FALSE	High	Master Protein	Q16891	MICOS complex subunit MIC60 OS=Homo sapiens OX=9606 GN=IMMT PE=1 SV=1	193.02	53	36	261	36	83.6	IMMT	0.274	5.81212e-06	4.6282e+07	3.62045e+07	3.53578e+07	4.07963e+07	1.53281e+08	1.29138e+08	1.23347e+08	1.51876e+08	3.96643e+07	3.5725e+07	3.47947e+07	3.29669e+07	1.23801e+08	1.01486e+08	7.16953e+07	1.23355e+08
FALSE	High	Master Protein	P68104	Elongation factor 1-alpha 1 OS=Homo sapiens OX=9606 GN=EEF1A1 PE=1 SV=1	187.952	66	26	882	26	50.1	EEF1A1	0.75	0.000912174	1.32183e+09	1.36842e+09	1.40904e+09	1.24455e+09	1.71788e+09	2.05709e+09	1.77217e+09	1.81694e+09	1.14021e+09	1.36831e+09	1.39907e+09	1.01579e+09	1.38768e+09	1.61717e+09	1.03091e+09	1.47654e+09
FALSE	High	Master Protein	Q9BUF5	Tubulin beta-6 chain OS=Homo sapiens OX=9606 GN=TUBB6 PE=1 SV=1	187.892	52	20	785	8	49.8	TUBB6	0.685	0.00562521	8.3861e+07	8.60748e+07	8.46798e+07	6.78818e+07	1.13497e+08	1.36808e+08	1.3318e+08	9.99784e+07	7.23443e+07	8.60748e+07	8.40862e+07	5.54035e+07	9.14825e+07	1.07551e+08	7.74736e+07	8.11481e+07
FALSE	High	Master Protein	P02533	Keratin, type I cytoskeletal 14 OS=Homo sapiens OX=9606 GN=KRT14 PE=1 SV=4	186.112	67	34	294	13	51.5	KRT14	0.629	0.189282	1.78498e+07	1.62158e+07	1.00766e+07	1.8067e+07	3.84266e+07	1.85702e+07	1.90106e+07	2.63195e+08	1.52932e+07	1.59406e+07	9.31663e+06	1.45309e+07	3.09546e+07	1.43608e+07	1.09356e+07	2.13886e+08
FALSE	High	Master Protein	P08779	Keratin, type I cytoskeletal 16 OS=Homo sapiens OX=9606 GN=KRT16 PE=1 SV=4	180.317	61	29	246	15	51.2	KRT16	0.455	0.185808	1.02153e+07	7.12142e+06	3.12237e+06	3.86658e+06	9.07341e+06	1.4676e+07	7.27574e+06	2.47489e+08	8.69081e+06	6.65993e+06	2.28279e+06	2.62502e+06	7.06065e+06	1.1236e+07	4.09137e+06	2.01123e+08
FALSE	High	Master Protein	P15924	Desmoplakin OS=Homo sapiens OX=9606 GN=DSP PE=1 SV=3	179.055	20	47	205	47	331.6	DSP	0.802	0.140177	3.77267e+07	3.96747e+07	3.59126e+07	3.69791e+07	5.00921e+07	4.24922e+07	4.32917e+07	9.24943e+07	3.24678e+07	3.94024e+07	3.53539e+07	2.97797e+07	4.02387e+07	3.31687e+07	2.49558e+07	7.50319e+07
FALSE	High	Master Protein	Q9BY89	Uncharacterized protein KIAA1671 OS=Homo sapiens OX=9606 GN=KIAA1671 PE=1 SV=2	178.517	31	38	162	38	196.6	KIAA1671	6.779	3.17379e-05	4.88972e+07	5.16273e+07	5.15704e+07	4.69427e+07	6.9733e+06	8.45725e+06	7.87002e+06	6.11425e+06	4.21821e+07	5.16273e+07	5.12088e+07	3.83188e+07	4.3448e+06	5.37671e+06	3.54648e+06	3.13357e+06
FALSE	High	Master Protein	P13861	cAMP-dependent protein kinase type II-alpha regulatory subunit OS=Homo sapiens OX=9606 GN=PRKAR2A PE=1 SV=2	176.52	72	25	306	23	45.5	PRKAR2A	1.139	0.0189216	1.96608e+08	1.79358e+08	2.08456e+08	1.88726e+08	1.62863e+08	1.77564e+08	1.61983e+08	1.75625e+08	1.69492e+08	1.79136e+08	2.06806e+08	1.53952e+08	1.31385e+08	1.39497e+08	9.42291e+07	1.42647e+08
FALSE	High	Master Protein	Q96RQ3	Methylcrotonoyl-CoA carboxylase subunit alpha, mitochondrial OS=Homo sapiens OX=9606 GN=MCCC1 PE=1 SV=3	176.343	46	26	283	26	80.4	MCCC1	1.02	0.318421	1.27162e+08	1.44353e+08	1.27428e+08	1.64692e+08	1.14468e+08	1.37075e+08	1.36807e+08	1.29202e+08	1.0935e+08	1.44305e+08	1.26518e+08	1.34268e+08	9.20852e+07	1.07654e+08	7.929e+07	1.04863e+08
FALSE	High	Master Protein	P05023	Sodium/potassium-transporting ATPase subunit alpha-1 OS=Homo sapiens OX=9606 GN=ATP1A1 PE=1 SV=1	175.454	33	30	330	30	112.8	ATP1A1	0.494	0.000618208	9.19457e+07	8.89726e+07	8.69103e+07	8.59143e+07	1.88676e+08	1.73712e+08	1.47891e+08	1.82266e+08	7.92692e+07	8.89191e+07	8.59437e+07	6.98273e+07	1.52219e+08	1.36562e+08	8.60288e+07	1.48111e+08
FALSE	High	Master Protein	P60709	Actin, cytoplasmic 1 OS=Homo sapiens OX=9606 GN=ACTB PE=1 SV=1	175.395	63	19	433	13	41.7	ACTB	1.018	0.699544	5.59498e+08	4.1333e+08	4.88571e+08	5.17455e+08	5.08075e+08	4.80428e+08	4.03336e+08	5.16866e+08	4.82552e+08	4.13175e+08	4.8509e+08	4.22338e+08	4.10326e+08	3.77568e+08	2.34501e+08	4.19927e+08
FALSE	High	Master Protein	Q14974	Importin subunit beta-1 OS=Homo sapiens OX=9606 GN=KPNB1 PE=1 SV=2	172.784	43	27	282	27	97.1	KPNB1	0.652	0.002234	8.72827e+07	7.97349e+07	8.36645e+07	8.61089e+07	1.42726e+08	1.23994e+08	1.11944e+08	1.36478e+08	7.52323e+07	7.9566e+07	8.278e+07	7.00535e+07	1.15023e+08	9.7477e+07	6.49927e+07	1.1091e+08
FALSE	High	Master Protein	P17987	T-complex protein 1 subunit alpha OS=Homo sapiens OX=9606 GN=TCP1 PE=1 SV=1	172.655	56	24	320	24	60.3	TCP1	0.628	0.000239624	1.27946e+08	1.322e+08	1.31067e+08	1.25353e+08	1.96892e+08	2.16249e+08	2.15948e+08	1.9057e+08	1.10224e+08	1.3197e+08	1.29996e+08	1.02142e+08	1.58919e+08	1.70003e+08	1.25534e+08	1.54868e+08
FALSE	High	Master Protein	O00763	Acetyl-CoA carboxylase 2 OS=Homo sapiens OX=9606 GN=ACACB PE=1 SV=3	172.04	16	31	521	16	276.4	ACACB	1.147	0.203699	1.31006e+07	1.50972e+07	2.7874e+07	1.60171e+07	8.58497e+06	1.52268e+07	1.6033e+07	1.20813e+07	1.12525e+07	1.5051e+07	2.75815e+07	1.28893e+07	6.92404e+06	1.19705e+07	9.29332e+06	9.81789e+06
FALSE	High	Master Protein	Q96N67	Dedicator of cytokinesis protein 7 OS=Homo sapiens OX=9606 GN=DOCK7 PE=1 SV=4	171.15	26	43	198	43	242.4	DOCK7	1.242	0.0796134	5.79139e+07	4.96321e+07	5.28972e+07	5.6482e+07	4.30193e+07	4.50415e+07	5.45623e+07	3.80205e+07	4.98299e+07	4.94414e+07	5.23031e+07	4.59559e+07	3.43282e+07	3.52613e+07	3.14581e+07	3.06395e+07
FALSE	High	Master Protein	Q9UBF8	Phosphatidylinositol 4-kinase beta OS=Homo sapiens OX=9606 GN=PI4KB PE=1 SV=1	170.881	41	28	153	28	91.3	PI4KB	16.876	1.60382e-05	1.47076e+08	1.63747e+08	1.80257e+08	1.75497e+08	6.6733e+06	1.01984e+07	9.89354e+06	1.07181e+07	1.26878e+08	1.63747e+08	1.78994e+08	1.43256e+08	4.12254e+06	6.54488e+06	4.876e+06	6.79936e+06
FALSE	High	Master Protein	O00410	Importin-5 OS=Homo sapiens OX=9606 GN=IPO5 PE=1 SV=4	167.417	36	28	233	26	123.6	IPO5	0.559	5.95377e-05	5.53553e+07	5.07581e+07	4.97481e+07	5.44075e+07	1.00158e+08	9.08805e+07	8.37356e+07	9.74175e+07	4.7532e+07	5.03723e+07	4.90181e+07	4.43293e+07	8.07288e+07	7.14451e+07	4.86089e+07	7.90352e+07
FALSE	High	Master Protein	P25205	DNA replication licensing factor MCM3 OS=Homo sapiens OX=9606 GN=MCM3 PE=1 SV=3	167.05	47	32	269	32	90.9	MCM3	0.991	0.890434	8.11294e+07	7.43764e+07	7.32746e+07	7.89154e+07	7.47681e+07	7.9964e+07	8.15926e+07	6.97747e+07	6.9583e+07	7.43764e+07	7.26702e+07	6.43662e+07	6.02443e+07	6.2781e+07	4.74033e+07	5.65556e+07
FALSE	High	Master Protein	Q9HD26	Golgi-associated PDZ and coiled-coil motif-containing protein OS=Homo sapiens OX=9606 GN=GOPC PE=1 SV=1	167.012	61	28	155	28	50.5	GOPC	0.361	0.046324	1.94553e+07	4.90694e+07	3.81637e+07	2.49236e+07	5.17053e+07	1.41536e+08	1.94627e+08	4.87603e+07	1.60888e+07	4.87189e+07	3.74454e+07	1.98274e+07	4.16784e+07	1.11268e+08	1.13216e+08	3.92711e+07
FALSE	High	Master Protein	Q9C0C2	182 kDa tankyrase-1-binding protein OS=Homo sapiens OX=9606 GN=TNKS1BP1 PE=1 SV=4	165.696	28	34	171	34	181.7	TNKS1BP1	0.845	0.102576	4.86758e+07	4.11774e+07	3.92849e+07	3.97493e+07	4.32918e+07	4.96574e+07	4.61181e+07	5.59438e+07	4.19476e+07	4.09677e+07	3.84482e+07	3.20343e+07	3.48807e+07	3.90378e+07	2.68279e+07	4.54071e+07
FALSE	High	Master Protein	Q9UJS0	Electrogenic aspartate/glutamate antiporter SLC25A13, mitochondrial OS=Homo sapiens OX=9606 GN=SLC25A13 PE=1 SV=2	165.226	57	29	229	23	74.1	SLC25A13	0.523	5.73859e-06	5.42771e+07	4.97055e+07	5.15785e+07	4.66366e+07	9.71654e+07	1.08162e+08	9.65916e+07	9.34723e+07	4.66691e+07	4.95686e+07	5.11562e+07	3.79807e+07	7.84886e+07	8.50304e+07	5.60643e+07	7.59607e+07
FALSE	High	Master Protein	Q5VYK3	Proteasome adapter and scaffold protein ECM29 OS=Homo sapiens OX=9606 GN=ECPAS PE=1 SV=2	160.166	28	37	151	37	204.2	ECPAS	0.556	5.72371e-06	2.55856e+07	2.5529e+07	2.79783e+07	2.62408e+07	5.04591e+07	4.65398e+07	4.66776e+07	4.40662e+07	2.14625e+07	2.4903e+07	2.74296e+07	2.04318e+07	4.05711e+07	3.61457e+07	27044345	3.54735e+07
FALSE	High	Master Protein	P42167	Lamina-associated polypeptide 2, isoforms beta/gamma OS=Homo sapiens OX=9606 GN=TMPO PE=1 SV=2	157.969	63	21	285	10	50.6	TMPO	2.063	0.000859492	9.95124e+07	7.36027e+07	7.52634e+07	9.88404e+07	4.77145e+07	3.5561e+07	3.66208e+07	4.86385e+07	8.58064e+07	7.3587e+07	7.45585e+07	8.06824e+07	3.84916e+07	2.78948e+07	2.1271e+07	3.94091e+07
FALSE	High	Master Protein	Q14697	Neutral alpha-glucosidase AB OS=Homo sapiens OX=9606 GN=GANAB PE=1 SV=3	157.633	39	28	235	28	106.8	GANAB	1.108	0.108588	8.672e+07	7.88518e+07	7.78385e+07	8.89121e+07	6.58921e+07	8.20138e+07	7.80103e+07	7.13471e+07	7.48107e+07	7.87701e+07	7.72928e+07	7.2578e+07	5.31988e+07	6.44745e+07	4.52576e+07	5.79806e+07
FALSE	High	Master Protein	P46060	Ran GTPase-activating protein 1 OS=Homo sapiens OX=9606 GN=RANGAP1 PE=1 SV=1	155.874	57	26	248	26	63.5	RANGAP1	0.857	0.0336482	1.47907e+08	1.26349e+08	1.41445e+08	1.2142e+08	1.67325e+08	1.55495e+08	1.56594e+08	1.48057e+08	1.27554e+08	1.26349e+08	140303916	9.90052e+07	1.35162e+08	1.22241e+08	9.10049e+07	1.20319e+08
FALSE	High	Master Protein	P14618	Pyruvate kinase PKM OS=Homo sapiens OX=9606 GN=PKM PE=1 SV=4	151.31	54	25	280	25	57.9	PKM	0.577	0.00318235	1.75809e+08	1.30366e+08	1.41496e+08	1.38989e+08	2.48309e+08	2.50201e+08	2.37996e+08	2.35177e+08	1.51665e+08	1.30174e+08	1.40426e+08	1.13437e+08	2.00497e+08	1.96694e+08	1.38448e+08	1.91118e+08
FALSE	High	Master Protein	Q9NVI1	Fanconi anemia group I protein OS=Homo sapiens OX=9606 GN=FANCI PE=1 SV=4	151.193	28	30	154	30	149.2	FANCI	0.454	4.87831e-07	2.25061e+07	2.43988e+07	2.48038e+07	2.3241e+07	5.4277e+07	5.07559e+07	5.06793e+07	5.62623e+07	1.93711e+07	2.43228e+07	2.42853e+07	1.87677e+07	4.38441e+07	3.98009e+07	2.94813e+07	4.57218e+07
FALSE	High	Master Protein	Q99615	DnaJ homolog subfamily C member 7 OS=Homo sapiens OX=9606 GN=DNAJC7 PE=1 SV=2	149.192	55	30	249	30	56.4	DNAJC7	0.45	7.75006e-07	8.02251e+07	7.83435e+07	7.90326e+07	7.2373e+07	1.78022e+08	1.80536e+08	1.70206e+08	1.71612e+08	6.8929e+07	7.79858e+07	7.81791e+07	5.86588e+07	1.4369e+08	1.41843e+08	9.88782e+07	1.39394e+08
FALSE	High	Master Protein	P78371	T-complex protein 1 subunit beta OS=Homo sapiens OX=9606 GN=CCT2 PE=1 SV=4	146.508	59	22	197	22	57.5	CCT2	0.89	0.186065	7.93427e+07	8.05336e+07	6.85201e+07	8.15241e+07	1.10949e+08	7.64285e+07	7.85291e+07	1.028e+08	6.84206e+07	8.04734e+07	6.80032e+07	6.65184e+07	8.96224e+07	6.00837e+07	4.56821e+07	8.34177e+07
FALSE	High	Master Protein	O94826	Mitochondrial import receptor subunit TOM70 OS=Homo sapiens OX=9606 GN=TOMM70 PE=1 SV=1	145.068	43	16	255	16	67.4	TOMM70	1.221	0.0105026	1.40115e+08	1.4138e+08	1.47959e+08	1.38287e+08	1.19833e+08	1.25749e+08	1.04043e+08	1.10883e+08	1.20873e+08	1.4138e+08	1.46921e+08	1.12882e+08	9.66005e+07	9.88564e+07	6.03635e+07	90109294
FALSE	High	Master Protein	P13647	Keratin, type II cytoskeletal 5 OS=Homo sapiens OX=9606 GN=KRT5 PE=1 SV=3	141.506	54	38	295	22	62.3	KRT5	0.793	0.33974	4.97802e+07	6.71122e+07	2.90127e+07	6.11974e+07	1.07998e+08	3.75351e+07	4.49106e+07	3.31429e+08	4.26389e+07	6.71007e+07	2.84807e+07	4.98501e+07	8.71548e+07	2.92493e+07	2.5999e+07	2.69337e+08
FALSE	High	Master Protein	P02538	Keratin, type II cytoskeletal 6A OS=Homo sapiens OX=9606 GN=KRT6A PE=1 SV=3	140.993	50	34	251	3	60	KRT6A	0.643	0.241906	3.43734e+06	3.08321e+06	985773	2.00217e+06	4.86845e+06	3.06881e+06	2.32191e+06	1.01085e+08	2.96529e+06	3.08321e+06	978863	1.63435e+06	3.93265e+06	2.41252e+06	1.35071e+06	82146982
FALSE	High	Master Protein	Q9NTJ3	Structural maintenance of chromosomes protein 4 OS=Homo sapiens OX=9606 GN=SMC4 PE=1 SV=2	140.699	33	34	124	34	147.1	SMC4	0.642	0.000116506	2.43855e+07	2.58995e+07	2.37326e+07	2.70674e+07	3.92644e+07	3.98936e+07	3.72982e+07	3.90535e+07	2.05508e+07	2.56718e+07	2.32868e+07	2.18362e+07	3.17171e+07	3.13621e+07	2.15772e+07	3.16644e+07
FALSE	High	Master Protein	P04259	Keratin, type II cytoskeletal 6B OS=Homo sapiens OX=9606 GN=KRT6B PE=1 SV=5	140.581	50	34	272	4	60	KRT6B	0.701	0.291205	2.41759e+06	1.99601e+06	1.17102e+06	1.00661e+06	1.66479e+06	2.76298e+06	1.72127e+06	6.05574e+07	2.07991e+06	1.87028e+06	971154	753051	1.31713e+06	2.05719e+06	948828	4.92123e+07
FALSE	High	Master Protein	Q9NVI7	ATPase family AAA domain-containing protein 3A OS=Homo sapiens OX=9606 GN=ATAD3A PE=1 SV=2	139.369	44	28	266	14	71.3	ATAD3A	0.428	8.71808e-05	2.40271e+07	1.89364e+07	1.89989e+07	1.85244e+07	5.06292e+07	4.21877e+07	4.41695e+07	4.4539e+07	2.06696e+07	1.8917e+07	1.88657e+07	1.5048e+07	4.08974e+07	3.31656e+07	2.56944e+07	3.61949e+07
FALSE	High	Master Protein	P07900	Heat shock protein HSP 90-alpha OS=Homo sapiens OX=9606 GN=HSP90AA1 PE=1 SV=5	139.121	36	26	291	12	84.6	HSP90AA1	1.156	0.0407505	2.91919e+07	2.27388e+07	2.36841e+07	2.31953e+07	2.21134e+07	1.89801e+07	1.83574e+07	2.16421e+07	2.51658e+07	2.2677e+07	2.33992e+07	1.88687e+07	1.78629e+07	1.48297e+07	1.06228e+07	1.75602e+07
FALSE	High	Master Protein	P27824	Calnexin OS=Homo sapiens OX=9606 GN=CANX PE=1 SV=2	136.408	47	26	276	25	67.5	CANX	1.434	0.00426047	2.05012e+08	2.0301e+08	2.06056e+08	2.06932e+08	1.50842e+08	1.22986e+08	1.36189e+08	1.51397e+08	1.76804e+08	2.02898e+08	2.04502e+08	1.68794e+08	1.21665e+08	9.65422e+07	7.91103e+07	1.22792e+08
FALSE	High	Master Protein	Q92598	Heat shock protein 105 kDa OS=Homo sapiens OX=9606 GN=HSPH1 PE=1 SV=1	135.162	34	29	199	26	96.8	HSPH1	0.469	4.14055e-05	4.68732e+07	3.78322e+07	3.88748e+07	3.92893e+07	8.83503e+07	8.05703e+07	8.63212e+07	7.51952e+07	4.03207e+07	3.74279e+07	3.8308e+07	3.18636e+07	7.13678e+07	6.32556e+07	5.01037e+07	6.11077e+07
FALSE	High	Master Protein	Q4VCS5	Angiomotin OS=Homo sapiens OX=9606 GN=AMOT PE=1 SV=1	134.848	34	29	211	26	118	AMOT	0.588	0.00708579	4.51174e+07	4.03683e+07	4.20383e+07	4.25918e+07	6.53821e+07	7.92511e+07	9.3682e+07	6.27952e+07	3.89214e+07	4.03342e+07	4.15632e+07	3.46603e+07	5.28146e+07	6.23027e+07	5.44969e+07	5.10308e+07
FALSE	High	Master Protein	P07237	Protein disulfide-isomerase OS=Homo sapiens OX=9606 GN=P4HB PE=1 SV=3	134.499	52	23	153	23	57.1	P4HB	0.204	1.02788e-05	2.48864e+07	2.28239e+07	2.39612e+07	2.4808e+07	1.03027e+08	1.31495e+08	1.17506e+08	1.21815e+08	2.10119e+07	2.22599e+07	2.31142e+07	1.98225e+07	8.32233e+07	1.03302e+08	6.82784e+07	9.89804e+07
FALSE	High	Master Protein	Q9Y285	Phenylalanine--tRNA ligase alpha subunit OS=Homo sapiens OX=9606 GN=FARSA PE=1 SV=3	134.144	51	18	229	18	57.5	FARSA	0.878	0.148239	7.93588e+07	7.4424e+07	6.1733e+07	7.11996e+07	7.71241e+07	8.97104e+07	8.91537e+07	7.08682e+07	6.84604e+07	7.4424e+07	6.11868e+07	5.81154e+07	6.22002e+07	7.05252e+07	5.18627e+07	5.75914e+07
FALSE	High	Master Protein	Q5W0B1	ORC ubiquitin ligase 1 OS=Homo sapiens OX=9606 GN=OBI1 PE=1 SV=1	133.811	38	25	217	25	81.1	OBI1	0.483	6.83801e-06	6.63738e+07	6.73297e+07	7.03234e+07	6.24145e+07	1.33813e+08	1.43072e+08	1.46798e+08	1.25746e+08	5.72346e+07	6.72265e+07	6.97886e+07	5.08532e+07	1.08092e+08	1.12475e+08	8.53423e+07	1.02188e+08
FALSE	High	Master Protein	Q9NR09	Baculoviral IAP repeat-containing protein 6 OS=Homo sapiens OX=9606 GN=BIRC6 PE=1 SV=3	132.323	9	29	113	29	529.9	BIRC6	0.406	6.91238e-07	1.01626e+07	9.14423e+06	9.91974e+06	1.05618e+07	2.67654e+07	2.45421e+07	2.3111e+07	2.49432e+07	8.33869e+06	8.91787e+06	8.97862e+06	8.13998e+06	2.15635e+07	1.91029e+07	1.34053e+07	2.01077e+07
FALSE	High	Master Protein	Q15233	Non-POU domain-containing octamer-binding protein OS=Homo sapiens OX=9606 GN=NONO PE=1 SV=4	132.24	59	22	237	21	54.2	NONO	0.949	0.265348	1.09909e+08	9.69084e+07	1.14918e+08	1.08429e+08	1.16308e+08	1.16914e+08	1.06137e+08	1.13839e+08	9.46423e+07	9.66677e+07	1.13846e+08	8.83898e+07	9.36825e+07	9.19111e+07	6.17072e+07	9.24674e+07
FALSE	High	Master Protein	Q9HAV4	Exportin-5 OS=Homo sapiens OX=9606 GN=XPO5 PE=1 SV=1	131.753	31	25	159	25	136.2	XPO5	0.547	0.00140688	2.4356e+07	2.47556e+07	2.39734e+07	2.42595e+07	4.76448e+07	4.48079e+07	3.73313e+07	4.40997e+07	2.07302e+07	2.41445e+07	2.32064e+07	1.94302e+07	3.84084e+07	3.51828e+07	2.15991e+07	3.56697e+07
FALSE	High	Master Protein	Q5T4S7	E3 ubiquitin-protein ligase UBR4 OS=Homo sapiens OX=9606 GN=UBR4 PE=1 SV=1	130.989	10	32	106	32	573.5	UBR4	0.675	0.110128	1.52974e+07	1.63988e+07	1.67866e+07	1.31738e+07	4.29967e+07	2.21797e+07	1.54312e+07	2.48079e+07	1.2873e+07	1.60428e+07	1.64688e+07	1.02892e+07	3.46114e+07	1.71598e+07	8.84601e+06	1.99862e+07
FALSE	High	Master Protein	Q5T9A4	ATPase family AAA domain-containing protein 3B OS=Homo sapiens OX=9606 GN=ATAD3B PE=1 SV=1	130.751	43	27	240	13	72.5	ATAD3B	0.412	2.01995e-05	1.05327e+07	8.52522e+06	1.06487e+07	1.0022e+07	2.71829e+07	2.52023e+07	2.32623e+07	2.46787e+07	8.8427e+06	8.18258e+06	1.0308e+07	7.71376e+06	2.19144e+07	1.97929e+07	1.34815e+07	1.99506e+07
FALSE	High	Master Protein	Q6P2E9	Enhancer of mRNA-decapping protein 4 OS=Homo sapiens OX=9606 GN=EDC4 PE=1 SV=1	130.697	31	28	140	28	151.6	EDC4	0.608	0.000451095	2.84208e+07	2.53832e+07	2.56577e+07	2.84747e+07	4.18891e+07	4.85936e+07	4.7086e+07	3.90238e+07	2.43435e+07	2.50891e+07	2.51444e+07	2.30648e+07	3.36896e+07	3.81899e+07	2.73146e+07	3.15702e+07
FALSE	High	Master Protein	Q92945	Far upstream element-binding protein 2 OS=Homo sapiens OX=9606 GN=KHSRP PE=1 SV=4	128.878	44	24	227	23	73.1	KHSRP	0.98	0.752648	5.98377e+07	4.47696e+07	5.11418e+07	5.82176e+07	5.99717e+07	5.24046e+07	4.79829e+07	5.9197e+07	5.15211e+07	4.45767e+07	5.05756e+07	4.74327e+07	4.84441e+07	4.11249e+07	2.79071e+07	4.81022e+07
FALSE	High	Master Protein	O95373	Importin-7 OS=Homo sapiens OX=9606 GN=IPO7 PE=1 SV=1	126.673	30	26	142	26	119.4	IPO7	0.54	0.00042884	3.99075e+07	3.53457e+07	4.21151e+07	3.50256e+07	8.07527e+07	6.67429e+07	5.95528e+07	7.25163e+07	3.38726e+07	3.49957e+07	4.15345e+07	2.81496e+07	6.52307e+07	5.24695e+07	3.45598e+07	5.89013e+07
FALSE	High	Master Protein	P41252	Isoleucine--tRNA ligase, cytoplasmic OS=Homo sapiens OX=9606 GN=IARS1 PE=1 SV=2	123.522	27	26	141	26	144.4	IARS1	0.61	0.000909321	3.36652e+07	2.96792e+07	3.06172e+07	3.69141e+07	5.54867e+07	5.30829e+07	5.05794e+07	5.21262e+07	2.89349e+07	2.94881e+07	3.01232e+07	2.99563e+07	4.48053e+07	4.16383e+07	2.94232e+07	4.23606e+07
FALSE	High	Master Protein	P22061	Protein-L-isoaspartate(D-aspartate) O-methyltransferase OS=Homo sapiens OX=9606 GN=PCMT1 PE=1 SV=4	122.842	66	13	195	13	24.6	PCMT1	0.952	0.728854	1.51284e+08	1.44733e+08	1.53661e+08	1.59936e+08	1.66848e+08	1.32374e+08	1.74438e+08	1.53729e+08	1.30409e+08	1.44575e+08	1.52584e+08	1.30554e+08	1.34693e+08	1.04065e+08	1.01475e+08	1.24929e+08
FALSE	High	Master Protein	O95347	Structural maintenance of chromosomes protein 2 OS=Homo sapiens OX=9606 GN=SMC2 PE=1 SV=2	120.501	28	29	127	29	135.6	SMC2	0.739	0.00165793	3.21822e+07	2.89073e+07	2.67437e+07	3.16323e+07	4.18089e+07	4.00022e+07	4.50626e+07	3.72412e+07	2.74098e+07	2.86095e+07	2.63835e+07	2.57613e+07	3.36715e+07	3.12956e+07	2.61971e+07	3.01792e+07
FALSE	High	Master Protein	O43592	Exportin-T OS=Homo sapiens OX=9606 GN=XPOT PE=1 SV=2	120.104	31	23	192	23	109.9	XPOT	0.408	0.00377201	4.16949e+07	4.46477e+07	6.8698e+07	4.13933e+07	1.11705e+08	9.75723e+07	9.99389e+07	1.19702e+08	3.58905e+07	4.43358e+07	6.79631e+07	3.35028e+07	9.01158e+07	7.67058e+07	5.81367e+07	9.71595e+07
FALSE	High	Master Protein	P23396	40S ribosomal protein S3 OS=Homo sapiens OX=9606 GN=RPS3 PE=1 SV=2	119.32	66	20	297	20	26.7	RPS3	1.017	0.480544	3.21859e+08	3.21842e+08	3.23288e+08	2.97522e+08	2.99601e+08	3.26267e+08	4.52547e+08	3.0724e+08	2.77658e+08	3.21842e+08	3.21022e+08	2.42864e+08	2.4195e+08	2.56382e+08	2.63256e+08	2.4968e+08
FALSE	High	Master Protein	Q15058	Kinesin-like protein KIF14 OS=Homo sapiens OX=9606 GN=KIF14 PE=1 SV=1	118.993	21	30	115	30	186.4	KIF14	4.802	4.2841e-06	4.49277e+07	5.08704e+07	4.85185e+07	4.71917e+07	1.01689e+07	9.76409e+06	1.02758e+07	8.20593e+06	3.87223e+07	5.07955e+07	4.81032e+07	3.84054e+07	7.51988e+06	6.74747e+06	5.54867e+06	5.56285e+06
FALSE	High	Master Protein	P60842	Eukaryotic initiation factor 4A-I OS=Homo sapiens OX=9606 GN=EIF4A1 PE=1 SV=1	118.701	47	17	253	15	46.1	EIF4A1	0.727	0.0220014	1.10528e+08	8.66517e+07	8.15711e+07	9.98992e+07	1.41338e+08	1.15791e+08	1.0947e+08	1.42553e+08	9.52919e+07	8.66517e+07	8.09993e+07	8.14191e+07	1.14125e+08	9.10282e+07	6.36814e+07	1.15846e+08
FALSE	High	Master Protein	P55786	Puromycin-sensitive aminopeptidase OS=Homo sapiens OX=9606 GN=NPEPPS PE=1 SV=2	118.071	33	27	156	27	103.2	NPEPPS	0.617	0.0270692	3.97981e+07	5.79293e+07	4.87141e+07	3.16138e+07	6.84358e+07	7.44482e+07	7.95241e+07	5.86019e+07	3.41187e+07	5.77786e+07	4.82786e+07	2.54705e+07	5.52295e+07	5.85269e+07	4.6261e+07	4.75851e+07
FALSE	High	Master Protein	P42166	Lamina-associated polypeptide 2, isoform alpha OS=Homo sapiens OX=9606 GN=TMPO PE=1 SV=2	117.914	35	18	186	7	75.4	TMPO	0.67	0.00861275	3.90168e+06	4.36492e+06	4.89673e+06	3.30848e+06	6.35868e+06	7.25429e+06	5.96256e+06	5.31133e+06	3.30866e+06	4.17144e+06	4.67901e+06	2.54022e+06	5.02404e+06	5.70291e+06	3.45466e+06	4.16972e+06
FALSE	High	Master Protein	Q92621	Nuclear pore complex protein Nup205 OS=Homo sapiens OX=9606 GN=NUP205 PE=1 SV=3	117.784	15	31	151	31	227.8	NUP205	0.68	0.00163924	2.703e+07	2.37937e+07	2.81908e+07	3.06024e+07	4.08008e+07	4.37989e+07	3.52496e+07	4.03941e+07	2.28919e+07	2.35331e+07	2.7673e+07	2.4789e+07	3.28847e+07	3.43768e+07	2.04373e+07	3.27693e+07
FALSE	High	Master Protein	Q00341	Vigilin OS=Homo sapiens OX=9606 GN=HDLBP PE=1 SV=2	117.053	29	28	124	28	141.4		1.092	0.216174	4.13928e+07	3.70981e+07	3.57547e+07	3.73379e+07	3.21861e+07	3.96161e+07	3.57049e+07	3.25286e+07	3.57083e+07	3.69341e+07	3.52477e+07	3.04785e+07	2.59068e+07	3.11439e+07	2.07556e+07	2.63864e+07
FALSE	High	Master Protein	Q15084	Protein disulfide-isomerase A6 OS=Homo sapiens OX=9606 GN=PDIA6 PE=1 SV=1	117.006	48	17	200	17	48.1	PDIA6	0.547	9.09377e-05	9.44356e+07	9.19206e+07	9.56281e+07	7.78575e+07	1.56703e+08	1.72376e+08	1.80919e+08	1.68569e+08	8.14017e+07	9.18032e+07	9.48981e+07	6.34906e+07	1.26486e+08	1.35512e+08	1.05245e+08	1.36989e+08
FALSE	High	Master Protein	Q9H6R7	WD repeat and coiled-coil-containing protein OS=Homo sapiens OX=9606 GN=WDCP PE=1 SV=1	115.258	46	21	139	21	79.1	WDCP	0.242	9.81064e-08	2.38585e+07	2.23628e+07	2.10808e+07	2.06292e+07	8.19724e+07	9.39372e+07	9.37106e+07	8.56762e+07	2.00802e+07	2.18167e+07	2.03807e+07	1.63677e+07	6.61349e+07	7.3848e+07	5.44499e+07	6.96251e+07
FALSE	High	Master Protein	P06733	Alpha-enolase OS=Homo sapiens OX=9606 GN=ENO1 PE=1 SV=2	115.15	49	20	170	20	47.1	ENO1	0.982	0.856048	1.22677e+09	1.33196e+09	1.17361e+09	1.6888e+09	1.92048e+09	1.10933e+09	1.29366e+09	1.30948e+09	1.05817e+09	1.33196e+09	1.16518e+09	1.37844e+09	1.55133e+09	8.72093e+08	7.52544e+08	1.06415e+09
FALSE	High	Master Protein	Q9BXW9	Fanconi anemia group D2 protein OS=Homo sapiens OX=9606 GN=FANCD2 PE=1 SV=2	114.866	23	28	133	28	164	FANCD2	0.567	0.00061924	2.17231e+07	2.87216e+07	2.47056e+07	2.66069e+07	4.73302e+07	4.15509e+07	5.71047e+07	4.31894e+07	1.81774e+07	2.81866e+07	2.37687e+07	2.13506e+07	3.81408e+07	3.2665e+07	3.31313e+07	3.49593e+07
FALSE	High	Master Protein	P50454	Serpin H1 OS=Homo sapiens OX=9606 GN=SERPINH1 PE=1 SV=2	114.43	45	13	152	13	46.4	SERPINH1	0.903	0.199576	6.69641e+07	5.19388e+07	5.60025e+07	6.06599e+07	6.23078e+07	6.68234e+07	6.75217e+07	6.0611e+07	5.77679e+07	5.19388e+07	5.56099e+07	4.9516e+07	5.03312e+07	5.25328e+07	3.92789e+07	4.92558e+07
FALSE	High	Master Protein	P48643	T-complex protein 1 subunit epsilon OS=Homo sapiens OX=9606 GN=CCT5 PE=1 SV=1	114.363	52	23	201	23	59.6	CCT5	0.57	0.00241395	5.46805e+07	5.5903e+07	5.70587e+07	5.47156e+07	9.92931e+07	9.93976e+07	7.8237e+07	9.49559e+07	4.69772e+07	5.58247e+07	5.65717e+07	4.45409e+07	8.00798e+07	7.81407e+07	4.55122e+07	7.71192e+07
FALSE	High	Master Protein	Q7Z2W4	Zinc finger CCCH-type antiviral protein 1 OS=Homo sapiens OX=9606 GN=ZC3HAV1 PE=1 SV=3	114.167	31	24	201	24	101.4	ZC3HAV1	1.873	4.14195e-05	1.26392e+08	1.37424e+08	1.43278e+08	1.17757e+08	6.96722e+07	7.5876e+07	7.10908e+07	6.36088e+07	1.08987e+08	1.37424e+08	1.42274e+08	9.6124e+07	5.59365e+07	5.93475e+07	4.12146e+07	5.13072e+07
FALSE	High	Master Protein	Q04695	Keratin, type I cytoskeletal 17 OS=Homo sapiens OX=9606 GN=KRT17 PE=1 SV=2	112.103	55	27	181	11	48.1	KRT17	0.844	0.277713	3.39644e+06	3.02159e+06	1.62831e+06	3.08224e+06	3.1378e+06	3.82879e+06	3.41223e+06	7.26405e+07	2.74567e+06	2.76684e+06	1.04933e+06	2.17143e+06	2.12984e+06	2.54428e+06	1.75672e+06	5.90316e+07
FALSE	High	Master Protein	P07814	Bifunctional glutamate/proline--tRNA ligase OS=Homo sapiens OX=9606 GN=EPRS1 PE=1 SV=5	111.901	21	27	163	27	170.5	EPRS1	0.667	0.00146605	3.26324e+07	2.98581e+07	2.84902e+07	3.57209e+07	5.13494e+07	4.3756e+07	4.19464e+07	5.00392e+07	2.7963e+07	2.97917e+07	2.80732e+07	2.90417e+07	4.14791e+07	3.43984e+07	2.44011e+07	4.05495e+07
FALSE	High	Master Protein	Q7Z3U7	Protein MON2 homolog OS=Homo sapiens OX=9606 GN=MON2 PE=1 SV=3	111.847	20	27	119	27	190.2	MON2	0.432	3.47945e-05	2.02066e+07	1.73311e+07	1.9373e+07	1.75795e+07	4.33987e+07	4.44648e+07	4.15881e+07	4.21186e+07	1.7204e+07	1.71572e+07	1.89306e+07	1.40035e+07	3.50567e+07	3.49557e+07	2.41927e+07	3.41931e+07
FALSE	High	Master Protein	P38646	Stress-70 protein, mitochondrial OS=Homo sapiens OX=9606 GN=HSPA9 PE=1 SV=2	111.162	38	21	149	21	73.6	HSPA9	0.67	0.0117067	5.61532e+07	4.28378e+07	4.04221e+07	4.96673e+07	6.88672e+07	6.68478e+07	7.20405e+07	6.88005e+07	4.84086e+07	4.27025e+07	3.99648e+07	4.04185e+07	5.56298e+07	5.25519e+07	4.19075e+07	5.59111e+07
FALSE	High	Master Protein	Q15021	Condensin complex subunit 1 OS=Homo sapiens OX=9606 GN=NCAPD2 PE=1 SV=3	110.275	23	26	118	26	157.1	NCAPD2	0.968	0.434047	2.98256e+07	2.61287e+07	3.15597e+07	2.83064e+07	3.08608e+07	3.01391e+07	2.90374e+07	2.9889e+07	2.55699e+07	2.59385e+07	3.13272e+07	2.29985e+07	2.49288e+07	2.36936e+07	1.6809e+07	2.4135e+07
FALSE	High	Master Protein	P14625	Endoplasmin OS=Homo sapiens OX=9606 GN=HSP90B1 PE=1 SV=1	109.661	29	26	211	24	92.4	HSP90B1	1.043	0.182358	6.48883e+07	5.71155e+07	6.03206e+07	6.09329e+07	5.92339e+07	5.74478e+07	5.67699e+07	5.87931e+07	5.58531e+07	5.71155e+07	5.98766e+07	4.95601e+07	4.78481e+07	4.51622e+07	3.30243e+07	4.77785e+07
FALSE	High	Master Protein	Q9UNZ2	NSFL1 cofactor p47 OS=Homo sapiens OX=9606 GN=NSFL1C PE=1 SV=2	109.429	58	17	108	17	40.5	NSFL1C	0.222	0.000137505	1.08886e+07	1.42542e+07	1.45168e+07	9.0264e+06	4.66175e+07	6.21119e+07	5.53388e+07	5.69846e+07	9.24238e+06	1.37858e+07	1.40208e+07	6.97046e+06	3.75881e+07	4.88288e+07	3.21918e+07	4.63088e+07
FALSE	High	Master Protein	Q14160	Protein scribble homolog OS=Homo sapiens OX=9606 GN=SCRIB PE=1 SV=5	109.34	22	22	105	20	174.8	SCRIB	0.606	0.000333722	1.11876e+07	1.07675e+07	1.30891e+07	1.28755e+07	1.97176e+07	1.98757e+07	2.05566e+07	1.71907e+07	9.36882e+06	1.04236e+07	1.26947e+07	1.02835e+07	1.59276e+07	1.56251e+07	1.19582e+07	1.39369e+07
FALSE	High	Master Protein	P30153	Serine/threonine-protein phosphatase 2A 65 kDa regulatory subunit A alpha isoform OS=Homo sapiens OX=9606 GN=PPP2R1A PE=1 SV=4	109.119	36	17	117	13	65.3	PPP2R1A	0.655	0.00135904	2.95487e+07	2.60802e+07	2.44399e+07	2.32908e+07	4.10786e+07	3.58239e+07	3.89405e+07	3.81669e+07	2.54626e+07	2.59929e+07	2.3922e+07	1.88535e+07	3.30638e+07	2.81627e+07	2.26526e+07	3.10165e+07
FALSE	High	Master Protein	P05141	ADP/ATP translocase 2 OS=Homo sapiens OX=9606 GN=SLC25A5 PE=1 SV=7	109.062	59	22	433	8	32.8	SLC25A5	0.802	0.0282427	2.03643e+08	1.90806e+08	1.96949e+08	1.88701e+08	2.59056e+08	2.25325e+08	2.69883e+08	2.12838e+08	1.75677e+08	1.90806e+08	1.95569e+08	1.54035e+08	209260754	1.77137e+08	1.56997e+08	1.72964e+08
FALSE	High	Master Protein	Q00610	Clathrin heavy chain 1 OS=Homo sapiens OX=9606 GN=CLTC PE=1 SV=5	109.046	20	27	90	27	191.5	CLTC	0.526	0.00510609	2.26456e+07	1.64763e+07	1.82217e+07	2.5564e+07	3.94351e+07	4.24585e+07	3.7873e+07	3.72376e+07	1.94705e+07	1.61429e+07	1.78112e+07	2.06102e+07	3.1855e+07	3.33784e+07	2.20316e+07	3.02613e+07
FALSE	High	Master Protein	Q96A33	PAT complex subunit CCDC47 OS=Homo sapiens OX=9606 GN=CCDC47 PE=1 SV=1	107.123	45	16	181	16	55.8	CCDC47	0.643	6.07664e-05	6.03605e+07	5.18954e+07	5.58822e+07	5.48841e+07	8.83512e+07	8.92775e+07	8.14695e+07	8.38747e+07	5.18322e+07	5.17398e+07	5.54611e+07	4.48013e+07	7.12865e+07	7.00704e+07	4.7308e+07	6.81232e+07
FALSE	High	Master Protein	Q92973	Transportin-1 OS=Homo sapiens OX=9606 GN=TNPO1 PE=1 SV=2	106.854	28	20	182	15	102.3	TNPO1	0.441	0.00175836	2.73293e+07	2.55595e+07	2.84346e+07	2.75847e+07	7.25621e+07	5.34602e+07	5.31723e+07	7.24861e+07	2.32205e+07	2.53297e+07	2.79309e+07	2.24372e+07	5.86145e+07	4.18527e+07	3.08129e+07	5.88467e+07
FALSE	High	Master Protein	P49915	GMP synthase [glutamine-hydrolyzing] OS=Homo sapiens OX=9606 GN=GMPS PE=1 SV=1	106.834	42	23	145	23	76.7	GMPS	0.633	0.00286322	3.13786e+07	2.68327e+07	2.37473e+07	3.03927e+07	4.57927e+07	4.44701e+07	4.30463e+07	4.74379e+07	2.69495e+07	2.66179e+07	2.35666e+07	2.4763e+07	3.69875e+07	3.49598e+07	2.50279e+07	3.8359e+07
FALSE	High	Master Protein	P53396	ATP-citrate synthase OS=Homo sapiens OX=9606 GN=ACLY PE=1 SV=3	106.288	30	27	171	27	120.8	ACLY	0.772	0.0078736	4.52233e+07	3.89786e+07	3.88095e+07	4.74821e+07	5.54937e+07	5.21441e+07	5.97292e+07	5.32566e+07	3.90128e+07	3.89786e+07	3.84447e+07	3.87592e+07	4.48269e+07	4.09927e+07	3.47458e+07	4.31541e+07
FALSE	High	Master Protein	P61204	ADP-ribosylation factor 3 OS=Homo sapiens OX=9606 GN=ARF3 PE=1 SV=2	105.136	60	11	288	5	20.6	ARF3	0.847	0.0884851	7.37705e+07	6.25733e+07	5.75255e+07	6.04225e+07	7.20256e+07	7.40223e+07	7.31647e+07	6.97752e+07	6.36396e+07	6.25733e+07	5.71222e+07	4.93223e+07	5.8065e+07	5.81921e+07	4.25615e+07	5.67031e+07
FALSE	High	Master Protein	Q8TEX9	Importin-4 OS=Homo sapiens OX=9606 GN=IPO4 PE=1 SV=2	104.471	24	18	67	18	118.6	IPO4	0.501	0.0032675	9.93199e+06	9.27447e+06	6.56683e+06	8.71223e+06	1.84725e+07	1.75813e+07	1.83216e+07	1.7424e+07	8.06416e+06	9.02024e+06	5.56372e+06	6.60493e+06	1.47082e+07	1.37463e+07	1.05541e+07	1.41597e+07
FALSE	High	Master Protein	P61978	Heterogeneous nuclear ribonucleoprotein K OS=Homo sapiens OX=9606 GN=HNRNPK PE=1 SV=1	103.805	49	19	222	19	50.9	HNRNPK	0.629	0.00185698	6.39047e+07	5.14959e+07	4.93741e+07	6.19265e+07	9.70932e+07	8.35654e+07	7.85809e+07	9.6579e+07	5.51286e+07	5.14959e+07	4.9028e+07	5.04909e+07	7.84139e+07	6.56943e+07	4.57122e+07	7.84854e+07
FALSE	High	Master Protein	Q9Y4R8	Telomere length regulation protein TEL2 homolog OS=Homo sapiens OX=9606 GN=TELO2 PE=1 SV=2	103.76	34	21	90	21	91.7	TELO2	0.586	0.000118715	1.41894e+07	1.38069e+07	1.52825e+07	1.2378e+07	2.43692e+07	2.46258e+07	2.14242e+07	2.34013e+07	1.20052e+07	1.35332e+07	1.4963e+07	9.84103e+06	1.96007e+07	1.92072e+07	1.23623e+07	1.89166e+07
FALSE	High	Master Protein	Q14247	Src substrate cortactin OS=Homo sapiens OX=9606 GN=CTTN PE=1 SV=2	103.556	43	24	175	24	61.5	CTTN	2.288	7.2072e-05	6.48941e+07	7.34381e+07	7.9052e+07	6.20538e+07	2.95067e+07	3.75902e+07	3.08662e+07	2.89872e+07	5.59372e+07	7.33229e+07	7.84978e+07	5.0541e+07	2.35474e+07	2.95218e+07	1.78739e+07	2.32615e+07
FALSE	High	Master Protein	P50990	T-complex protein 1 subunit theta OS=Homo sapiens OX=9606 GN=CCT8 PE=1 SV=4	102.689	47	26	190	26	59.6	CCT8	0.579	1.23134e-06	8.32343e+07	7.77169e+07	8.12979e+07	7.66726e+07	1.3967e+08	1.34954e+08	1.2879e+08	1.40246e+08	7.18037e+07	7.77169e+07	8.06454e+07	6.2587e+07	1.12823e+08	1.06093e+08	7.48927e+07	1.13972e+08
FALSE	High	Master Protein	Q969S9	Ribosome-releasing factor 2, mitochondrial OS=Homo sapiens OX=9606 GN=GFM2 PE=1 SV=1	102.671	32	18	94	18	86.5	GFM2	0.484	3.45866e-05	3.92898e+07	4.02879e+07	3.46779e+07	3.25838e+07	8.64954e+07	7.57051e+07	7.67873e+07	7.11153e+07	3.36611e+07	3.98059e+07	3.41348e+07	2.64057e+07	6.97849e+07	5.94559e+07	4.46689e+07	5.7608e+07
FALSE	High	Master Protein	Q7Z434	Mitochondrial antiviral-signaling protein OS=Homo sapiens OX=9606 GN=MAVS PE=1 SV=2	101.94	44	14	157	14	56.5	MAVS	1.7	0.000127784	8.6602e+07	8.24528e+07	9.65773e+07	7.67919e+07	5.10219e+07	5.13318e+07	4.24889e+07	4.84013e+07	7.45879e+07	8.24201e+07	9.59003e+07	6.25754e+07	4.10271e+07	4.03361e+07	2.46988e+07	39294336
FALSE	High	Master Protein	P30876	DNA-directed RNA polymerase II subunit RPB2 OS=Homo sapiens OX=9606 GN=POLR2B PE=1 SV=1	101.666	25	22	110	22	133.8	POLR2B	0.637	0.00861606	1.88394e+07	2.49312e+07	2.28347e+07	1.8501e+07	2.90548e+07	4.26687e+07	3.64502e+07	2.89049e+07	1.59251e+07	2.44805e+07	2.23775e+07	1.46657e+07	2.338e+07	3.35437e+07	2.12039e+07	2.33556e+07
FALSE	High	Master Protein	Q9ULT8	E3 ubiquitin-protein ligase HECTD1 OS=Homo sapiens OX=9606 GN=HECTD1 PE=1 SV=4	100.929	12	22	75	22	289.2	HECTD1	0.464	0.000914045	1.00086e+07	7.46441e+06	6.66911e+06	8.3081e+06	1.60394e+07	1.88508e+07	1.79708e+07	1.5695e+07	8.49972e+06	7.23918e+06	6.01949e+06	6.52111e+06	1.28768e+07	1.48194e+07	1.0454e+07	1.26155e+07
FALSE	High	Master Protein	Q14008	Cytoskeleton-associated protein 5 OS=Homo sapiens OX=9606 GN=CKAP5 PE=1 SV=3	100.884	19	29	102	29	225.4	CKAP5	1.139	0.129522	2.81165e+07	2.29163e+07	2.61201e+07	2.61107e+07	2.25214e+07	2.55945e+07	2.32121e+07	2.2652e+07	2.40881e+07	2.28204e+07	2.57569e+07	2.10197e+07	1.795e+07	1.99064e+07	1.34132e+07	1.8229e+07
FALSE	High	Master Protein	P55072	Transitional endoplasmic reticulum ATPase OS=Homo sapiens OX=9606 GN=VCP PE=1 SV=4	99.793	37	24	93	24	89.3	VCP	0.262	0.00684313	9.64321e+06	2.17967e+07	8.97976e+06	1.54233e+07	4.3831e+07	4.9546e+07	4.16101e+07	5.22395e+07	7.44009e+06	2.12121e+07	8.47976e+06	1.19798e+07	3.54059e+07	3.88336e+07	2.41218e+07	4.24527e+07
FALSE	High	Master Protein	O14641	Segment polarity protein dishevelled homolog DVL-2 OS=Homo sapiens OX=9606 GN=DVL2 PE=1 SV=1	99.414	36	17	183	14	78.9	DVL2	1.683	0.000155726	6.08758e+07	6.98588e+07	7.38562e+07	6.24434e+07	3.79915e+07	4.0556e+07	4.10802e+07	3.61253e+07	5.24748e+07	6.98588e+07	7.33385e+07	5.09719e+07	3.06717e+07	3.18828e+07	2.38066e+07	2.91459e+07
FALSE	High	Master Protein	P38919	Eukaryotic initiation factor 4A-III OS=Homo sapiens OX=9606 GN=EIF4A3 PE=1 SV=4	98.591	46	21	188	19	46.8	EIF4A3	0.968	0.823486	1.22067e+08	9.0131e+07	9.64661e+07	1.04004e+08	9.94158e+07	9.57229e+07	1.1589e+08	1.07675e+08	1.05294e+08	9.00516e+07	9.56814e+07	8.48648e+07	8.03064e+07	7.52519e+07	6.74158e+07	8.74287e+07
FALSE	High	Master Protein	P04843	Dolichyl-diphosphooligosaccharide--protein glycosyltransferase subunit 1 OS=Homo sapiens OX=9606 GN=RPN1 PE=1 SV=1	98.582	45	22	140	22	68.5	RPN1	0.877	0.125231	9.62515e+07	7.6348e+07	8.11238e+07	8.52206e+07	9.21727e+07	9.74354e+07	8.57984e+07	1.05066e+08	8.30332e+07	7.6348e+07	8.0404e+07	6.95647e+07	7.44556e+07	7.65982e+07	4.9819e+07	8.53823e+07
FALSE	High	Master Protein	Q06830	Peroxiredoxin-1 OS=Homo sapiens OX=9606 GN=PRDX1 PE=1 SV=1	98.107	64	18	320	14	22.1	PRDX1	0.648	0.00303743	3.5401e+08	2.93465e+08	2.83599e+08	3.42598e+08	5.48565e+08	4.17673e+08	4.47416e+08	5.3465e+08	3.05288e+08	2.93258e+08	2.81611e+08	2.79659e+08	4.43122e+08	3.28351e+08	2.60215e+08	4.34486e+08
FALSE	High	Master Protein	P54886	Delta-1-pyrroline-5-carboxylate synthase OS=Homo sapiens OX=9606 GN=ALDH18A1 PE=1 SV=2	98.095	33	21	144	21	87.2	ALDH18A1	0.641	0.000560598	2.83051e+07	2.39006e+07	2.33999e+07	2.80602e+07	4.51245e+07	3.74272e+07	4.27469e+07	3.81599e+07	2.44148e+07	2.39006e+07	2.32359e+07	2.29052e+07	3.64508e+07	2.94128e+07	2.4777e+07	3.10108e+07
FALSE	High	Master Protein	P22695	Cytochrome b-c1 complex subunit 2, mitochondrial OS=Homo sapiens OX=9606 GN=UQCRC2 PE=1 SV=3	97.608	40	13	136	13	48.4	UQCRC2	0.657	0.00377399	4.78123e+07	3.64834e+07	4.20676e+07	3.62767e+07	5.85155e+07	6.07102e+07	6.65026e+07	5.43148e+07	4.12462e+07	3.62282e+07	4.16004e+07	2.94191e+07	4.72126e+07	4.76069e+07	3.85974e+07	4.40826e+07
FALSE	High	Master Protein	Q9NYU2	UDP-glucose:glycoprotein glucosyltransferase 1 OS=Homo sapiens OX=9606 GN=UGGT1 PE=1 SV=3	97.575	22	24	111	23	177.1	UGGT1	0.885	0.0302566	2.65882e+07	2.50264e+07	2.67319e+07	2.6772e+07	3.03587e+07	3.44442e+07	2.99176e+07	2.80899e+07	2.28995e+07	2.46567e+07	2.63919e+07	2.1848e+07	24513356	2.68289e+07	1.72078e+07	2.26367e+07
FALSE	High	Master Protein	O00571	ATP-dependent RNA helicase DDX3X OS=Homo sapiens OX=9606 GN=DDX3X PE=1 SV=3	96.82	40	20	155	19	73.2	DDX3X	1.569	0.00138614	7.06243e+07	7.15891e+07	7.51254e+07	6.39074e+07	5.04899e+07	4.6856e+07	4.38208e+07	3.82074e+07	6.09254e+07	7.15891e+07	7.45987e+07	5.21669e+07	4.07849e+07	3.68355e+07	2.54915e+07	3.10262e+07
FALSE	High	Master Protein	Q13162	Peroxiredoxin-4 OS=Homo sapiens OX=9606 GN=PRDX4 PE=1 SV=1	96.68	48	14	225	11	30.5	PRDX4	0.225	1.22879e-05	4.97455e+07	4.09118e+07	4.1858e+07	4.64766e+07	1.92217e+08	1.62703e+08	2.3277e+08	1.99369e+08	4.27596e+07	4.08446e+07	4.15444e+07	3.77745e+07	1.5527e+08	1.27908e+08	1.35408e+08	1.61973e+08
FALSE	High	Master Protein	P22314	Ubiquitin-like modifier-activating enzyme 1 OS=Homo sapiens OX=9606 GN=UBA1 PE=1 SV=3	96.462	26	17	84	17	117.8	UBA1	0.722	0.034717	1.56586e+07	1.18561e+07	1.10415e+07	1.5475e+07	1.55139e+07	1.96004e+07	1.94531e+07	1.81041e+07	1.35082e+07	11698372	1.07806e+07	1.26321e+07	1.24186e+07	1.54087e+07	1.1231e+07	1.47124e+07
FALSE	High	Master Protein	P49368	T-complex protein 1 subunit gamma OS=Homo sapiens OX=9606 GN=CCT3 PE=1 SV=4	96.29	50	23	185	23	60.5	CCT3	0.759	0.00579327	5.91364e+07	5.4922e+07	5.6957e+07	5.57387e+07	7.42777e+07	7.75633e+07	7.41539e+07	6.416e+07	5.09474e+07	5.48243e+07	5.62983e+07	4.54867e+07	5.99257e+07	6.09091e+07	4.3071e+07	5.21344e+07
FALSE	High	Master Protein	O43175	D-3-phosphoglycerate dehydrogenase OS=Homo sapiens OX=9606 GN=PHGDH PE=1 SV=4	95.453	29	14	217	14	56.6	PHGDH	0.856	0.00191071	1.03026e+08	1.0061e+08	1.08645e+08	1.04995e+08	1.1542e+08	1.27774e+08	1.23745e+08	1.19195e+08	8.88513e+07	1.0061e+08	1.07883e+08	8.57066e+07	9.32343e+07	1.00449e+08	7.19854e+07	9.68645e+07
FALSE	High	Master Protein	P27816	Microtubule-associated protein 4 OS=Homo sapiens OX=9606 GN=MAP4 PE=1 SV=3	95.217	27	20	97	20	120.9	MAP4	0.827	0.0456442	2.20526e+07	1.95466e+07	2.05699e+07	1.89756e+07	2.15559e+07	2.57503e+07	2.84215e+07	2.28565e+07	1.87983e+07	1.93539e+07	2.02846e+07	1.53053e+07	1.74125e+07	2.01589e+07	1.65334e+07	1.84623e+07
FALSE	High	Master Protein	P17066	Heat shock 70 kDa protein 6 OS=Homo sapiens OX=9606 GN=HSPA6 PE=1 SV=2	93.838	23	17	636	2	71	HSPA6	0.378	0.00861062	445427	369678	683227	355839	1.07084e+06	1.07623e+06	1.17082e+06	652159	254869	369678	678437	286088	865005	722686	607422	485718
FALSE	High	Master Protein	P42345	Serine/threonine-protein kinase mTOR OS=Homo sapiens OX=9606 GN=MTOR PE=1 SV=1	93.772	14	23	72	23	288.7	MTOR	0.516	0.000826812	8.15274e+06	7.04465e+06	7.08777e+06	9.56084e+06	1.69864e+07	1.44573e+07	1.22337e+07	1.50281e+07	6.52165e+06	6.37929e+06	6.68786e+06	7.7421e+06	1.37214e+07	1.10827e+07	6.97988e+06	1.21422e+07
FALSE	High	Master Protein	Q8IXB1	DnaJ homolog subfamily C member 10 OS=Homo sapiens OX=9606 GN=DNAJC10 PE=1 SV=2	93.195	28	20	147	20	91	DNAJC10	0.429	0.000134895	2.60011e+07	2.65191e+07	2.70106e+07	2.53641e+07	5.41973e+07	6.71595e+07	6.27002e+07	5.98885e+07	2.20434e+07	2.63757e+07	2.6421e+07	2.04395e+07	4.37117e+07	5.2797e+07	3.64233e+07	4.85933e+07
FALSE	High	Master Protein	P41250	Glycine--tRNA ligase OS=Homo sapiens OX=9606 GN=GARS1 PE=1 SV=3	91.962	33	18	112	18	83.1	GARS1	0.624	0.00373144	2.14517e+07	2.20462e+07	2.23399e+07	1.85956e+07	3.18013e+07	3.82254e+07	3.97617e+07	2.84101e+07	1.8469e+07	21837063	2.20987e+07	1.50628e+07	2.56685e+07	3.00507e+07	2.30546e+07	2.30876e+07
FALSE	High	Master Protein	Q9UHD2	Serine/threonine-protein kinase TBK1 OS=Homo sapiens OX=9606 GN=TBK1 PE=1 SV=1	91.592	37	20	101	20	83.6	TBK1	2.177	0.00911518	4.6469e+07	4.87689e+07	4.8417e+07	4.1018e+07	1.43825e+07	2.39371e+07	2.80905e+07	1.98261e+07	3.99319e+07	4.87689e+07	4.80648e+07	3.32719e+07	1.14065e+07	1.86908e+07	1.60968e+07	1.57451e+07
FALSE	High	Master Protein	O95573	Fatty acid CoA ligase Acsl3 OS=Homo sapiens OX=9606 GN=ACSL3 PE=1 SV=3	91.288	32	18	141	16	80.4	ACSL3	1.262	0.0215457	4.42706e+07	3.37976e+07	3.73243e+07	3.86377e+07	2.97041e+07	3.04905e+07	2.29527e+07	3.19827e+07	3.81909e+07	3.37708e+07	3.70626e+07	3.14276e+07	2.39425e+07	2.39186e+07	1.32955e+07	2.59507e+07
FALSE	High	Master Protein	P08195	4F2 cell-surface antigen heavy chain OS=Homo sapiens OX=9606 GN=SLC3A2 PE=1 SV=3	91.19	32	15	147	15	68	SLC3A2	1.236	0.000895002	4.61891e+07	4.40241e+07	4.96531e+07	4.48955e+07	3.95878e+07	3.71516e+07	3.65445e+07	3.60866e+07	3.98459e+07	4.40241e+07	4.93051e+07	3.66477e+07	3.19784e+07	2.92065e+07	2.12588e+07	2.9326e+07
FALSE	High	Master Protein	P31943	Heterogeneous nuclear ribonucleoprotein H OS=Homo sapiens OX=9606 GN=HNRNPH1 PE=1 SV=4	90.798	43	13	176	7	49.2	HNRNPH1	0.755	0.0140663	9.50001e+06	7.89351e+06	6.97988e+06	9.44215e+06	1.45407e+07	1.1107e+07	1.05856e+07	1.17724e+07	8.04569e+06	7.74563e+06	6.89551e+06	7.65012e+06	1.17458e+07	8.66762e+06	6.11013e+06	9.46713e+06
FALSE	High	Master Protein	Q96P70	Importin-9 OS=Homo sapiens OX=9606 GN=IPO9 PE=1 SV=3	90.579	24	15	68	15	115.9	IPO9	0.486	0.000605643	1.02972e+07	7.99761e+06	8.78497e+06	8.93811e+06	1.82963e+07	1.87611e+07	1.81766e+07	1.37172e+07	8.83599e+06	7.85295e+06	8.63943e+06	7.17407e+06	1.47794e+07	1.46779e+07	1.05737e+07	1.10015e+07
FALSE	High	Master Protein	P50991	T-complex protein 1 subunit delta OS=Homo sapiens OX=9606 GN=CCT4 PE=1 SV=4	90.298	43	17	169	17	57.9	CCT4	0.645	0.000164012	5.24641e+07	4.65475e+07	5.16345e+07	4.52231e+07	7.69384e+07	8.19622e+07	7.47957e+07	7.51526e+07	4.52533e+07	4.64306e+07	5.12317e+07	3.68362e+07	6.21496e+07	6.4434e+07	4.34741e+07	6.10731e+07
FALSE	High	Master Protein	P12236	ADP/ATP translocase 3 OS=Homo sapiens OX=9606 GN=SLC25A6 PE=1 SV=4	89.946	56	18	346	3	32.8	SLC25A6	1.016	0.915901	4.43508e+07	3.60079e+07	4.07118e+07	4.19733e+07	4.19833e+07	3.9465e+07	4.65765e+07	3.64387e+07	3.82601e+07	3.60079e+07	4.04264e+07	3.42624e+07	3.39134e+07	3.10251e+07	2.70946e+07	2.96121e+07
FALSE	High	Master Protein	Q04637	Eukaryotic translation initiation factor 4 gamma 1 OS=Homo sapiens OX=9606 GN=EIF4G1 PE=1 SV=4	88.762	20	24	147	20	175.4	EIF4G1	0.838	0.023043	2.22005e+07	2.34296e+07	1.82827e+07	2.11383e+07	2.4336e+07	2.746e+07	2.84546e+07	2.42947e+07	1.91362e+07	2.34296e+07	1.80714e+07	1.72198e+07	1.9631e+07	2.15402e+07	1.64858e+07	1.97074e+07
FALSE	High	Master Protein	Q8TCG1	Protein CIP2A OS=Homo sapiens OX=9606 GN=CIP2A PE=1 SV=2	88.396	28	22	102	22	102.1	CIP2A	0.453	0.000210271	2.81393e+07	2.97066e+07	2.55242e+07	2.41635e+07	7.48254e+07	5.56832e+07	6.28627e+07	5.39724e+07	2.40404e+07	2.94511e+07	2.51798e+07	1.96035e+07	6.04427e+07	4.3698e+07	3.65687e+07	4.37996e+07
FALSE	High	Master Protein	P22102	Trifunctional purine biosynthetic protein adenosine-3 OS=Homo sapiens OX=9606 GN=GART PE=1 SV=1	88.26	23	18	136	18	107.7	GART	0.647	0.00149649	2.96345e+07	2.8041e+07	2.72399e+07	3.09622e+07	3.70534e+07	4.69361e+07	4.52405e+07	4.38677e+07	2.54504e+07	2.79009e+07	2.67884e+07	2.52176e+07	2.99311e+07	3.68984e+07	2.63174e+07	3.56493e+07
FALSE	High	Master Protein	Q9BXK5	Bcl-2-like protein 13 OS=Homo sapiens OX=9606 GN=BCL2L13 PE=1 SV=1	87.454	49	15	133	15	52.7	BCL2L13	0.671	0.00199148	3.00902e+07	3.12225e+07	2.71799e+07	2.57604e+07	4.31848e+07	4.10558e+07	4.22628e+07	4.29768e+07	2.58856e+07	3.12225e+07	2.68447e+07	2.0995e+07	3.4884e+07	3.22757e+07	2.45852e+07	3.49253e+07
FALSE	High	Master Protein	Q9BRX2	Protein pelota homolog OS=Homo sapiens OX=9606 GN=PELO PE=1 SV=2	87.021	49	16	90	16	43.3	PELO	0.659	0.0052354	1.32207e+07	1.55761e+07	1.62356e+07	1.30048e+07	1.84462e+07	2.42782e+07	2.41731e+07	1.96333e+07	1.101e+07	1.54363e+07	1.6009e+07	1.04611e+07	1.48069e+07	1.90861e+07	1.40145e+07	1.58115e+07
FALSE	High	Master Protein	P31689	DnaJ homolog subfamily A member 1 OS=Homo sapiens OX=9606 GN=DNAJA1 PE=1 SV=2	86.752	45	12	103	12	44.8	DNAJA1	0.942	0.196273	2.71871e+07	2.74754e+07	2.73333e+07	2.36774e+07	2.80903e+07	2.98231e+07	3.36797e+07	2.56263e+07	2.34251e+07	2.72953e+07	2.70653e+07	1.91558e+07	2.25492e+07	2.32266e+07	1.95414e+07	2.08254e+07
FALSE	High	Master Protein	P21359	Neurofibromin OS=Homo sapiens OX=9606 GN=NF1 PE=1 SV=2	86.257	10	23	80	23	319.2	NF1	0.496	0.00126858	9.97498e+06	6.48088e+06	8.08038e+06	9.30908e+06	1.68393e+07	2.07961e+07	1.70715e+07	1.79183e+07	8.24002e+06	5.78509e+06	7.34086e+06	7.25076e+06	1.34257e+07	1.63487e+07	9.7291e+06	1.44275e+07
FALSE	High	Master Protein	O75534	Cold shock domain-containing protein E1 OS=Homo sapiens OX=9606 GN=CSDE1 PE=1 SV=2	86.246	22	18	121	18	88.8	CSDE1	0.563	0.00107013	3.34291e+07	3.50215e+07	3.48818e+07	3.4949e+07	6.19934e+07	6.21216e+07	6.9126e+07	5.38058e+07	2.86976e+07	3.47998e+07	3.4507e+07	2.84048e+07	5.00773e+07	4.87262e+07	4.02121e+07	4.37255e+07
FALSE	High	Master Protein	Q13263	Transcription intermediary factor 1-beta OS=Homo sapiens OX=9606 GN=TRIM28 PE=1 SV=5	85.737	25	14	91	14	88.5	TRIM28	0.58	0.00608264	1.33376e+07	1.22034e+07	1.12731e+07	1.16753e+07	1.79256e+07	2.10899e+07	2.00562e+07	2.83843e+07	1.15059e+07	1.21511e+07	1.09141e+07	9.22422e+06	1.44e+07	16579648	1.16207e+07	2.30408e+07
FALSE	High	Master Protein	P52292	Importin subunit alpha-1 OS=Homo sapiens OX=9606 GN=KPNA2 PE=1 SV=1	85.606	50	18	186	18	57.8	KPNA2	0.72	0.00132072	4.16685e+07	3.91899e+07	4.0824e+07	3.50989e+07	5.51259e+07	5.66686e+07	5.30926e+07	5.60415e+07	3.55903e+07	3.89993e+07	4.04242e+07	2.82871e+07	4.45088e+07	4.44288e+07	3.07827e+07	4.54476e+07
FALSE	High	Master Protein	O15027	Protein transport protein Sec16A OS=Homo sapiens OX=9606 GN=SEC16A PE=1 SV=4	85.544	14	20	114	20	251.7	SEC16A	0.699	0.000438729	1.42467e+07	1.35025e+07	1.28785e+07	1.39954e+07	1.9156e+07	2.18289e+07	2.01937e+07	1.82839e+07	1.20849e+07	1.32056e+07	1.26335e+07	1.11379e+07	1.54386e+07	1.70061e+07	1.14719e+07	1.45164e+07
FALSE	High	Master Protein	P13797	Plastin-3 OS=Homo sapiens OX=9606 GN=PLS3 PE=1 SV=4	85.394	33	18	108	18	70.8	PLS3	1.079	0.161417	6.5338e+07	5.38686e+07	5.63813e+07	6.02653e+07	5.67466e+07	5.29569e+07	5.5154e+07	5.28305e+07	5.62495e+07	5.37581e+07	5.59488e+07	4.91466e+07	4.56378e+07	4.16317e+07	3.20101e+07	4.27007e+07
FALSE	High	Master Protein	P52272	Heterogeneous nuclear ribonucleoprotein M OS=Homo sapiens OX=9606 GN=HNRNPM PE=1 SV=3	85.235	35	19	106	19	77.5	HNRNPM	0.686	0.000378011	2.68066e+07	2.31241e+07	2.29251e+07	2.50403e+07	3.62761e+07	3.33215e+07	3.66935e+07	3.38966e+07	2.29721e+07	2.30668e+07	2.24769e+07	2.04033e+07	2.93032e+07	2.61955e+07	2.12352e+07	2.74869e+07
FALSE	High	Master Protein	Q15365	Poly(rC)-binding protein 1 OS=Homo sapiens OX=9606 GN=PCBP1 PE=1 SV=2	84.612	49	11	176	7	37.5	PCBP1	0.61	0.0014238	3.33372e+07	2.9093e+07	3.42859e+07	3.36041e+07	6.06416e+07	4.96445e+07	6.21313e+07	4.77206e+07	2.87589e+07	2.9093e+07	3.40456e+07	2.73584e+07	4.88817e+07	3.90276e+07	3.61431e+07	3.87804e+07
FALSE	High	Master Protein	Q07065	Cytoskeleton-associated protein 4 OS=Homo sapiens OX=9606 GN=CKAP4 PE=1 SV=2	84.432	35	15	95	15	66	CKAP4	1.607	0.00287582	2.52312e+07	2.51704e+07	2.62045e+07	2.46193e+07	1.7952e+07	1.55306e+07	1.34721e+07	1.58382e+07	2.17662e+07	2.51704e+07	2.60208e+07	2.00964e+07	1.44706e+07	1.20876e+07	7.78546e+06	1.27986e+07
FALSE	High	Master Protein	Q9NVH1	DnaJ homolog subfamily C member 11 OS=Homo sapiens OX=9606 GN=DNAJC11 PE=1 SV=2	83.009	38	18	100	18	63.2	DNAJC11	1.339	0.00121793	4.84805e+07	4.25831e+07	4.2968e+07	4.42874e+07	3.13241e+07	3.70043e+07	3.35833e+07	3.16119e+07	4.17918e+07	4.24719e+07	4.26104e+07	3.60126e+07	2.50284e+07	2.89385e+07	1.93657e+07	2.54867e+07
FALSE	High	Master Protein	Q9Y6C9	Mitochondrial carrier homolog 2 OS=Homo sapiens OX=9606 GN=MTCH2 PE=1 SV=1	82.92	38	8	121	8	33.3	MTCH2	1.547	0.00152094	5.34014e+07	4.45754e+07	4.67887e+07	4.89414e+07	2.88639e+07	2.8038e+07	3.6072e+07	3.31414e+07	4.59669e+07	4.45737e+07	4.642e+07	3.99081e+07	2.31287e+07	2.18912e+07	2.09258e+07	2.67473e+07
FALSE	High	Master Protein	Q6UB35	Monofunctional C1-tetrahydrofolate synthase, mitochondrial OS=Homo sapiens OX=9606 GN=MTHFD1L PE=1 SV=1	82.301	25	20	103	20	105.7	MTHFD1L	0.617	0.00101232	2.38203e+07	1.99033e+07	1.96833e+07	2.29555e+07	3.4557e+07	3.47453e+07	3.57884e+07	3.27695e+07	2.03366e+07	1.97072e+07	1.93647e+07	1.8648e+07	2.77134e+07	2.72413e+07	2.08189e+07	2.64808e+07
FALSE	High	Master Protein	P26599	Polypyrimidine tract-binding protein 1 OS=Homo sapiens OX=9606 GN=PTBP1 PE=1 SV=1	81.728	38	12	97	12	57.2	PTBP1	0.643	0.00343203	2.15556e+07	1.77121e+07	1.95155e+07	2.2735e+07	3.19083e+07	3.25239e+07	3.14426e+07	3.19192e+07	1.84909e+07	1.75574e+07	1.91475e+07	1.85267e+07	2.56756e+07	2.5365e+07	1.82176e+07	2.57854e+07
FALSE	High	Master Protein	O75694	Nuclear pore complex protein Nup155 OS=Homo sapiens OX=9606 GN=NUP155 PE=1 SV=1	80.922	17	16	100	16	155.1	NUP155	0.954	0.265613	1.81949e+07	1.5331e+07	1.68656e+07	1.73648e+07	1.68823e+07	1.8541e+07	1.76607e+07	1.82286e+07	15625719	1.53264e+07	1.66588e+07	1.41056e+07	1.35239e+07	1.45758e+07	1.0134e+07	1.47362e+07
FALSE	High	Master Protein	O75746	Electrogenic aspartate/glutamate antiporter SLC25A12, mitochondrial OS=Homo sapiens OX=9606 GN=SLC25A12 PE=1 SV=2	80.885	35	18	94	12	74.7	SLC25A12	0.371	0.000368744	6.0539e+06	4.45211e+06	3.93242e+06	4.88302e+06	1.47059e+07	1.26687e+07	1.24506e+07	1.19033e+07	5.0656e+06	4.24747e+06	3.6836e+06	3.69058e+06	1.18791e+07	9.83565e+06	7.18442e+06	9.67324e+06
FALSE	High	Master Protein	Q86Y56	Dynein axonemal assembly factor 5 OS=Homo sapiens OX=9606 GN=DNAAF5 PE=1 SV=4	79.762	25	17	70	17	93.5	DNAAF5	0.692	0.000245455	1.2076e+07	1.14242e+07	1.13412e+07	1.00675e+07	1.79435e+07	1.69292e+07	1.60053e+07	1.58827e+07	1.03301e+07	1.14164e+07	1.11283e+07	8.01616e+06	1.44944e+07	13200533	9.31065e+06	1.27896e+07
FALSE	High	Master Protein	O95071	E3 ubiquitin-protein ligase UBR5 OS=Homo sapiens OX=9606 GN=UBR5 PE=1 SV=2	79.503	11	18	67	18	309.2	UBR5	0.513	0.000557207	4.2387e+06	4.57985e+06	4.05726e+06	4.60599e+06	9.60949e+06	8.20848e+06	7.12589e+06	8.99789e+06	3.20568e+06	4.03791e+06	3.652e+06	3.37871e+06	7.71621e+06	6.0725e+06	3.81596e+06	7.08391e+06
FALSE	High	Master Protein	Q14671	Pumilio homolog 1 OS=Homo sapiens OX=9606 GN=PUM1 PE=1 SV=3	79.335	18	18	103	18	126.4	PUM1	1.069	0.201739	4.05796e+07	5.08409e+07	4.77192e+07	4.03084e+07	3.92411e+07	4.31425e+07	4.3234e+07	3.42154e+07	3.4892e+07	5.07352e+07	4.72832e+07	3.26883e+07	3.16983e+07	3.39162e+07	2.51153e+07	2.77962e+07
FALSE	High	Master Protein	Q9Y2W6	Tudor and KH domain-containing protein OS=Homo sapiens OX=9606 GN=TDRKH PE=1 SV=2	79.173	36	16	101	16	62	TDRKH	2.781	3.80204e-06	5.69388e+07	5.64338e+07	6.13958e+07	5.64495e+07	2.16767e+07	2.0522e+07	1.8161e+07	2.02481e+07	4.90135e+07	5.64127e+07	6.09654e+07	4.59657e+07	1.7342e+07	1.59297e+07	1.04578e+07	1.63311e+07
FALSE	High	Master Protein	P61011	Signal recognition particle 54 kDa protein OS=Homo sapiens OX=9606 GN=SRP54 PE=1 SV=1	78.683	40	18	103	18	55.7	SRP54	0.682	7.47304e-05	3.3385e+07	2.93987e+07	3.07162e+07	2.97944e+07	4.53361e+07	4.7223e+07	4.34522e+07	4.21908e+07	2.87643e+07	2.93339e+07	3.04208e+07	2.42416e+07	3.66217e+07	3.70504e+07	2.51839e+07	3.42084e+07
FALSE	High	Master Protein	P17812	CTP synthase 1 OS=Homo sapiens OX=9606 GN=CTPS1 PE=1 SV=2	78.657	26	14	127	11	66.6	CTPS1	0.918	0.133296	6.04565e+07	5.8549e+07	6.39211e+07	5.27068e+07	6.38086e+07	6.72911e+07	6.57747e+07	5.95975e+07	5.21539e+07	5.8549e+07	6.3473e+07	4.3024e+07	5.15435e+07	5.29004e+07	3.82626e+07	4.84322e+07
FALSE	High	Master Protein	Q16643	Drebrin OS=Homo sapiens OX=9606 GN=DBN1 PE=1 SV=4	78.356	31	14	92	14	71.4	DBN1	0.807	0.264132	2.78576e+07	2.19865e+07	2.06676e+07	2.44792e+07	3.46079e+07	2.06766e+07	2.69976e+07	3.06306e+07	2.40319e+07	2.18292e+07	2.02483e+07	1.98955e+07	2.79556e+07	1.6136e+07	1.56334e+07	2.48375e+07
FALSE	High	Master Protein	P49750	YLP motif-containing protein 1 OS=Homo sapiens OX=9606 GN=YLPM1 PE=1 SV=4	78.309	11	16	69	16	241.5	YLPM1	6.382	0.00085974	2.50089e+07	2.11171e+07	2.38447e+07	2.34582e+07	3.67219e+06	3.78723e+06	3.73942e+06	1.9226e+06	2.14567e+07	2.10775e+07	2.36776e+07	1.904e+07	2.62203e+06	2.37021e+06	1.89306e+06	890607
FALSE	High	Master Protein	P12235	ADP/ATP translocase 1 OS=Homo sapiens OX=9606 GN=SLC25A4 PE=1 SV=4	77.592	50	15	259	2	33	SLC25A4	0.634	0.00334259	4.06514e+06	3.07448e+06	3.19172e+06	3.53546e+06	5.31413e+06	4.36092e+06	5.29076e+06	5.39153e+06	3.50687e+06	3.07448e+06	3.16935e+06	2.88596e+06	4.29266e+06	3.42831e+06	3.07775e+06	4.38145e+06
FALSE	High	Master Protein	P30837	Aldehyde dehydrogenase X, mitochondrial OS=Homo sapiens OX=9606 GN=ALDH1B1 PE=1 SV=4	77.412	42	16	121	15	57.2	ALDH1B1	0.621	0.00010361	2.71548e+07	2.3448e+07	2.76806e+07	2.6762e+07	4.68251e+07	4.35081e+07	4.33796e+07	3.86512e+07	2.34256e+07	2.3448e+07	2.7422e+07	2.18e+07	3.78245e+07	3.42035e+07	2.52349e+07	3.14101e+07
FALSE	High	Master Protein	P54652	Heat shock-related 70 kDa protein 2 OS=Homo sapiens OX=9606 GN=HSPA2 PE=1 SV=1	76.746	22	14	315	2	70	HSPA2	0.102	0.0422793	316342	103703	1.96021e+06	223952	1.51942e+06	3.38929e+06	4.10261e+06	2.01586e+06	250128		1.87299e+06		1.22736e+06	2565158	2.31891e+06	1.62285e+06
FALSE	High	Master Protein	Q3SY69	Mitochondrial 10-formyltetrahydrofolate dehydrogenase OS=Homo sapiens OX=9606 GN=ALDH1L2 PE=1 SV=2	76.664	29	20	62	20	101.7	ALDH1L2	0.688	0.00117629	1.35188e+07	1.4865e+07	1.25904e+07	1.5007e+07	2.02583e+07	2.09003e+07	2.15607e+07	2.03021e+07	1.1434e+07	1.46672e+07	1.22247e+07	1.20517e+07	1.62731e+07	1.63335e+07	1.25272e+07	1.64316e+07
FALSE	High	Master Protein	O43143	ATP-dependent RNA helicase DHX15 OS=Homo sapiens OX=9606 GN=DHX15 PE=1 SV=2	76.455	32	17	93	17	90.9	DHX15	0.662	4.82665e-05	1.63548e+07	1.7108e+07	1.65939e+07	1.50995e+07	2.25345e+07	2.55963e+07	2.52912e+07	2.44782e+07	1.39718e+07	1.69592e+07	1.63928e+07	1.23135e+07	1.81682e+07	2.00187e+07	1.47124e+07	1.98774e+07
FALSE	High	Master Protein	Q96T76	MMS19 nucleotide excision repair protein homolog OS=Homo sapiens OX=9606 GN=MMS19 PE=1 SV=2	76.206	25	16	75	16	113.2	MMS19	0.706	0.00167783	1.93017e+07	1.61282e+07	1.83444e+07	1.65426e+07	2.43906e+07	2.50175e+07	2.49935e+07	2.29137e+07	1.6425e+07	1.58109e+07	1.81837e+07	1.33085e+07	1.96794e+07	1.96263e+07	1.45331e+07	1.8601e+07
FALSE	High	Master Protein	Q93008	Probable ubiquitin carboxyl-terminal hydrolase FAF-X OS=Homo sapiens OX=9606 GN=USP9X PE=1 SV=4	75.866	10	22	100	22	290.3	USP9X	0.725	0.00269572	1.65637e+07	1.4121e+07	1.33559e+07	1.58704e+07	2.21302e+07	1.99594e+07	1.89158e+07	2.13746e+07	1.41086e+07	1.37765e+07	1.28945e+07	1.27057e+07	1.77841e+07	1.55826e+07	1.09526e+07	1.70778e+07
FALSE	High	Master Protein	P04181	Ornithine aminotransferase, mitochondrial OS=Homo sapiens OX=9606 GN=OAT PE=1 SV=1	75.484	55	16	99	16	48.5	OAT	0.589	0.000144733	1.53018e+07	1.24627e+07	1.49819e+07	1.36555e+07	2.72119e+07	2.5265e+07	2.22257e+07	2.33198e+07	1.30661e+07	1.23265e+07	1.45746e+07	1.10658e+07	2.19813e+07	1.97783e+07	1.29292e+07	1.89203e+07
FALSE	High	Master Protein	Q9NVH0	Exonuclease 3'-5' domain-containing protein 2 OS=Homo sapiens OX=9606 GN=EXD2 PE=1 SV=2	74.923	32	17	99	17	70.3	EXD2	17.36	3.8714e-08	3.78066e+08	4.52589e+08	4.64226e+08	3.74938e+08	2.0877e+07	2.5838e+07	2.40621e+07	2.35956e+07	3.26146e+08	4.52569e+08	4.60798e+08	3.0599e+08	1.66586e+07	2.01577e+07	1.38688e+07	1.88584e+07
FALSE	High	Master Protein	Q02978	Mitochondrial 2-oxoglutarate/malate carrier protein OS=Homo sapiens OX=9606 GN=SLC25A11 PE=1 SV=3	74.889	61	15	135	15	34	SLC25A11	0.811	0.131582	3.93146e+07	3.02747e+07	3.44341e+07	2.98886e+07	3.61621e+07	3.36704e+07	4.44629e+07	4.38044e+07	3.38885e+07	3.01321e+07	3.41898e+07	2.41993e+07	2.91423e+07	2.64059e+07	2.58583e+07	3.54819e+07
FALSE	High	Master Protein	P31948	Stress-induced-phosphoprotein 1 OS=Homo sapiens OX=9606 GN=STIP1 PE=1 SV=1	74.753	43	21	131	21	62.6	STIP1	2.452	6.09603e-06	6.02624e+07	5.78491e+07	5.31803e+07	5.09012e+07	2.28995e+07	2.23425e+07	2.12471e+07	2.37892e+07	5.19836e+07	5.77722e+07	5.26623e+07	4.15157e+07	1.82658e+07	1.75226e+07	1.2128e+07	1.92128e+07
FALSE	High	Master Protein	Q9UIA9	Exportin-7 OS=Homo sapiens OX=9606 GN=XPO7 PE=1 SV=3	74.651	20	19	77	19	123.8	XPO7	0.501	0.000202322	1.08799e+07	9.83392e+06	1.03165e+07	1.18725e+07	2.29038e+07	1.86853e+07	1.94997e+07	2.41069e+07	9.15617e+06	9.55074e+06	1.00153e+07	9.62549e+06	1.85013e+07	1.46893e+07	1.13434e+07	1.95906e+07
FALSE	High	Master Protein	Q9Y3Z3	Deoxynucleoside triphosphate triphosphohydrolase SAMHD1 OS=Homo sapiens OX=9606 GN=SAMHD1 PE=1 SV=2	74.52	34	18	100	18	72.2	SAMHD1	0.611	4.16011e-05	2.77226e+07	2.35449e+07	2.70566e+07	2.59089e+07	4.66965e+07	4.1974e+07	4.47057e+07	4.1331e+07	2.38865e+07	2.30515e+07	26760849	2.10459e+07	3.77207e+07	3.29975e+07	2.60063e+07	3.34972e+07
FALSE	High	Master Protein	Q5UIP0	Telomere-associated protein RIF1 OS=Homo sapiens OX=9606 GN=RIF1 PE=1 SV=2	74.315	10	19	56	19	274.3	RIF1	0.375	9.19948e-06	6.10177e+06	4.7794e+06	5.14312e+06	5.35482e+06	1.54306e+07	1.30559e+07	1.33535e+07	1.4659e+07	4.75662e+06	4.02514e+06	4.35888e+06	4.00224e+06	1.24646e+07	1.01443e+07	7.768e+06	1.19051e+07
FALSE	High	Master Protein	Q15366	Poly(rC)-binding protein 2 OS=Homo sapiens OX=9606 GN=PCBP2 PE=1 SV=1	74.268	47	10	148	6	38.6	PCBP2	0.635	5.33477e-05	3.29558e+07	3.37255e+07	3.34433e+07	2.97528e+07	4.97709e+07	5.59066e+07	5.48455e+07	4.86118e+07	2.84299e+07	3.37255e+07	3.32088e+07	2.42869e+07	4.02041e+07	4.39506e+07	3.19048e+07	3.95046e+07
FALSE	High	Master Protein	P35579	Myosin-9 OS=Homo sapiens OX=9606 GN=MYH9 PE=1 SV=4	74.115	13	18	61	15	226.4	MYH9	0.86	0.0703024	8.43148e+06	9.75839e+06	9.31263e+06	7.59679e+06	9.63229e+06	1.1022e+07	1.20155e+07	9.32247e+06	7.04097e+06	9.56846e+06	9.06928e+06	6.02765e+06	7.65741e+06	8.61605e+06	6.93803e+06	7.48749e+06
FALSE	High	Master Protein	Q5SRE5	Nucleoporin NUP188 OS=Homo sapiens OX=9606 GN=NUP188 PE=1 SV=1	74.061	12	14	63	14	195.9	NUP188	0.561	0.00681711	8.22558e+06	5.80432e+06	7.18544e+06	5.24952e+06	1.19163e+07	1.11391e+07	1.04178e+07	1.25987e+07	7.01557e+06	5.5791e+06	6.77549e+06	4.08471e+06	9.53304e+06	8.60066e+06	5.92843e+06	1.01389e+07
FALSE	High	Master Protein	Q53H12	Acylglycerol kinase, mitochondrial OS=Homo sapiens OX=9606 GN=AGK PE=1 SV=2	74.046	33	14	114	14	47.1	AGK	1.083	0.0921113	6.23087e+07	5.51373e+07	5.64479e+07	6.28335e+07	5.70222e+07	5.46981e+07	5.48384e+07	5.10093e+07	5.37518e+07	5.51373e+07	5.60522e+07	5.12903e+07	4.5952e+07	4.30005e+07	3.19007e+07	4.13731e+07
FALSE	High	Master Protein	Q14318	Peptidyl-prolyl cis-trans isomerase FKBP8 OS=Homo sapiens OX=9606 GN=FKBP8 PE=1 SV=2	73.939	39	12	102	12	44.5	FKBP8	2.908	7.07977e-05	5.39635e+07	4.21824e+07	4.77104e+07	4.75933e+07	1.60184e+07	1.70215e+07	1.67624e+07	1.59055e+07	46524916	4.21824e+07	4.73759e+07	38803724	1.27626e+07	1.32771e+07	9.64176e+06	1.26979e+07
FALSE	High	Master Protein	P52732	Kinesin-like protein KIF11 OS=Homo sapiens OX=9606 GN=KIF11 PE=1 SV=2	73.52	21	17	66	17	119.1	KIF11	0.563	9.78838e-05	9.9888e+06	8.94888e+06	8.10354e+06	9.83415e+06	1.67287e+07	1.82224e+07	1.6607e+07	1.51273e+07	8.5297e+06	8.74151e+06	7.87766e+06	8.02751e+06	1.35131e+07	1.42164e+07	9660661	1.22933e+07
FALSE	High	Master Protein	P30101	Protein disulfide-isomerase A3 OS=Homo sapiens OX=9606 GN=PDIA3 PE=1 SV=4	73.204	41	18	87	18	56.7	PDIA3	1.194	0.000725828	2.87119e+07	2.63845e+07	2.69665e+07	2.56956e+07	2.09818e+07	2.26242e+07	2.24344e+07	2.22283e+07	2.46796e+07	26328650	2.66952e+07	2.0975e+07	1.69488e+07	1.77357e+07	1.30506e+07	1.80639e+07
FALSE	High	Master Protein	Q8IZH2	5'-3' exoribonuclease 1 OS=Homo sapiens OX=9606 GN=XRN1 PE=1 SV=1	72.972	13	17	78	17	194	XRN1	3.061	2.32274e-05	2.68581e+07	2.71981e+07	3.04659e+07	2.75715e+07	8.08275e+06	1.05641e+07	9.04256e+06	8.85275e+06	2.31696e+07	2.71981e+07	3.01721e+07	2.2497e+07	6.38315e+06	8.22855e+06	5.04812e+06	6.70883e+06
FALSE	High	Master Protein	Q9Y2L1	Exosome complex exonuclease RRP44 OS=Homo sapiens OX=9606 GN=DIS3 PE=1 SV=2	71.955	23	16	88	16	108.9	DIS3	0.786	0.025136	1.70512e+07	2.00738e+07	2.08913e+07	1.6632e+07	2.11071e+07	2.55901e+07	2.60754e+07	2.16582e+07	1.47095e+07	2.00738e+07	2.07448e+07	1.33667e+07	1.69507e+07	2.00092e+07	1.51686e+07	1.75596e+07
FALSE	High	Master Protein	Q96ER3	Protein SAAL1 OS=Homo sapiens OX=9606 GN=SAAL1 PE=1 SV=2	71.263	30	12	72	12	53.5	SAAL1	0.586	0.00346991	5.80246e+06	6.77719e+06	5.78279e+06	6.07914e+06	1.05003e+07	9.77492e+06	8.11191e+06	1.1628e+07	4.68667e+06	6.62472e+06	5.6632e+06	4.58986e+06	8.43571e+06	7.62848e+06	4.62018e+06	9.43784e+06
FALSE	High	Master Protein	P12268	Inosine-5'-monophosphate dehydrogenase 2 OS=Homo sapiens OX=9606 GN=IMPDH2 PE=1 SV=2	71.138	36	14	83	13	55.8	IMPDH2	0.622	1.46602e-05	1.60112e+07	1.41984e+07	1.4488e+07	1.4581e+07	2.33771e+07	2.5312e+07	2.33228e+07	2.25017e+07	1.36005e+07	1.4041e+07	1.41846e+07	1.17663e+07	1.87563e+07	1.98989e+07	1.35674e+07	1.8213e+07
FALSE	High	Master Protein	Q9Y230	RuvB-like 2 OS=Homo sapiens OX=9606 GN=RUVBL2 PE=1 SV=3	70.722	40	16	89	16	51.1	RUVBL2	0.814	0.00682112	2.38775e+07	2.15704e+07	2.45785e+07	2.09398e+07	2.77851e+07	3.17237e+07	2.62904e+07	2.8009e+07	2.0434e+07	2.15473e+07	2.42442e+07	1.69825e+07	2.23138e+07	2.48763e+07	1.52435e+07	2.27322e+07
FALSE	High	Master Protein	P09874	Poly [ADP-ribose] polymerase 1 OS=Homo sapiens OX=9606 GN=PARP1 PE=1 SV=4	69.206	20	16	71	16	113	PARP1	0.957	0.792987	2.12239e+07	2.12913e+07	1.88729e+07	2.49667e+07	2.31658e+07	2.13152e+07	1.93453e+07	2.42274e+07	1.82804e+07	2.114e+07	1.84865e+07	2.038e+07	1.87129e+07	1.67568e+07	1.12536e+07	1.96885e+07
FALSE	High	Master Protein	P84085	ADP-ribosylation factor 5 OS=Homo sapiens OX=9606 GN=ARF5 PE=1 SV=2	68.59	58	11	220	5	20.5	ARF5	0.756	0.0156486	2.10722e+07	1.75855e+07	1.56086e+07	1.674e+07	2.59485e+07	2.14915e+07	2.36118e+07	2.18098e+07	1.81784e+07	1.75389e+07	1.54992e+07	1.36647e+07	2.09608e+07	1.68954e+07	1.37355e+07	1.77238e+07
FALSE	High	Master Protein	Q96JH7	Deubiquitinating protein VCPIP1 OS=Homo sapiens OX=9606 GN=VCPIP1 PE=1 SV=2	68.321	20	17	52	17	134.2	VCPIP1	0.334	1.89769e-05	4.66961e+06	4.50892e+06	4.34081e+06	3.75946e+06	1.20111e+07	1.63732e+07	1.38069e+07	1.27394e+07	3.8669e+06	4.41848e+06	4.22187e+06	2.86443e+06	9.64951e+06	1.28717e+07	8.03178e+06	1.03527e+07
FALSE	High	Master Protein	P27348	14-3-3 protein theta OS=Homo sapiens OX=9606 GN=YWHAQ PE=1 SV=1	68.261	48	12	116	8	27.7	YWHAQ	0.899	0.520407	3.3979e+07	3.17042e+07	2.82149e+07	2.59798e+07	3.45764e+07	2.61119e+07	3.49635e+07	3.20103e+07	2.9179e+07	3.15975e+07	2.80171e+07	2.10337e+07	2.7897e+07	2.03861e+07	20303875	2.58914e+07
FALSE	High	Master Protein	P50570	Dynamin-2 OS=Homo sapiens OX=9606 GN=DNM2 PE=1 SV=2	68.191	28	18	94	18	98	DNM2	1.213	0.109917	2.10323e+07	2.12603e+07	2.06345e+07	1.66406e+07	1.71066e+07	1.71425e+07	1.81267e+07	1.72091e+07	17889907	2.11837e+07	2.04451e+07	1.32532e+07	1.35645e+07	1.33234e+07	1.04552e+07	1.36381e+07
FALSE	High	Master Protein	P46940	Ras GTPase-activating-like protein IQGAP1 OS=Homo sapiens OX=9606 GN=IQGAP1 PE=1 SV=1	68.087	14	19	61	17	189.1	IQGAP1	1.029	0.55316	1.17572e+08	4.37229e+07	7.7002e+08	7.78335e+07	4.37182e+07	9.72746e+07	1.44317e+08	8.88485e+07	1.01346e+08	4.35466e+07	7.6443e+08	6.32043e+07	3.52224e+07	7.64717e+07	8.39525e+07	7.21234e+07
FALSE	High	Master Protein	Q96CS3	FAS-associated factor 2 OS=Homo sapiens OX=9606 GN=FAF2 PE=1 SV=2	67.961	36	12	79	12	52.6	FAF2	1.133	0.0465362	2.61535e+07	2.39918e+07	2.53138e+07	2.46051e+07	2.21632e+07	2.19106e+07	2.4414e+07	2.00159e+07	2.24818e+07	2.38492e+07	2.49373e+07	1.98911e+07	1.78777e+07	1.71985e+07	1.42022e+07	1.61475e+07
FALSE	High	Master Protein	P09543	2',3'-cyclic-nucleotide 3'-phosphodiesterase OS=Homo sapiens OX=9606 GN=CNP PE=1 SV=2	67.864	38	16	86	16	47.5	CNP	1.176	0.0678604	3.88131e+07	3.17963e+07	3.13088e+07	3.11738e+07	2.37339e+07	3.03115e+07	3.08636e+07	2.33611e+07	3.34829e+07	3.16561e+07	3.10893e+07	2.53278e+07	1.90658e+07	2.38104e+07	1.78803e+07	1.89091e+07
FALSE	High	Master Protein	Q00325	Phosphate carrier protein, mitochondrial OS=Homo sapiens OX=9606 GN=SLC25A3 PE=1 SV=2	67.104	31	15	236	15	40.1	SLC25A3	1.092	0.00315672	2.18339e+08	2.11441e+08	2.26516e+08	2.1957e+08	2.01012e+08	1.88543e+08	2.00114e+08	2.01501e+08	1.88236e+08	2.11403e+08	2.24928e+08	1.79169e+08	1.62247e+08	1.48119e+08	1.16411e+08	1.63751e+08
FALSE	High	Master Protein	Q6P996	Pyridoxal-dependent decarboxylase domain-containing protein 1 OS=Homo sapiens OX=9606 GN=PDXDC1 PE=1 SV=2	66.902	28	13	74	13	86.7	PDXDC1	0.388	7.05982e-06	6.41161e+06	6.96401e+06	7.99551e+06	7.14461e+06	1.66098e+07	1.77817e+07	2.08356e+07	1.85573e+07	5.37668e+06	6.96401e+06	7.80413e+06	5.76898e+06	1.34171e+07	1.38565e+07	1.21205e+07	1.50807e+07
FALSE	High	Master Protein	O43933	Peroxisome biogenesis factor 1 OS=Homo sapiens OX=9606 GN=PEX1 PE=1 SV=1	66.9	17	16	54	16	142.8	PEX1	0.715	0.0060896	9.70658e+06	9.57129e+06	1.07758e+07	8.18379e+06	1.37517e+07	1.34464e+07	1.35025e+07	1.12853e+07	8.26813e+06	9.56199e+06	1.06129e+07	6.62164e+06	1.10506e+07	1.05387e+07	7.8547e+06	9.14566e+06
FALSE	High	Master Protein	Q9Y5L0	Transportin-3 OS=Homo sapiens OX=9606 GN=TNPO3 PE=1 SV=3	66.858	20	13	59	13	104.1	TNPO3	0.441	0.00263043	9.47872e+06	7.78903e+06	8.06855e+06	1.01011e+07	2.19903e+07	1.79772e+07	1.36566e+07	2.18624e+07	7.96187e+06	7.50291e+06	7.8242e+06	7.98537e+06	1.77634e+07	1.41204e+07	7.91797e+06	1.77666e+07
FALSE	High	Master Protein	Q8NE01	Metal transporter CNNM3 OS=Homo sapiens OX=9606 GN=CNNM3 PE=1 SV=1	66.182	28	13	61	13	76.1	CNNM3	0.814	0.0912149	7.32739e+06	6.96069e+06	7.85926e+06	8.32863e+06	7.39271e+06	9.83509e+06	9.00889e+06	9.64938e+06	6.18876e+06	6.92944e+06	7.80416e+06	6.79858e+06	5.86685e+06	7.54798e+06	5.07653e+06	7.83057e+06
FALSE	High	Master Protein	Q8N1F7	Nuclear pore complex protein Nup93 OS=Homo sapiens OX=9606 GN=NUP93 PE=1 SV=2	66.126	27	18	77	18	93.4	NUP93	0.615	0.0012204	1.8144e+07	1.88763e+07	2.14405e+07	1.77549e+07	2.97135e+07	3.0516e+07	3.06056e+07	2.96317e+07	1.53825e+07	1.87945e+07	2.08959e+07	14407560	2.39111e+07	2.39832e+07	1.7804e+07	2.39633e+07
FALSE	High	Master Protein	P52597	Heterogeneous nuclear ribonucleoprotein F OS=Homo sapiens OX=9606 GN=HNRNPF PE=1 SV=3	66.055	40	10	100	8	45.6	HNRNPF	0.919	0.0678836	2.10529e+07	1.90399e+07	2.09338e+07	2.27481e+07	2.4285e+07	2.26199e+07	2.30732e+07	2.22955e+07	1.81063e+07	1.90399e+07	2.0787e+07	1.8569e+07	1.9617e+07	1.77825e+07	1.34222e+07	1.81185e+07
FALSE	High	Master Protein	Q12931	Heat shock protein 75 kDa, mitochondrial OS=Homo sapiens OX=9606 GN=TRAP1 PE=1 SV=3	66.001	30	15	55	14	80.1	TRAP1	0.683	0.0367734	1.99891e+07	1.2144e+07	1.29029e+07	1.69539e+07	2.63528e+07	2.01989e+07	2.02747e+07	2.31203e+07	1.7244e+07	1.18656e+07	1.26613e+07	1.37617e+07	2.12873e+07	1.58792e+07	1.17794e+07	1.87288e+07
FALSE	High	Master Protein	Q9UBB4	Ataxin-10 OS=Homo sapiens OX=9606 GN=ATXN10 PE=1 SV=1	65.967	29	13	84	13	53.5	ATXN10	0.646	0.000286645	1.47098e+07	1.34036e+07	1.43757e+07	1.25922e+07	2.17686e+07	2.10621e+07	2.12195e+07	2.24719e+07	1.26476e+07	1.34036e+07	1.42749e+07	1.02789e+07	1.74777e+07	1.65578e+07	1.23439e+07	1.82619e+07
FALSE	High	Master Protein	Q9Y5M8	Signal recognition particle receptor subunit beta OS=Homo sapiens OX=9606 GN=SRPRB PE=1 SV=3	65.927	44	11	92	11	29.7	SRPRB	2.264	0.00196182	3.71892e+07	3.00999e+07	3.26029e+07	3.26845e+07	1.52068e+07	9.52772e+06	1.56312e+07	1.36754e+07	3.2082e+07	2.98655e+07	3.23744e+07	2.668e+07	1.21218e+07	7.4542e+06	9.00221e+06	1.10158e+07
FALSE	High	Master Protein	Q14683	Structural maintenance of chromosomes protein 1A OS=Homo sapiens OX=9606 GN=SMC1A PE=1 SV=2	65.894	16	16	71	16	143.1	SMC1A	0.733	0.000428973	1.50785e+07	1.58389e+07	1.61653e+07	1.39448e+07	2.18777e+07	2.2762e+07	2.03002e+07	1.96906e+07	1.28793e+07	1.58389e+07	1.58974e+07	1.12675e+07	1.76724e+07	1.78942e+07	1.18091e+07	1.60017e+07
FALSE	High	Master Protein	P24752	Acetyl-CoA acetyltransferase, mitochondrial OS=Homo sapiens OX=9606 GN=ACAT1 PE=1 SV=1	65.532	33	11	73	11	45.2	ACAT1	0.443	0.0047227	1.50934e+07	9.08405e+06	9.28514e+06	1.39686e+07	2.88778e+07	2.48988e+07	2.0639e+07	2.64998e+07	1.28942e+07	8.96528e+06	9.11647e+06	1.12576e+07	2.33251e+07	1.9574e+07	1.19487e+07	2.14997e+07
FALSE	High	Master Protein	Q6YHU6	Thyroid adenoma-associated protein OS=Homo sapiens OX=9606 GN=THADA PE=1 SV=1	65.442	11	15	40	15	219.5	THADA	0.384	0.0040976	4.05389e+06	1.97356e+06	2.73482e+06	2.79814e+06	8.17326e+06	7.84557e+06	6.50299e+06	6.60334e+06	3.04938e+06	1.13092e+06	2.37023e+06	1.76593e+06	6.57185e+06	6.11963e+06	3.75292e+06	5.26153e+06
FALSE	High	Master Protein	Q8TEM1	Nuclear pore membrane glycoprotein 210 OS=Homo sapiens OX=9606 GN=NUP210 PE=1 SV=3	65.385	12	17	60	17	205	NUP210	1.139	0.27795	1.27721e+07	1.12612e+07	1.03566e+07	1.2251e+07	9.87156e+06	1.25597e+07	9.2345e+06	1.07744e+07	1.09845e+07	1.12157e+07	9.95685e+06	9.96973e+06	7.85729e+06	9.79415e+06	5.08998e+06	8.62019e+06
FALSE	High	Master Protein	P49790	Nuclear pore complex protein Nup153 OS=Homo sapiens OX=9606 GN=NUP153 PE=1 SV=2	65.148	17	17	74	17	153.8	NUP153	1.195	0.186864	9.31275e+06	1.0004e+07	9.6681e+06	9.41368e+06	7.10144e+06	1.05297e+07	8.2428e+06	7.72687e+06	8.01743e+06	1.0004e+07	9.52122e+06	7.62444e+06	5.45899e+06	8.05457e+06	4.74187e+06	6.18848e+06
FALSE	High	Master Protein	P12004	Proliferating cell nuclear antigen OS=Homo sapiens OX=9606 GN=PCNA PE=1 SV=1	64.851	67	14	157	14	28.8	PCNA	0.649	0.00325987	5.38076e+07	5.48113e+07	5.69599e+07	5.10231e+07	8.84813e+07	7.12149e+07	9.35121e+07	7.90801e+07	46347875	5.48113e+07	5.65606e+07	4.15301e+07	7.14196e+07	5.58758e+07	5.43386e+07	6.42203e+07
FALSE	High	Master Protein	P78347	General transcription factor II-I OS=Homo sapiens OX=9606 GN=GTF2I PE=1 SV=2	64.593	22	13	55	13	112.3	GTF2I	0.601	0.00379164	7.91135e+06	5.69335e+06	6.67895e+06	8.22542e+06	1.24015e+07	9.7083e+06	1.17779e+07	1.36778e+07	6.73649e+06	5.34678e+06	6.25612e+06	6.54542e+06	9.96498e+06	7.45022e+06	6.71654e+06	1.10686e+07
FALSE	High	Master Protein	P06748	Nucleophosmin OS=Homo sapiens OX=9606 GN=NPM1 PE=1 SV=2	64.394	43	9	89	9	32.6	NPM1	0.567	0.00278693	3.79634e+07	2.95671e+07	2.70828e+07	4.02897e+07	7.7704e+07	5.36983e+07	5.97851e+07	5.84499e+07	3.26295e+07	2.93881e+07	2.68003e+07	3.2837e+07	6.27586e+07	4.21214e+07	3.47783e+07	4.74452e+07
FALSE	High	Master Protein	Q9H3U1	Protein unc-45 homolog A OS=Homo sapiens OX=9606 GN=UNC45A PE=1 SV=1	64.14	19	12	52	12	103	UNC45A	0.692	0.00754952	8.4207e+06	6.18376e+06	6.63442e+06	6.63251e+06	9.67149e+06	9.5018e+06	1.10271e+07	8.90305e+06	7.1646e+06	5.92199e+06	6.4263e+06	5.231e+06	7.81247e+06	7.46977e+06	6.41473e+06	7.11853e+06
FALSE	High	Master Protein	O75155	Cullin-associated NEDD8-dissociated protein 2 OS=Homo sapiens OX=9606 GN=CAND2 PE=1 SV=3	63.706	17	15	39	12	135.2	CAND2	0.608	0.000957028	4.60052e+06	4.72843e+06	6.0659e+06	5.38044e+06	8.37043e+06	7.96513e+06	1.02101e+07	8.22213e+06	3.73438e+06	4.37841e+06	5.78324e+06	4.29966e+06	6.65695e+06	6.00857e+06	5.88064e+06	6.48885e+06
FALSE	High	Master Protein	O00148	ATP-dependent RNA helicase DDX39A OS=Homo sapiens OX=9606 GN=DDX39A PE=1 SV=2	63.648	33	12	96	6	49.1	DDX39A	0.451	0.000601189	5.61596e+06	4.20219e+06	3.83425e+06	4.70792e+06	1.00809e+07	9.65997e+06	1.02274e+07	8.17008e+06	4.5644e+06	3.85574e+06	3.51011e+06	3.50144e+06	8.14321e+06	7.59412e+06	5.94949e+06	6.63946e+06
FALSE	High	Master Protein	Q9NZJ7	Mitochondrial carrier homolog 1 OS=Homo sapiens OX=9606 GN=MTCH1 PE=1 SV=1	63.638	44	14	98	14	41.5	MTCH1	2.05	0.000328333	6.00672e+07	4.82953e+07	5.55137e+07	4.37774e+07	2.65122e+07	2.29322e+07	2.40695e+07	2.81577e+07	5.18134e+07	4.78489e+07	5.49382e+07	3.55497e+07	2.13284e+07	1.77321e+07	1.38655e+07	2.258e+07
FALSE	High	Master Protein	Q8TEQ6	Gem-associated protein 5 OS=Homo sapiens OX=9606 GN=GEMIN5 PE=1 SV=3	63.304	13	14	55	14	168.5	GEMIN5	0.819	0.0225523	8.45457e+06	7.77695e+06	6.79541e+06	8.66417e+06	9.8545e+06	1.0656e+07	9.95583e+06	8.73366e+06	7.05558e+06	7.55544e+06	6263923	7.02476e+06	7.93861e+06	8.29021e+06	5.65493e+06	6.95943e+06
FALSE	High	Master Protein	P51610	Host cell factor 1 OS=Homo sapiens OX=9606 GN=HCFC1 PE=1 SV=2	63.242	9	13	45	13	208.6	HCFC1	0.43	0.000308366	5.77485e+06	5.31839e+06	5.836e+06	5.45081e+06	1.21548e+07	1.57792e+07	1.40335e+07	1.20939e+07	4.76923e+06	5.00724e+06	5.46617e+06	3.88953e+06	9.73798e+06	1.24047e+07	8.16359e+06	9.80906e+06
FALSE	High	Master Protein	Q9BZQ6	ER degradation-enhancing alpha-mannosidase-like protein 3 OS=Homo sapiens OX=9606 GN=EDEM3 PE=1 SV=2	63.196	18	13	45	13	104.6	EDEM3	0.193	8.78508e-05	4.53867e+06	4.00421e+06	3.73849e+06	5.70468e+06	2.1664e+07	2.24672e+07	2.53119e+07	2.14731e+07	3.52174e+06	3.61633e+06	3.27221e+06	4.31561e+06	1.74998e+07	1.76624e+07	1.47245e+07	1.74502e+07
FALSE	High	Master Protein	P36542	ATP synthase subunit gamma, mitochondrial OS=Homo sapiens OX=9606 GN=ATP5F1C PE=1 SV=1	63.103	44	12	140	12	33	ATP5F1C	1.107	0.641413	9.69596e+07	7.58022e+07	8.90175e+07	9.8345e+07	7.4062e+07	7.81869e+07	1.02387e+08	9.01612e+07	8.36441e+07	7.58022e+07	8.83935e+07	8.0278e+07	5.97916e+07	6.14661e+07	5.94757e+07	7.327e+07
FALSE	High	Master Protein	Q9UBX3	Mitochondrial dicarboxylate carrier OS=Homo sapiens OX=9606 GN=SLC25A10 PE=1 SV=2	63.029	46	12	128	12	31.3	SLC25A10	1.01	0.596514	3.74893e+07	3.13434e+07	4.02525e+07	3.80495e+07	4.10488e+07	3.37972e+07	4.7443e+07	3.40802e+07	3.22997e+07	3.12868e+07	3.99704e+07	3.10561e+07	3.31585e+07	2.64812e+07	2.75986e+07	27646628
FALSE	High	Master Protein	Q07157	Tight junction protein ZO-1 OS=Homo sapiens OX=9606 GN=TJP1 PE=1 SV=3	62.734	15	15	61	15	195.3	TJP1	1.595	0.0121956	1.41834e+07	1.2877e+07	1.3837e+07	1.3851e+07	8.32886e+06	1.04736e+07	6.74133e+06	9.04973e+06	1.22356e+07	1.2877e+07	1.374e+07	1.13064e+07	6.64198e+06	8.21319e+06	3.85482e+06	7.28571e+06
FALSE	High	Master Protein	P32119	Peroxiredoxin-2 OS=Homo sapiens OX=9606 GN=PRDX2 PE=1 SV=5	62.733	39	12	140	11	21.9	PRDX2	0.56	0.000218729	5.54498e+07	4.67137e+07	4.59623e+07	5.55293e+07	9.40817e+07	7.74696e+07	9.16164e+07	9.01623e+07	4.78349e+07	4.67137e+07	4.56401e+07	4.53279e+07	7.59976e+07	6.09022e+07	5.32953e+07	7.32709e+07
FALSE	High	Master Protein	Q96TC7	Regulator of microtubule dynamics protein 3 OS=Homo sapiens OX=9606 GN=RMDN3 PE=1 SV=2	62.672	34	11	85	11	52.1	RMDN3	2.227	0.000152443	2.6713e+07	2.01764e+07	1.88368e+07	2.1548e+07	1.0443e+07	9.44998e+06	9.27316e+06	7.84246e+06	2.30445e+07	2.01764e+07	1.87047e+07	1.75894e+07	8.09959e+06	7.28816e+06	5.26314e+06	6.22446e+06
FALSE	High	Master Protein	Q14157	Ubiquitin-associated protein 2-like OS=Homo sapiens OX=9606 GN=UBAP2L PE=1 SV=2	62.426	18	13	91	13	114.5	UBAP2L	1.133	0.598451	1.53665e+07	1.67359e+07	1.69158e+07	1.331e+07	1.11952e+07	1.84226e+07	1.78987e+07	1.10838e+07	1.32351e+07	1.67359e+07	1.6744e+07	1.08484e+07	8.92009e+06	1.44828e+07	1.04121e+07	8.92899e+06
FALSE	High	Master Protein	P43246	DNA mismatch repair protein Msh2 OS=Homo sapiens OX=9606 GN=MSH2 PE=1 SV=1	62.292	20	14	44	14	104.7	MSH2	0.582	0.00127207	8.80814e+06	8.06601e+06	6.64033e+06	8.99465e+06	1.45116e+07	1.44548e+07	1.57211e+07	1.3511e+07	7.59851e+06	7.98858e+06	6.31003e+06	7.34224e+06	1.17223e+07	1.13635e+07	9.08848e+06	1.09798e+07
FALSE	High	Master Protein	O75643	U5 small nuclear ribonucleoprotein 200 kDa helicase OS=Homo sapiens OX=9606 GN=SNRNP200 PE=1 SV=2	62.224	9	15	36	15	244.4	SNRNP200	0.676	0.0114013	5.87912e+06	4.83607e+06	4.07898e+06	5.71558e+06	7.07658e+06	8.17387e+06	7.82055e+06	7.73086e+06	5.07174e+06	4.67659e+06	3.75566e+06	4.48587e+06	5.69703e+06	6.30443e+06	4.50665e+06	6.07479e+06
FALSE	High	Master Protein	Q9NX40	OCIA domain-containing protein 1 OS=Homo sapiens OX=9606 GN=OCIAD1 PE=1 SV=1	62.068	36	9	103	9	27.6	OCIAD1	2.818	3.52281e-05	7.17049e+07	6.42464e+07	6.92739e+07	5.74957e+07	2.44591e+07	2.29075e+07	2.01833e+07	2.78846e+07	6.18576e+07	6.42464e+07	6.87005e+07	4.69331e+07	1.96435e+07	1.78997e+07	1.16958e+07	2.26099e+07
FALSE	High	Master Protein	Q9P035	Very-long-chain (3R)-3-hydroxyacyl-CoA dehydratase 3 OS=Homo sapiens OX=9606 GN=HACD3 PE=1 SV=2	61.781	25	9	113	9	43.1	HACD3	1.402	0.0230267	5.04238e+07	4.25519e+07	4.60776e+07	5.14598e+07	3.29191e+07	3.59019e+07	3.01424e+07	4.34669e+07	4.34991e+07	4.25519e+07	45754627	4.20061e+07	2.65915e+07	2.8224e+07	1.75345e+07	3.52366e+07
FALSE	High	Master Protein	Q9HCU5	Prolactin regulatory element-binding protein OS=Homo sapiens OX=9606 GN=PREB PE=1 SV=2	61.676	29	8	57	8	45.4	PREB	2.273	0.00609731	2.22758e+07	1.26929e+07	1.70682e+07	2.16457e+07	8.06826e+06	1.01153e+07	8.86504e+06	7.72258e+06	1.92166e+07	12660621	1.69486e+07	1.76692e+07	6.51741e+06	7.93836e+06	5.09182e+06	6.20817e+06
FALSE	High	Master Protein	P45880	Voltage-dependent anion-selective channel protein 2 OS=Homo sapiens OX=9606 GN=VDAC2 PE=1 SV=2	61.259	43	10	199	10	31.5	VDAC2	1.171	0.0487315	2.94847e+08	2.41629e+08	2.49107e+08	3.01758e+08	2.3557e+08	1.93257e+08	2.27418e+08	2.42914e+08	2.54221e+08	2.41625e+08	2.47246e+08	2.46231e+08	1.9029e+08	1.51901e+08	1.32267e+08	1.97304e+08
FALSE	High	Master Protein	P52789	Hexokinase-2 OS=Homo sapiens OX=9606 GN=HK2 PE=1 SV=2	61.209	21	18	126	14	102.3	HK2	0.472	2.0393e-05	7.65556e+06	6.29119e+06	7.41589e+06	6.6142e+06	1.43766e+07	1.61923e+07	1.53461e+07	1.36087e+07	6.55111e+06	6.05105e+06	7.20741e+06	5.27155e+06	1.16132e+07	1.27294e+07	8.92716e+06	1.10592e+07
FALSE	High	Master Protein	P46782	40S ribosomal protein S5 OS=Homo sapiens OX=9606 GN=RPS5 PE=1 SV=4	61.174	50	10	89	10	22.9	RPS5	1.708	0.000178668	6.95425e+07	7.97229e+07	7.71745e+07	6.48079e+07	4.73189e+07	3.85768e+07	4.23639e+07	4.34234e+07	5.99229e+07	7.95748e+07	7.66335e+07	5.27361e+07	3.81447e+07	3.02093e+07	2.4513e+07	3.52633e+07
FALSE	High	Master Protein	P18085	ADP-ribosylation factor 4 OS=Homo sapiens OX=9606 GN=ARF4 PE=1 SV=3	60.945	54	10	193	5	20.5	ARF4	1.244	0.0507826	1.72372e+07	1.61881e+07	1.7025e+07	1.50224e+07	1.27934e+07	1.33876e+07	1.6308e+07	1.33106e+07	1.487e+07	1.60147e+07	1.68376e+07	1.22282e+07	1.02902e+07	1.05154e+07	9.48675e+06	1.08169e+07
FALSE	High	Master Protein	Q9BPX3	Condensin complex subunit 3 OS=Homo sapiens OX=9606 GN=NCAPG PE=1 SV=1	60.557	19	15	65	15	114.3	NCAPG	1.602	0.00101216	3.23301e+07	3.44428e+07	3.24008e+07	3.5612e+07	1.98913e+07	1.94137e+07	2.43498e+07	2.18544e+07	2.78902e+07	3.44428e+07	3.21737e+07	2.90697e+07	1.60679e+07	1.51867e+07	1.40954e+07	1.76405e+07
FALSE	High	Master Protein	P07355	Annexin A2 OS=Homo sapiens OX=9606 GN=ANXA2 PE=1 SV=2	60.08	38	11	75	11	38.6	ANXA2	1.078	0.420111	2.01046e+07	1.68702e+07	1.54816e+07	2.06928e+07	1.83226e+07	1.09982e+07	1.59242e+07	1.99758e+07	1.73436e+07	1.68702e+07	1.52625e+07	1.68814e+07	1.47463e+07	8.43371e+06	9.26345e+06	1.61737e+07
FALSE	High	Master Protein	Q16576	Histone-binding protein RBBP7 OS=Homo sapiens OX=9606 GN=RBBP7 PE=1 SV=1	60.035	38	11	81	7	47.8	RBBP7	1.017	0.756105	2.28328e+07	1.92858e+07	2.04513e+07	1.98211e+07	2.27199e+07	1.91492e+07	2.0477e+07	1.85797e+07	1.96971e+07	1.92858e+07	2.03079e+07	1.61797e+07	1.83527e+07	1.49701e+07	1.19119e+07	1.50989e+07
FALSE	High	Master Protein	Q5JPE7	Nodal modulator 2 OS=Homo sapiens OX=9606 GN=NOMO2 PE=1 SV=1	59.915	16	14	51	14	139.4	NOMO2	3.357	9.14937e-05	1.25881e+07	9.18279e+06	9.42364e+06	1.26022e+07	3.00682e+06	3.5001e+06	2.92057e+06	3.56641e+06	1.08029e+07	9.00139e+06	8.98444e+06	1.02846e+07	1.98482e+06	2.50068e+06	1.40811e+06	2.63967e+06
FALSE	High	Master Protein	O60313	Dynamin-like 120 kDa protein, mitochondrial OS=Homo sapiens OX=9606 GN=OPA1 PE=1 SV=3	59.539	22	16	60	16	111.6	OPA1	0.799	0.112573	1.10978e+07	9.90377e+06	1.41907e+07	1.03879e+07	1.47418e+07	1.22992e+07	1.33824e+07	1.34997e+07	9.51669e+06	9.64631e+06	1.39524e+07	8.44958e+06	1.18688e+07	9.64346e+06	7.70608e+06	1.0776e+07
FALSE	High	Master Protein	Q9Y265	RuvB-like 1 OS=Homo sapiens OX=9606 GN=RUVBL1 PE=1 SV=1	59.371	31	10	78	10	50.2	RUVBL1	0.609	0.0126062	1.76738e+07	1.91083e+07	1.97402e+07	1.78521e+07	2.68454e+07	3.42759e+07	4.06914e+07	2.61364e+07	1.52467e+07	1.91083e+07	1.96018e+07	1.45725e+07	2.16852e+07	2.69457e+07	2.36711e+07	2.12399e+07
FALSE	High	Master Protein	O43399	Tumor protein D54 OS=Homo sapiens OX=9606 GN=TPD52L2 PE=1 SV=2	59.319	56	11	81	11	22.2	TPD52L2	0.346	1.52593e-05	2.24132e+07	1.92419e+07	1.99963e+07	1.98524e+07	5.16801e+07	5.32575e+07	6.38329e+07	6.24115e+07	1.92543e+07	1.91486e+07	1.9507e+07	1.60399e+07	4.17463e+07	4.1868e+07	3.7133e+07	5.06173e+07
FALSE	High	Master Protein	Q13573	SNW domain-containing protein 1 OS=Homo sapiens OX=9606 GN=SNW1 PE=1 SV=1	59.087	35	13	71	13	61.5	SNW1	1.319	0.136133	1.09268e+07	1.2682e+07	1.18109e+07	1.21007e+07	7.93782e+06	1.03415e+07	1.24507e+07	7.50964e+06	9.32606e+06	1.2682e+07	1.17281e+07	9.87764e+06	6.25556e+06	7.99497e+06	7.22185e+06	5.91438e+06
FALSE	High	Master Protein	P63241	Eukaryotic translation initiation factor 5A-1 OS=Homo sapiens OX=9606 GN=EIF5A PE=1 SV=2	58.923	57	8	72	8	16.8	EIF5A	0.831	0.0466896	5.90527e+07	5.20208e+07	4.98393e+07	4.5302e+07	6.76045e+07	5.89171e+07	6.37527e+07	5.55091e+07	5.08519e+07	5.19104e+07	4.93157e+07	3.68812e+07	5.46098e+07	4.61428e+07	3.70544e+07	4.5061e+07
FALSE	High	Master Protein	P02768	Albumin OS=Homo sapiens OX=9606 GN=ALB PE=1 SV=2	58.829	22	15	49	15	69.3	ALB	0.453	0.0430912	2.79698e+07	2.29939e+07	2.57767e+07	3.12153e+07	6.37497e+07	5.41103e+07	5.50034e+07	2.13489e+08	2.36516e+07	2.25327e+07	2.48295e+07	2.50449e+07	5.09576e+07	4.17596e+07	3.14264e+07	1.73493e+08
FALSE	High	Master Protein	P26641	Elongation factor 1-gamma OS=Homo sapiens OX=9606 GN=EEF1G PE=1 SV=3	58.827	32	13	142	13	50.1	EEF1G	0.81	0.0151874	5.18586e+07	4.17563e+07	4.37013e+07	4.41623e+07	6.01636e+07	5.28226e+07	5.35715e+07	5.49327e+07	4.47369e+07	4.17563e+07	4.3395e+07	3.60492e+07	4.85992e+07	4.13689e+07	3.10879e+07	4.46413e+07
FALSE	High	Master Protein	P42356	Phosphatidylinositol 4-kinase alpha OS=Homo sapiens OX=9606 GN=PI4KA PE=1 SV=4	58.795	10	14	45	14	236.7	PI4KA	0.424	0.00160553	3.29161e+06	2.85493e+06	4.33528e+06	2.88335e+06	7.71273e+06	7.72371e+06	6.86027e+06	6.4886e+06	2.52092e+06	2.41092e+06	4.18931e+06	2.23685e+06	6.23021e+06	5.93685e+06	3.99077e+06	5.27007e+06
FALSE	High	Master Protein	Q9Y4W6	AFG3-like protein 2 OS=Homo sapiens OX=9606 GN=AFG3L2 PE=1 SV=2	58.635	20	17	112	17	88.5	AFG3L2	1.107	0.00274339	3.22895e+07	3.27798e+07	3.35149e+07	3.18529e+07	2.97189e+07	2.90505e+07	2.7622e+07	2.98655e+07	2.77856e+07	3.27798e+07	3.328e+07	2.58273e+07	2.40064e+07	2.28378e+07	1.60683e+07	2.42703e+07
FALSE	High	Master Protein	P08243	Asparagine synthetase [glutamine-hydrolyzing] OS=Homo sapiens OX=9606 GN=ASNS PE=1 SV=4	58.508	27	13	86	13	64.3	ASNS	0.769	0.00450336	2.64611e+07	2.10332e+07	2.47712e+07	2.53195e+07	3.1368e+07	3.25352e+07	3.51451e+07	3.25853e+07	2.27039e+07	2.10332e+07	2.45867e+07	2.0668e+07	2.53386e+07	2.55773e+07	2.04447e+07	2.64806e+07
FALSE	High	Master Protein	Q9UNF1	Melanoma-associated antigen D2 OS=Homo sapiens OX=9606 GN=MAGED2 PE=1 SV=2	58.186	31	13	86	10	64.9	MAGED2	0.99	0.522889	1.03125e+07	1.11704e+07	1.11641e+07	7.97356e+06	9.42209e+06	1.24061e+07	1.26167e+07	9.46982e+06	8.85554e+06	1.11704e+07	1.10858e+07	6.45983e+06	7.53251e+06	9.75298e+06	7.25931e+06	7.69569e+06
FALSE	High	Master Protein	Q9BSD7	Cancer-related nucleoside-triphosphatase OS=Homo sapiens OX=9606 GN=NTPCR PE=1 SV=1	58.181	64	9	72	9	20.7	NTPCR	1.075	0.852386	2.03655e+07	2.20783e+07	2.27989e+07	2.27634e+07	1.92963e+07	2.25235e+07	3.15747e+07	1.87641e+07	1.75176e+07	2.19868e+07	2.25411e+07	1.85654e+07	1.55872e+07	1.76299e+07	1.83677e+07	1.51667e+07
FALSE	High	Master Protein	Q04323	UBX domain-containing protein 1 OS=Homo sapiens OX=9606 GN=UBXN1 PE=1 SV=2	57.743	47	9	52	9	33.3	UBXN1	0.64	0.000976976	1.06143e+07	9.40034e+06	9.77149e+06	8.48577e+06	1.43562e+07	1.76017e+07	1.34124e+07	1.56356e+07	9.15666e+06	9.30699e+06	9591134	6.7735e+06	1.14469e+07	1.38375e+07	7.75015e+06	1.26188e+07
FALSE	High	Master Protein	Q8N0X7	Spartin OS=Homo sapiens OX=9606 GN=SPART PE=1 SV=1	57.584	22	12	75	12	72.8	SPART	0.414	2.0421e-05	1.58628e+07	1.65902e+07	1.66816e+07	1.34168e+07	3.91124e+07	4.36795e+07	3.92303e+07	3.79035e+07	1.36844e+07	1.65737e+07	1.64521e+07	1.09451e+07	3.15943e+07	3.43383e+07	2.28212e+07	3.08025e+07
FALSE	High	Master Protein	P14923	Junction plakoglobin OS=Homo sapiens OX=9606 GN=JUP PE=1 SV=3	57.577	22	12	40	12	81.7	JUP	0.607	0.195385	3.63709e+06	5.47438e+06	2.81066e+06	4.24591e+06	8.0253e+06	3.61877e+06	5.22166e+06	2.37292e+07	2.84128e+06	5.20766e+06	2.35798e+06	3.21004e+06	6.37636e+06	2.83191e+06	2.97281e+06	1.92836e+07
FALSE	High	Master Protein	A7MCY6	TANK-binding kinase 1-binding protein 1 OS=Homo sapiens OX=9606 GN=TBKBP1 PE=1 SV=1	57.534	22	13	65	13	67.7	TBKBP1	2.7	8.9404e-05	2.98865e+07	3.5456e+07	3.24936e+07	3.1486e+07	1.06851e+07	1.29683e+07	1.40212e+07	1.08219e+07	2.57822e+07	3.5456e+07	3.22658e+07	2.57017e+07	8.49537e+06	1.0195e+07	8.15646e+06	8.7695e+06
FALSE	High	Master Protein	Q6YN16	Hydroxysteroid dehydrogenase-like protein 2 OS=Homo sapiens OX=9606 GN=HSDL2 PE=1 SV=1	57.441	39	14	58	14	45.4	HSDL2	0.646	1.26884e-05	1.88985e+07	1.7827e+07	1.86492e+07	1.88301e+07	3.09355e+07	2.78794e+07	2.93917e+07	2.85986e+07	1.62233e+07	17606800	1.83777e+07	1.51152e+07	2.49892e+07	2.18451e+07	1.70095e+07	2.31072e+07
FALSE	High	Master Protein	P33991	DNA replication licensing factor MCM4 OS=Homo sapiens OX=9606 GN=MCM4 PE=1 SV=5	57.427	23	15	50	15	96.5	MCM4	0.438	0.00318754	6.89906e+06	6.97104e+06	1.05025e+07	6.13114e+06	1.4329e+07	1.69451e+07	1.84268e+07	1.47694e+07	5.70646e+06	6.651e+06	1.00092e+07	4.87164e+06	1.15747e+07	1.33212e+07	1.0634e+07	1.18468e+07
FALSE	High	Master Protein	O43432	Eukaryotic translation initiation factor 4 gamma 3 OS=Homo sapiens OX=9606 GN=EIF4G3 PE=1 SV=2	57.36	13	16	74	12	176.5	EIF4G3	1.682	0.00289174	7.90658e+06	7.70398e+06	7.10756e+06	8.05473e+06	4.6669e+06	5.94129e+06	4.61484e+06	4.51088e+06	6.82077e+06	7.57125e+06	6.8198e+06	6.45886e+06	3.50261e+06	4.55535e+06	2.54768e+06	3.51878e+06
FALSE	High	Master Protein	Q9NZN8	CCR4-NOT transcription complex subunit 2 OS=Homo sapiens OX=9606 GN=CNOT2 PE=1 SV=1	57.115	44	12	78	12	59.7	CNOT2	0.792	0.0442004	1.68662e+07	1.13504e+07	1.40509e+07	1.5092e+07	1.94733e+07	1.73548e+07	2.01349e+07	1.68973e+07	1.44275e+07	1.09169e+07	1.37927e+07	1.21281e+07	1.57302e+07	1.36341e+07	1.16532e+07	1.37317e+07
FALSE	High	Master Protein	Q3ZCQ8	Mitochondrial import inner membrane translocase subunit TIM50 OS=Homo sapiens OX=9606 GN=TIMM50 PE=1 SV=2	57.033	30	9	76	9	39.6	TIMM50	0.567	5.27393e-05	1.28832e+07	1.2235e+07	1.27409e+07	1.26058e+07	2.37986e+07	2.24736e+07	2.22158e+07	2.07693e+07	1.1114e+07	1.2235e+07	1.26516e+07	1.02135e+07	1.92241e+07	1.76675e+07	1.29234e+07	1.68783e+07
FALSE	High	Master Protein	Q12769	Nuclear pore complex protein Nup160 OS=Homo sapiens OX=9606 GN=NUP160 PE=1 SV=3	56.867	11	12	51	12	162	NUP160	0.659	0.00148132	5.39116e+06	5.2717e+06	5.4538e+06	4.56662e+06	8.5426e+06	9.42343e+06	7.09203e+06	7.66121e+06	4.47529e+06	5.1362e+06	5.30313e+06	3.49643e+06	6.78484e+06	7.40816e+06	4.12133e+06	6.22592e+06
FALSE	High	Master Protein	P09622	Dihydrolipoyl dehydrogenase, mitochondrial OS=Homo sapiens OX=9606 GN=DLD PE=1 SV=2	56.382	33	12	86	12	54.1	DLD	0.56	0.000293708	1.72008e+07	2.23257e+07	2.13642e+07	1.87273e+07	3.45548e+07	4.05743e+07	3.69145e+07	3.25683e+07	1.47519e+07	2.22276e+07	2.1085e+07	1.52402e+07	2.79128e+07	3.18972e+07	2.1474e+07	2.64668e+07
FALSE	High	Master Protein	P43490	Nicotinamide phosphoribosyltransferase OS=Homo sapiens OX=9606 GN=NAMPT PE=1 SV=1	56.216	32	10	73	10	55.5	NAMPT	0.728	0.0136855	1.26451e+07	1.50381e+07	1.36615e+07	1.04465e+07	1.69846e+07	1.92004e+07	1.95024e+07	1.66888e+07	1.09085e+07	1.50381e+07	1.35657e+07	8.46495e+06	1.37199e+07	1.50943e+07	1.1345e+07	1.35622e+07
FALSE	High	Master Protein	P33992	DNA replication licensing factor MCM5 OS=Homo sapiens OX=9606 GN=MCM5 PE=1 SV=5	55.856	31	16	84	16	82.2	MCM5	1.013	0.674565	2.83742e+07	2.88072e+07	2.32237e+07	2.70553e+07	2.78714e+07	2.82156e+07	2.68213e+07	2.6734e+07	2.44776e+07	2.86935e+07	2.29305e+07	2.20513e+07	2.25141e+07	2.21815e+07	1.54238e+07	2.16793e+07
FALSE	High	Master Protein	P62937	Peptidyl-prolyl cis-trans isomerase A OS=Homo sapiens OX=9606 GN=PPIA PE=1 SV=2	55.854	40	7	107	7	18	PPIA	1.063	0.744011	4.29114e+07	3.24876e+07	2.86789e+07	4.27531e+07	4.08204e+07	3.02197e+07	2.81094e+07	4.06662e+07	3.70183e+07	3.24876e+07	2.84778e+07	3.48989e+07	3.2974e+07	2.3757e+07	1.63518e+07	3.30476e+07
FALSE	High	Master Protein	Q6Y7W6	GRB10-interacting GYF protein 2 OS=Homo sapiens OX=9606 GN=GIGYF2 PE=1 SV=1	55.836	14	12	50	12	150	GIGYF2	1.685	0.0113886	9.58246e+06	8.87411e+06	8.92038e+06	6.40442e+06	4.71232e+06	6.49059e+06	5.86978e+06	4.74919e+06	8.19148e+06	8.87411e+06	8.85785e+06	5.10907e+06	3.80653e+06	5.03687e+06	3.3807e+06	3.73966e+06
FALSE	High	Master Protein	P22234	Bifunctional phosphoribosylaminoimidazole carboxylase/phosphoribosylaminoimidazole succinocarboxamide synthetase OS=Homo sapiens OX=9606 GN=PAICS PE=1 SV=3	55.659	30	12	51	12	47	PAICS	0.594	0.00280283	1.73345e+07	1.29705e+07	1.28501e+07	1.46238e+07	2.29671e+07	2.33831e+07	1.94052e+07	2.39093e+07	1.4954e+07	1.28573e+07	1.27398e+07	1.18865e+07	1.85524e+07	1.83825e+07	1.12884e+07	1.943e+07
FALSE	High	Master Protein	Q86YZ3	Hornerin OS=Homo sapiens OX=9606 GN=HRNR PE=1 SV=2	55.61	15	10	34	10	282.2	HRNR	0.546	0.0256622	5.03875e+06	5.3127e+06	2.83766e+06	6.28823e+06	1.27397e+07	6.3135e+06	8.5802e+06	1.04617e+07	4.07847e+06	4.81373e+06	2.46009e+06	4.78394e+06	1.02909e+07	4.861e+06	4.86338e+06	8.35988e+06
FALSE	High	Master Protein	Q71RC2	La-related protein 4 OS=Homo sapiens OX=9606 GN=LARP4 PE=1 SV=3	55.541	20	11	76	11	80.5	LARP4	1.179	0.0140411	1.51796e+07	1.49886e+07	1.70967e+07	1.41125e+07	1.30522e+07	1.37632e+07	1.2538e+07	1.15995e+07	1.30265e+07	1.4907e+07	1.6926e+07	1.12879e+07	1.04703e+07	1.08198e+07	7.25821e+06	9.36974e+06
FALSE	High	Master Protein	Q6IAN0	Dehydrogenase/reductase SDR family member 7B OS=Homo sapiens OX=9606 GN=DHRS7B PE=1 SV=2	55.456	39	11	61	11	35.1	DHRS7B	1.558	0.00685738	1.51812e+07	1.06518e+07	1.3807e+07	1.38944e+07	1.01636e+07	7.78602e+06	8.44729e+06	9.36015e+06	1.29953e+07	1.06177e+07	1.36607e+07	1.13377e+07	8.00258e+06	5.89476e+06	4.76729e+06	7.38023e+06
FALSE	High	Master Protein	Q96A65	Exocyst complex component 4 OS=Homo sapiens OX=9606 GN=EXOC4 PE=1 SV=1	55.21	18	13	77	13	110.4	EXOC4	0.764	0.00166228	6.2067e+06	6.05788e+06	6.48059e+06	5.32192e+06	8.16152e+06	7.90123e+06	7.85166e+06	8.7739e+06	5.35433e+06	5.99341e+06	6.43516e+06	4.31228e+06	6.59274e+06	6.10974e+06	4.48229e+06	7.13015e+06
FALSE	High	Master Protein	Q9UHI6	Probable ATP-dependent RNA helicase DDX20 OS=Homo sapiens OX=9606 GN=DDX20 PE=1 SV=2	55.151	24	13	53	13	92.2	DDX20	0.659	0.0123111	7.48351e+06	1.11745e+07	1.10313e+07	1.15187e+07	1.66874e+07	1.70237e+07	1.82693e+07	1.64951e+07	6.09407e+06	1.08312e+07	1.08163e+07	9.1392e+06	1.34798e+07	1.33831e+07	1.05676e+07	1.33839e+07
FALSE	High	Master Protein	Q92797	Symplekin OS=Homo sapiens OX=9606 GN=SYMPK PE=1 SV=2	54.678	20	15	37	15	141.1	SYMPK	0.803	0.47556	6.63756e+06	4.05827e+06	6.07498e+06	9.29233e+06	8.81265e+06	7.09431e+06	4.8634e+06	1.02128e+07	5.33066e+06	3.59067e+06	5.72521e+06	7.38982e+06	7.11871e+06	5.57714e+06	2.7989e+06	8.29951e+06
FALSE	High	Master Protein	Q15645	Pachytene checkpoint protein 2 homolog OS=Homo sapiens OX=9606 GN=TRIP13 PE=1 SV=2	54.656	32	11	44	11	48.5	TRIP13	0.844	0.0681731	1.77265e+07	1.55031e+07	1.69618e+07	1.52242e+07	1.63083e+07	2.0082e+07	1.9674e+07	1.87802e+07	1.51856e+07	1.53256e+07	1.67925e+07	1.22322e+07	1.31568e+07	1.5719e+07	1.14327e+07	1.51746e+07
FALSE	High	Master Protein	P40227	T-complex protein 1 subunit zeta OS=Homo sapiens OX=9606 GN=CCT6A PE=1 SV=3	54.542	32	12	41	11	58	CCT6A	0.664	0.00255671	8.87682e+06	7.02152e+06	7.23448e+06	7.02922e+06	1.03216e+07	1.27454e+07	1.11824e+07	1.00626e+07	7.65776e+06	7.02152e+06	7.07812e+06	5.71518e+06	8.33765e+06	1.00197e+07	6.50505e+06	8.17744e+06
FALSE	High	Master Protein	Q9H3P7	Golgi resident protein GCP60 OS=Homo sapiens OX=9606 GN=ACBD3 PE=1 SV=4	54.412	24	9	59	9	60.6	ACBD3	1.931	1.82355e-06	1.44067e+07	1.62682e+07	1.4607e+07	1.47495e+07	7.74296e+06	7.74376e+06	6.91451e+06	7.46359e+06	1.22945e+07	1.61973e+07	1.44757e+07	1.19138e+07	6.2436e+06	6.04578e+06	3.99656e+06	5.91707e+06
FALSE	High	Master Protein	Q92841	Probable ATP-dependent RNA helicase DDX17 OS=Homo sapiens OX=9606 GN=DDX17 PE=1 SV=2	54.407	24	13	94	10	80.2	DDX17	0.937	0.0361837	1.2283e+07	1.19507e+07	1.14622e+07	1.25165e+07	1.31043e+07	1.27624e+07	1.24026e+07	1.31749e+07	1.05961e+07	1.19507e+07	1.13818e+07	1.02171e+07	1.05854e+07	1.00331e+07	7.12763e+06	1.07066e+07
FALSE	High	Master Protein	P78344	Eukaryotic translation initiation factor 4 gamma 2 OS=Homo sapiens OX=9606 GN=EIF4G2 PE=1 SV=1	54.17	24	17	73	17	102.3	EIF4G2	2.182	0.00317277	2.67269e+07	2.62303e+07	2.75396e+07	2.68571e+07	9.40335e+06	1.4001e+07	1.37644e+07	1.09535e+07	2.30565e+07	2.62303e+07	2.73466e+07	2.19232e+07	7.11215e+06	1.10068e+07	8.00706e+06	8.70955e+06
FALSE	High	Master Protein	O94822	E3 ubiquitin-protein ligase listerin OS=Homo sapiens OX=9606 GN=LTN1 PE=1 SV=6	54.137	12	13	37	13	200.4	LTN1	0.459	8.74716e-05	2.29725e+06	2.81554e+06	2.51286e+06	2.83573e+06	5.34142e+06	7.07259e+06	6.20992e+06	5.41586e+06	1.67882e+06	2.35556e+06	2.14377e+06	1.91676e+06	4.24857e+06	5.56007e+06	3.61245e+06	4.32408e+06
FALSE	High	Master Protein	Q9Y6D6	Brefeldin A-inhibited guanine nucleotide-exchange protein 1 OS=Homo sapiens OX=9606 GN=ARFGEF1 PE=1 SV=2	53.944	11	15	67	12	208.6	ARFGEF1	0.335	0.000125065	2.22539e+06	1.80875e+06	1.83599e+06	2.52577e+06	6.68043e+06	6.31802e+06	5.48901e+06	5.75655e+06	1.57201e+06	1.43993e+06	1.32912e+06	1.57727e+06	5.3818e+06	4.8996e+06	3.10158e+06	4.65881e+06
FALSE	High	Master Protein	P00390	Glutathione reductase, mitochondrial OS=Homo sapiens OX=9606 GN=GSR PE=1 SV=2	53.794	29	10	71	10	56.2	GSR	1.224	0.217735	2.12873e+07	1.77055e+07	1.41039e+07	2.18255e+07	1.33583e+07	1.60849e+07	1.56501e+07	1.77735e+07	1.83639e+07	1.77055e+07	1.39094e+07	1.78159e+07	1.07906e+07	1.2645e+07	9.10399e+06	1.44437e+07
FALSE	High	Master Protein	P28340	DNA polymerase delta catalytic subunit OS=Homo sapiens OX=9606 GN=POLD1 PE=1 SV=2	53.762	17	16	59	16	123.6	POLD1	0.599	0.00862322	4.3817e+06	7.29409e+06	6.29164e+06	6.8604e+06	1.05206e+07	1.14398e+07	1.21511e+07	9.06505e+06	3.45833e+06	7.10473e+06	6.14388e+06	5.37879e+06	8.49836e+06	8.90369e+06	7.06857e+06	7.16992e+06
FALSE	High	Master Protein	Q15386	Ubiquitin-protein ligase E3C OS=Homo sapiens OX=9606 GN=UBE3C PE=1 SV=3	53.483	17	13	56	13	123.8	UBE3C	2.927	1.00777e-06	1.8106e+07	1.59167e+07	1.90896e+07	1.73008e+07	6.02911e+06	5.61168e+06	6.67187e+06	6.06378e+06	1.56195e+07	1.58872e+07	1.88918e+07	1.41224e+07	4.53597e+06	4.13472e+06	3.82344e+06	4.77133e+06
FALSE	High	Master Protein	P60891	Ribose-phosphate pyrophosphokinase 1 OS=Homo sapiens OX=9606 GN=PRPS1 PE=1 SV=2	53.326	39	8	78	3	34.8	PRPS1	0.608	0.00407204	9.93345e+06	9.24214e+06	1.0057e+07	9.9609e+06	1.58892e+07	1.29364e+07	1.68256e+07	1.75213e+07	8.47754e+06	9.10515e+06	9.87894e+06	8.10565e+06	1.27969e+07	1.01698e+07	9.77385e+06	1.42388e+07
FALSE	High	Master Protein	Q9BWH6	RNA polymerase II-associated protein 1 OS=Homo sapiens OX=9606 GN=RPAP1 PE=1 SV=3	53.32	12	11	45	11	152.7	RPAP1	0.625	0.0112721	3.97845e+06	5.18164e+06	5.09619e+06	5.20519e+06	6.65773e+06	9.91838e+06	1.01008e+07	6.80846e+06	3.3405e+06	5.18164e+06	5.06046e+06	4.22116e+06	5.36409e+06	7.78326e+06	5.87588e+06	5.53293e+06
FALSE	High	Master Protein	A0FGR8	Extended synaptotagmin-2 OS=Homo sapiens OX=9606 GN=ESYT2 PE=1 SV=1	52.972	21	13	58	13	102.3	ESYT2	0.984	0.23149	1.0684e+07	1.11818e+07	1.15135e+07	1.11028e+07	1.12608e+07	1.21378e+07	1.13867e+07	1.11761e+07	9.21677e+06	1.11818e+07	1.14178e+07	9.03534e+06	9.0037e+06	9.50473e+06	6.5614e+06	8.99412e+06
FALSE	High	Master Protein	O15067	Phosphoribosylformylglycinamidine synthase OS=Homo sapiens OX=9606 GN=PFAS PE=1 SV=4	52.801	14	14	50	14	144.6	PFAS	0.629	0.00123374	1.03604e+07	1.06133e+07	1.1255e+07	8.92023e+06	1.74162e+07	1.67454e+07	1.66048e+07	1.62312e+07	8.77392e+06	1.04656e+07	1.09746e+07	7.12256e+06	1.40685e+07	1.30767e+07	9.55101e+06	1.30973e+07
FALSE	High	Master Protein	Q14566	DNA replication licensing factor MCM6 OS=Homo sapiens OX=9606 GN=MCM6 PE=1 SV=1	52.789	17	12	58	12	92.8	MCM6	0.418	1.42209e-07	8.6907e+06	8.46476e+06	9.06647e+06	8.13099e+06	2.03309e+07	2.0714e+07	2.17417e+07	1.97733e+07	7.3573e+06	8.31985e+06	8.69375e+06	6.38007e+06	1.63148e+07	1.62842e+07	1.26476e+07	1.60688e+07
FALSE	High	Master Protein	P42695	Condensin-2 complex subunit D3 OS=Homo sapiens OX=9606 GN=NCAPD3 PE=1 SV=2	52.589	12	13	43	13	168.8	NCAPD3	0.744	0.00171088	4.87493e+06	4.69751e+06	5.3248e+06	4.65776e+06	6.41555e+06	6.29674e+06	6.58054e+06	6.44199e+06	4.09053e+06	4.66441e+06	5.12265e+06	3.80208e+06	5.18237e+06	4.87302e+06	3.82805e+06	5.17844e+06
FALSE	High	Master Protein	P08670	Vimentin OS=Homo sapiens OX=9606 GN=VIM PE=1 SV=4	52.472	34	12	59	12	53.6	VIM	0.81	0.265419	1.24866e+07	8.38788e+06	7.90838e+06	9.29234e+06	1.08946e+07	1.0894e+07	1.1649e+07	9.77926e+06	1.06436e+07	8.36731e+06	7.6069e+06	7.32562e+06	8.8005e+06	8.56425e+06	6.77648e+06	7.94716e+06
FALSE	High	Master Protein	Q92997	Segment polarity protein dishevelled homolog DVL-3 OS=Homo sapiens OX=9606 GN=DVL3 PE=1 SV=2	52.327	25	13	69	10	78	DVL3	1.959	0.00042855	1.87248e+07	2.24407e+07	2.06681e+07	1.99959e+07	9.11445e+06	1.24096e+07	1.089e+07	9.88535e+06	1.58811e+07	2.22998e+07	20523177	1.6173e+07	7.31716e+06	9.71876e+06	6.23086e+06	7.89686e+06
FALSE	High	Master Protein	O76031	ATP-dependent Clp protease ATP-binding subunit clpX-like, mitochondrial OS=Homo sapiens OX=9606 GN=CLPX PE=1 SV=2	52.057	25	12	58	12	69.2	CLPX	0.764	0.0369204	1.16319e+07	1.04704e+07	1.251e+07	1.03328e+07	1.63004e+07	1.67159e+07	1.27977e+07	1.25153e+07	9.92706e+06	1.04622e+07	1.2275e+07	8.32143e+06	1.31672e+07	1.31411e+07	7.44471e+06	9.99875e+06
FALSE	High	Master Protein	P11310	Medium-chain specific acyl-CoA dehydrogenase, mitochondrial OS=Homo sapiens OX=9606 GN=ACADM PE=1 SV=1	51.793	35	10	60	10	46.6	ACADM	1.057	0.60566	1.90467e+07	1.60429e+07	1.94412e+07	1.78533e+07	1.75222e+07	1.72203e+07	1.73718e+07	1.8269e+07	1.63605e+07	1.60429e+07	1.93049e+07	1.45734e+07	1.40306e+07	1.35325e+07	1.00543e+07	1.47616e+07
FALSE	High	Master Protein	P22626	Heterogeneous nuclear ribonucleoproteins A2/B1 OS=Homo sapiens OX=9606 GN=HNRNPA2B1 PE=1 SV=2	51.664	33	9	39	9	37.4	HNRNPA2B1	4.159	0.000740237	1.14334e+07	7.86928e+06	1.04183e+07	1.08845e+07	4.02097e+06	1.96797e+06	2.62743e+06	2.49491e+06	9.8632e+06	7.79706e+06	1.02409e+07	8.88493e+06	3.12046e+06	1.16849e+06	1.32557e+06	1.829e+06
FALSE	High	Master Protein	Q9H497	Torsin-3A OS=Homo sapiens OX=9606 GN=TOR3A PE=1 SV=1	51.657	37	10	84	10	46.2	TOR3A	4.083	1.89924e-06	7.36114e+07	7.80669e+07	7.38092e+07	6.1162e+07	1.67204e+07	1.81522e+07	1.79532e+07	2.14714e+07	6.33527e+07	7.77857e+07	7.3143e+07	4.98036e+07	1.34743e+07	1.41223e+07	1.03604e+07	1.74488e+07
FALSE	High	Master Protein	P23921	Ribonucleoside-diphosphate reductase large subunit OS=Homo sapiens OX=9606 GN=RRM1 PE=1 SV=1	51.538	21	10	48	10	90	RRM1	0.643	0.0014046	7.23885e+06	5.72179e+06	7.5531e+06	6.95973e+06	1.17685e+07	1.10037e+07	1.10892e+07	9.95754e+06	6.12805e+06	5.56824e+06	7.50015e+06	5.5978e+06	9506406	8.65048e+06	6.45083e+06	8.09205e+06
FALSE	High	Master Protein	Q7Z4H7	HAUS augmin-like complex subunit 6 OS=Homo sapiens OX=9606 GN=HAUS6 PE=1 SV=2	51.234	19	13	44	13	108.6	HAUS6	0.731	0.142989	7.18119e+06	7.40914e+06	7.26638e+06	7.91752e+06	6.87927e+06	1.13626e+07	1.15151e+07	8.85852e+06	5.7653e+06	7.10968e+06	7.14284e+06	6.40554e+06	5.41804e+06	8.93266e+06	6.64235e+06	7.07755e+06
FALSE	High	Master Protein	O75592	E3 ubiquitin-protein ligase MYCBP2 OS=Homo sapiens OX=9606 GN=MYCBP2 PE=1 SV=4	50.802	4	16	44	16	513.3	MYCBP2	0.877	0.342077	5.32602e+06	4.85276e+06	5.11881e+06	5.97122e+06	5.94412e+06	6.43169e+06	4.78714e+06	5.95887e+06	4.41489e+06	4.75677e+06	5.08293e+06	4.87425e+06	4.7457e+06	5.05623e+06	2.75885e+06	4.8425e+06
FALSE	High	Master Protein	P18031	Tyrosine-protein phosphatase non-receptor type 1 OS=Homo sapiens OX=9606 GN=PTPN1 PE=1 SV=1	50.509	22	9	46	9	49.9	PTPN1	1.856	8.67028e-05	2.35447e+07	1.9401e+07	1.89746e+07	1.94465e+07	1.21929e+07	1.05051e+07	1.04258e+07	9.91772e+06	2.02476e+07	1.91913e+07	1.87047e+07	1.5691e+07	9.67532e+06	8.06471e+06	5.97005e+06	7.9658e+06
FALSE	High	Master Protein	Q29RF7	Sister chromatid cohesion protein PDS5 homolog A OS=Homo sapiens OX=9606 GN=PDS5A PE=1 SV=1	50.432	13	13	51	13	150.7	PDS5A	0.787	0.0718895	3.87263e+06	3.30425e+06	3.67108e+06	3.98418e+06	6.10041e+06	4.27298e+06	3.91467e+06	5.37121e+06	2.78947e+06	2.65606e+06	3.09781e+06	2.96114e+06	4.89992e+06	3.15055e+06	2.17337e+06	4.30032e+06
FALSE	High	Master Protein	Q8NBU5	Outer mitochondrial transmembrane helix translocase OS=Homo sapiens OX=9606 GN=ATAD1 PE=1 SV=1	50.328	34	9	73	9	40.7	ATAD1	1.724	6.36869e-05	2.69271e+07	2.25199e+07	2.31857e+07	2.27011e+07	1.29058e+07	1.25228e+07	1.42116e+07	1.37242e+07	2.32292e+07	2.25199e+07	2.30231e+07	1.85307e+07	1.04251e+07	9.84471e+06	8.26722e+06	1.11531e+07
FALSE	High	Master Protein	P20290	Transcription factor BTF3 OS=Homo sapiens OX=9606 GN=BTF3 PE=1 SV=1	49.902	55	7	70	7	22.2	BTF3	0.481	0.000742372	1.07366e+07	1.08437e+07	9.9985e+06	8.07086e+06	1.84159e+07	2.23859e+07	2.92057e+07	2.07487e+07	9.26217e+06	1.08437e+07	9.62897e+06	6.42097e+06	1.47896e+07	1.75985e+07	1.69896e+07	1.68615e+07
FALSE	High	Master Protein	P50402	Emerin OS=Homo sapiens OX=9606 GN=EMD PE=1 SV=1	49.784	43	10	97	10	29	EMD	1.373	0.000159253	3.22649e+07	3.2488e+07	3.18752e+07	3.09715e+07	2.38153e+07	2.28981e+07	2.50216e+07	2.27334e+07	2.78339e+07	3.2488e+07	3.16517e+07	2.52132e+07	1.92376e+07	1.80012e+07	1.45556e+07	1.84744e+07
FALSE	High	Master Protein	Q93009	Ubiquitin carboxyl-terminal hydrolase 7 OS=Homo sapiens OX=9606 GN=USP7 PE=1 SV=2	49.648	16	12	44	12	128.2	USP7	0.691	0.00319415	8.1944e+06	7.40076e+06	5.95131e+06	6.79252e+06	1.00463e+07	1.03416e+07	1.28059e+07	1.01754e+07	7.04354e+06	7.40076e+06	5.64546e+06	5.5184e+06	8.11523e+06	8.08248e+06	7.4495e+06	8.26909e+06
FALSE	High	Master Protein	Q86VU5	Catechol O-methyltransferase domain-containing protein 1 OS=Homo sapiens OX=9606 GN=COMTD1 PE=1 SV=1	49.592	32	6	43	6	28.8	COMTD1	4.005	0.00963865	7.00026e+06	8.07366e+06	1.25894e+07	4.64454e+06	3.93001e+06	2.22242e+06	1.58524e+06	1.02668e+06	5.92152e+06	8.07366e+06	1.25011e+07	3.66302e+06	3.17459e+06	1.64396e+06	753940	679734
FALSE	High	Master Protein	P46821	Microtubule-associated protein 1B OS=Homo sapiens OX=9606 GN=MAP1B PE=1 SV=2	49.524	7	11	61	11	270.5	MAP1B	0.779	0.0114248	3.40603e+06	4.18113e+06	4.32915e+06	4.33629e+06	5.64999e+06	5.28657e+06	5.48945e+06	5.43376e+06	2.60366e+06	3.97331e+06	4.09944e+06	3.35923e+06	4.48852e+06	4.04228e+06	3.19333e+06	4.41303e+06
FALSE	High	Master Protein	P61619	Protein transport protein Sec61 subunit alpha isoform 1 OS=Homo sapiens OX=9606 GN=SEC61A1 PE=1 SV=2	49.46	21	8	68	8	52.2	SEC61A1	0.92	0.194272	2.47084e+07	1.97287e+07	2.24295e+07	2.24505e+07	2.63982e+07	2.27549e+07	2.25843e+07	2.6123e+07	2.11794e+07	1.95759e+07	2.21916e+07	1.8234e+07	2.12222e+07	1.7723e+07	1.30197e+07	2.12179e+07
FALSE	High	Master Protein	O15355	Protein phosphatase 1G OS=Homo sapiens OX=9606 GN=PPM1G PE=1 SV=1	49.43	25	10	75	10	59.2	PPM1G	0.606	8.38156e-05	1.24619e+07	1.02683e+07	1.10784e+07	1.1333e+07	1.76821e+07	1.75422e+07	2.02206e+07	1.93249e+07	1.07337e+07	1.01445e+07	1.10008e+07	9.18986e+06	1.42833e+07	1.37907e+07	1.17627e+07	1.57045e+07
FALSE	High	Master Protein	Q8TC07	TBC1 domain family member 15 OS=Homo sapiens OX=9606 GN=TBC1D15 PE=1 SV=2	49.181	20	14	73	14	79.4	TBC1D15	0.756	0.00138508	3.89486e+07	3.52806e+07	3.76554e+07	3.24062e+07	4.54157e+07	5.27292e+07	4.95717e+07	4.69026e+07	3.35556e+07	3.52806e+07	3.73914e+07	2.64528e+07	3.66103e+07	4.14527e+07	2.87677e+07	3.81157e+07
FALSE	High	Master Protein	P45974	Ubiquitin carboxyl-terminal hydrolase 5 OS=Homo sapiens OX=9606 GN=USP5 PE=1 SV=2	49.015	25	12	28	12	95.7	USP5	0.54	0.000984162	3.50092e+06	2.90497e+06	2.50277e+06	3.64343e+06	7.40146e+06	5.67677e+06	5.99043e+06	5.81737e+06	2.72643e+06	2.20671e+06	1.77001e+06	2.42156e+06	5.97722e+06	4.39419e+06	3.43764e+06	4.53251e+06
FALSE	High	Master Protein	P56192	Methionine--tRNA ligase, cytoplasmic OS=Homo sapiens OX=9606 GN=MARS1 PE=1 SV=2	48.791	19	13	57	13	101.1	MARS1	0.772	0.0182648	2.22892e+07	2.43462e+07	2.01428e+07	2.40571e+07	2.43114e+07	3.09481e+07	2.90793e+07	3.09319e+07	1.91569e+07	2.43462e+07	1.99541e+07	1.94164e+07	1.95806e+07	2.43296e+07	1.69161e+07	2.50924e+07
FALSE	High	Master Protein	P53985	Monocarboxylate transporter 1 OS=Homo sapiens OX=9606 GN=SLC16A1 PE=1 SV=3	48.693	16	8	90	8	53.9	SLC16A1	0.865	0.098989	2.67828e+07	2.88756e+07	3.31204e+07	2.69397e+07	3.44489e+07	3.06112e+07	3.14811e+07	3.2991e+07	2.2883e+07	28791631	3.28882e+07	2.18275e+07	2.77132e+07	2.38826e+07	1.82689e+07	2.67581e+07
FALSE	High	Master Protein	Q9Y520	Protein PRRC2C OS=Homo sapiens OX=9606 GN=PRRC2C PE=1 SV=4	48.583	6	12	74	10	316.7	PRRC2C	1.224	0.0694038	6.05529e+06	6.07803e+06	6.26893e+06	5.36638e+06	4.51919e+06	5.62064e+06	5.43295e+06	4.17321e+06	5.16771e+06	5.97881e+06	6.10351e+06	4.25948e+06	3.65052e+06	4.41863e+06	3.16047e+06	3.31123e+06
FALSE	High	Master Protein	Q9BSJ8	Extended synaptotagmin-1 OS=Homo sapiens OX=9606 GN=ESYT1 PE=1 SV=1	48.463	14	9	35	9	122.8	ESYT1	1.121	0.172961	9.28314e+06	1.07028e+07	8.00808e+06	8.61962e+06	8.3896e+06	7.58806e+06	8.98224e+06	5.75682e+06	8.00828e+06	1.05755e+07	7.90667e+06	6.90799e+06	6.77697e+06	5.89093e+06	5.22517e+06	4.66759e+06
FALSE	High	Master Protein	Q9NPI6	mRNA-decapping enzyme 1A OS=Homo sapiens OX=9606 GN=DCP1A PE=1 SV=3	48.455	21	9	42	9	63.2	DCP1A	0.675	0.0306807	6.5048e+06	7.23313e+06	6.28272e+06	5.95742e+06	1.08944e+07	9.37476e+06	9.55778e+06	6.94048e+06	5.59819e+06	7.20763e+06	6025047	4.72841e+06	8.72702e+06	7.3699e+06	5.506e+06	5.63052e+06
FALSE	High	Master Protein	Q9UPQ9	Trinucleotide repeat-containing gene 6B protein OS=Homo sapiens OX=9606 GN=TNRC6B PE=1 SV=4	48.435	8	9	31	9	193.9	TNRC6B	6.186	1.17103e-05	7.13953e+06	8.69737e+06	8.84708e+06	7.4522e+06	981318	1.49118e+06	1.35388e+06	1.25109e+06	6.15905e+06	8.69737e+06	8.78505e+06	5.97391e+06	539840	909580	666371	678184
FALSE	High	Master Protein	P62826	GTP-binding nuclear protein Ran OS=Homo sapiens OX=9606 GN=RAN PE=1 SV=3	48.285	39	9	84	9	24.4	RAN	0.751	0.0131164	5.51393e+07	4.0699e+07	4.72742e+07	5.52191e+07	7.62927e+07	6.44201e+07	6.08733e+07	7.16585e+07	4.7567e+07	4.0699e+07	4.69428e+07	4.50748e+07	6.16279e+07	5.06434e+07	3.54114e+07	5.82337e+07
FALSE	High	Master Protein	Q6ZRP7	Sulfhydryl oxidase 2 OS=Homo sapiens OX=9606 GN=QSOX2 PE=1 SV=3	48.092	16	9	71	9	77.5	QSOX2	2.179	1.23999e-05	1.54731e+07	1.57609e+07	1.81687e+07	1.46952e+07	6.48604e+06	7.77667e+06	7.28832e+06	7.04471e+06	1.33482e+07	1.57609e+07	1.80413e+07	1.19955e+07	5.23331e+06	6.11357e+06	4.19961e+06	5.72492e+06
FALSE	High	Master Protein	P23381	Tryptophan--tRNA ligase, cytoplasmic OS=Homo sapiens OX=9606 GN=WARS1 PE=1 SV=2	47.9	24	8	43	8	53.1	WARS1	0.597	0.0169123	6.55997e+06	4.84794e+06	5.86058e+06	8.2749e+06	1.07514e+07	1.0842e+07	1.00287e+07	8.82919e+06	5.50349e+06	4.65874e+06	5.61726e+06	6.70325e+06	8.56537e+06	8.52339e+06	5.80203e+06	7.15608e+06
FALSE	High	Master Protein	O43264	Centromere/kinetochore protein zw10 homolog OS=Homo sapiens OX=9606 GN=ZW10 PE=1 SV=3	47.746	23	14	64	14	88.8	ZW10	0.547	0.000135974	1.06114e+07	8.46269e+06	9.62032e+06	1.05264e+07	2.00311e+07	1.69269e+07	1.84684e+07	1.83573e+07	9.1249e+06	8.25618e+06	9.51745e+06	8.48677e+06	1.60699e+07	1.32237e+07	1.07435e+07	1.49181e+07
FALSE	High	Master Protein	Q8N2F6	Armadillo repeat-containing protein 10 OS=Homo sapiens OX=9606 GN=ARMC10 PE=1 SV=1	47.723	39	8	49	8	37.5	ARMC10	1.947	0.000145861	2.3075e+07	2.03578e+07	2.12405e+07	2.09614e+07	1.21409e+07	9.59267e+06	1.13283e+07	1.03669e+07	1.99061e+07	2.02053e+07	2.10916e+07	1.71106e+07	9.72487e+06	7.47029e+06	6.56126e+06	8.41135e+06
FALSE	High	Master Protein	P40939	Trifunctional enzyme subunit alpha, mitochondrial OS=Homo sapiens OX=9606 GN=HADHA PE=1 SV=2	47.652	23	13	44	13	82.9	HADHA	0.759	0.00798188	8.39047e+06	8.43871e+06	9.53195e+06	1.0091e+07	1.31918e+07	1.25638e+07	1.06802e+07	1.11063e+07	7.15556e+06	8.22201e+06	9.18638e+06	8.12819e+06	1.06561e+07	9.87696e+06	6.21291e+06	9.02556e+06
FALSE	High	Master Protein	Q9BSJ2	Gamma-tubulin complex component 2 OS=Homo sapiens OX=9606 GN=TUBGCP2 PE=1 SV=2	47.644	19	14	40	14	102.5	TUBGCP2	0.694	0.110588	8.39136e+06	3.91334e+06	4.51478e+06	7.45293e+06	8.65483e+06	6.97057e+06	8.06114e+06	1.30855e+07	7.06355e+06	3.61606e+06	4.37526e+06	5.78523e+06	6.83714e+06	5.35773e+06	4.68723e+06	1.0634e+07
FALSE	High	Master Protein	P23528	Cofilin-1 OS=Homo sapiens OX=9606 GN=CFL1 PE=1 SV=3	47.558	64	10	90	10	18.5	CFL1	0.681	0.0144118	6.79448e+07	6.00862e+07	5.87731e+07	6.48231e+07	9.73997e+07	8.6144e+07	1.09233e+08	7.44263e+07	5.86139e+07	6.00665e+07	5.82977e+07	5.28728e+07	7.86778e+07	6.77215e+07	6.34799e+07	6.04829e+07
FALSE	High	Master Protein	Q8N6T3	ADP-ribosylation factor GTPase-activating protein 1 OS=Homo sapiens OX=9606 GN=ARFGAP1 PE=1 SV=2	47.533	22	9	79	9	44.6	ARFGAP1	0.624	0.000645921	1.84778e+07	1.78632e+07	2.0143e+07	1.56494e+07	3.03395e+07	2.93023e+07	2.61464e+07	2.89733e+07	1.58353e+07	1.77414e+07	1.98759e+07	1.27015e+07	2.45077e+07	2.29958e+07	1.521e+07	2.35453e+07
FALSE	High	Master Protein	P57678	Gem-associated protein 4 OS=Homo sapiens OX=9606 GN=GEMIN4 PE=1 SV=2	47.365	16	12	49	12	120	GEMIN4	0.73	0.0111176	1.21309e+07	1.20084e+07	8.55552e+06	1.03388e+07	1.40911e+07	1.41847e+07	1.78771e+07	1.64314e+07	1.0436e+07	1.18939e+07	8.35163e+06	8.17964e+06	1.13208e+07	1.10534e+07	1.02505e+07	1.3289e+07
FALSE	High	Master Protein	Q7Z478	ATP-dependent RNA helicase DHX29 OS=Homo sapiens OX=9606 GN=DHX29 PE=1 SV=2	47.23	10	10	32	10	155.1	DHX29	1.72	0.0043243	8.36515e+06	6.86388e+06	1.0394e+07	6.74951e+06	4.0498e+06	4.88303e+06	4.79166e+06	3.92039e+06	7.14281e+06	6.73857e+06	1.02983e+07	5.40689e+06	3.08413e+06	3.55331e+06	2.7213e+06	2.86469e+06
FALSE	High	Master Protein	P53007	Tricarboxylate transport protein, mitochondrial OS=Homo sapiens OX=9606 GN=SLC25A1 PE=1 SV=2	47.192	37	9	77	9	34	SLC25A1	0.984	0.379219	3.44512e+07	3.82625e+07	4.00229e+07	3.91418e+07	3.71967e+07	3.7411e+07	4.35331e+07	4.13788e+07	2.96254e+07	3.81984e+07	3.96963e+07	3.18727e+07	3.00171e+07	2.93578e+07	2.52676e+07	3.36267e+07
FALSE	High	Master Protein	Q8NC51	Plasminogen activator inhibitor 1 RNA-binding protein OS=Homo sapiens OX=9606 GN=SERBP1 PE=1 SV=2	47.189	33	11	93	11	44.9	SERBP1	1.403	0.104579	5.70062e+07	4.45759e+07	3.35518e+07	5.3329e+07	4.29705e+07	3.48731e+07	2.78529e+07	3.46171e+07	4.91775e+07	4.44897e+07	3.33166e+07	4.35319e+07	3.47108e+07	2.73566e+07	1.61614e+07	2.81317e+07
FALSE	High	Master Protein	Q9UKF6	Cleavage and polyadenylation specificity factor subunit 3 OS=Homo sapiens OX=9606 GN=CPSF3 PE=1 SV=1	47.074	21	11	59	11	77.4	CPSF3	0.58	0.000211738	9.1363e+06	8.6652e+06	1.03381e+07	8.99237e+06	1.62631e+07	1.57539e+07	1.55288e+07	1.32256e+07	7.74438e+06	8.53287e+06	1.00985e+07	7.23729e+06	1.31371e+07	1.23848e+07	9.03343e+06	1.07078e+07
FALSE	High	Master Protein	P11802	Cyclin-dependent kinase 4 OS=Homo sapiens OX=9606 GN=CDK4 PE=1 SV=2	47.059	35	9	49	8	33.7	CDK4	0.541	0.015017	1.57225e+07	1.07143e+07	1.29287e+07	1.0878e+07	2.83402e+07	1.61779e+07	1.88729e+07	2.54412e+07	1.35239e+07	1.04506e+07	1.25819e+07	8.66636e+06	2.28927e+07	1.25988e+07	1.09606e+07	2.06629e+07
FALSE	High	Master Protein	P13995	Bifunctional methylenetetrahydrofolate dehydrogenase/cyclohydrolase, mitochondrial OS=Homo sapiens OX=9606 GN=MTHFD2 PE=1 SV=2	46.948	50	10	45	10	37.9	MTHFD2	0.401	0.00107314	1.3464e+07	1.22633e+07	1.25058e+07	8.01933e+06	3.03909e+07	2.42977e+07	3.27289e+07	3.13417e+07	1.14845e+07	1.21235e+07	1.23691e+07	6.15113e+06	2.45493e+07	1.90059e+07	1.90347e+07	2.53741e+07
FALSE	High	Master Protein	O95299	NADH dehydrogenase [ubiquinone] 1 alpha subcomplex subunit 10, mitochondrial OS=Homo sapiens OX=9606 GN=NDUFA10 PE=1 SV=1	46.796	19	6	39	6	40.7	NDUFA10	0.741	0.0135165	9.27525e+06	8.37462e+06	6.76016e+06	8.73998e+06	1.14746e+07	1.03409e+07	1.16299e+07	1.16727e+07	8.00148e+06	8.37462e+06	6.71277e+06	7.13435e+06	9.26901e+06	8.12943e+06	6.76538e+06	9.48586e+06
FALSE	High	Master Protein	Q92990	Glomulin OS=Homo sapiens OX=9606 GN=GLMN PE=1 SV=2	46.753	26	12	49	12	68.2	GLMN	0.616	2.5286e-05	6.532e+06	6.46463e+06	6.97565e+06	6.07435e+06	1.09498e+07	1.13787e+07	9.99407e+06	1.01468e+07	5.20423e+06	6.11728e+06	6.61093e+06	4.70626e+06	8.74586e+06	8.84765e+06	5.76679e+06	8.03219e+06
FALSE	High	Master Protein	O14787	Transportin-2 OS=Homo sapiens OX=9606 GN=TNPO2 PE=1 SV=3	46.722	17	12	66	7	101.3	TNPO2	0.324	0.000478031	1.4762e+06	1.48376e+06	1.52571e+06	1.10143e+06	5.13222e+06	4.07614e+06	3.18585e+06	5.43725e+06	839162	1.30082e+06	1.33539e+06	639907	4.14572e+06	3.20443e+06	1.78115e+06	4.41861e+06
FALSE	High	Master Protein	Q9P2J5	Leucine--tRNA ligase, cytoplasmic OS=Homo sapiens OX=9606 GN=LARS1 PE=1 SV=2	46.508	14	12	49	12	134.4	LARS1	0.617	0.000236212	6.74876e+06	7.06757e+06	7.06614e+06	6.23241e+06	1.10783e+07	1.13196e+07	1.27489e+07	1.01525e+07	5.52811e+06	6723149	6.75075e+06	4.86691e+06	8.94884e+06	8.87043e+06	7.4163e+06	8.25047e+06
FALSE	High	Master Protein	Q6S8J3	POTE ankyrin domain family member E OS=Homo sapiens OX=9606 GN=POTEE PE=2 SV=3	46.02	8	8	119	2	121.3	POTEE	1.311	0.303887	2.17564e+08	1.40489e+08	2.27568e+08	2.30126e+08	1.55166e+08	1.47144e+08	1.85775e+08	1.99724e+08	1.87686e+08	1.40489e+08	2.25973e+08	1.8785e+08	1.2534e+08	115676145	1.08069e+08	1.62306e+08
FALSE	High	Master Protein	P13667	Protein disulfide-isomerase A4 OS=Homo sapiens OX=9606 GN=PDIA4 PE=1 SV=2	45.952	20	11	61	11	72.9	PDIA4	1.711	1.20469e-05	1.67681e+07	1.51264e+07	1.64807e+07	1.4948e+07	9.08467e+06	9.37191e+06	8.94901e+06	9.91917e+06	1.44654e+07	1.50229e+07	1.63382e+07	1.21536e+07	7.14401e+06	7.27156e+06	5.04942e+06	7.94077e+06
FALSE	High	Master Protein	Q96S66	Chloride channel CLIC-like protein 1 OS=Homo sapiens OX=9606 GN=CLCC1 PE=1 SV=1	45.929	24	10	63	10	62	CLCC1	1.877	0.000882088	2.08263e+07	2.04518e+07	1.77189e+07	2.27179e+07	1.08989e+07	1.10924e+07	1.13822e+07	1.08107e+07	1.78501e+07	2.03154e+07	1.75798e+07	1.84534e+07	8.62442e+06	8.64596e+06	6.50257e+06	8.66609e+06
FALSE	High	Master Protein	O60664	Perilipin-3 OS=Homo sapiens OX=9606 GN=PLIN3 PE=1 SV=3	45.763	29	8	39	8	47	PLIN3	0.07	7.0051e-06	1.08811e+06	1.03272e+06	1.17244e+06	748922	1.80342e+07	1.50949e+07	1.45182e+07	1.51438e+07	873573	672596	857118	286634	1.45677e+07	1.18668e+07	8.44558e+06	1.23067e+07
FALSE	High	Master Protein	Q9BWF3	RNA-binding protein 4 OS=Homo sapiens OX=9606 GN=RBM4 PE=1 SV=1	45.701	33	11	42	2	40.3	RBM4	0.531	0.0120386	1.64065e+06	1.78821e+06	1.78072e+06	1.72628e+06	2.30883e+06	3.20274e+06	3.40357e+06	3.97566e+06	1.36831e+06	1.68414e+06	1.74479e+06	1.37805e+06	1.78909e+06	2517815	1.97993e+06	3.23084e+06
FALSE	High	Master Protein	Q9NSE4	Isoleucine--tRNA ligase, mitochondrial OS=Homo sapiens OX=9606 GN=IARS2 PE=1 SV=2	45.633	16	13	31	13	113.7	IARS2	0.875	0.169935	1.30237e+07	1.17378e+07	1.09301e+07	1.4116e+07	1.45618e+07	1.37239e+07	1.22251e+07	1.54751e+07	1.11282e+07	1.16738e+07	1.0625e+07	1.13997e+07	1.17108e+07	1.05595e+07	7.05484e+06	1.24708e+07
FALSE	High	Master Protein	P48047	ATP synthase subunit O, mitochondrial OS=Homo sapiens OX=9606 GN=ATP5PO PE=1 SV=1	45.582	67	11	86	11	23.3	ATP5PO	1.08	0.230483	4.39233e+07	3.40719e+07	3.5203e+07	3.96936e+07	3.59204e+07	3.338e+07	3.74514e+07	3.2138e+07	3.78423e+07	3.40719e+07	3.48452e+07	3.23293e+07	2.8863e+07	2.60497e+07	2.17358e+07	2.59515e+07
FALSE	High	Master Protein	Q7Z5K2	Wings apart-like protein homolog OS=Homo sapiens OX=9606 GN=WAPL PE=1 SV=1	45.541	11	10	35	10	132.9	WAPL	0.672	0.132081	5.94293e+06	8.61436e+06	6.78223e+06	1.26655e+07	1.02778e+07	1.28193e+07	1.12709e+07	1.14648e+07	4.94588e+06	8.48976e+06	6.6413e+06	1.01375e+07	8.30226e+06	1.0051e+07	6.54286e+06	9.28844e+06
FALSE	High	Master Protein	Q9UNY4	Transcription termination factor 2 OS=Homo sapiens OX=9606 GN=TTF2 PE=1 SV=2	45.468	15	12	38	12	129.5	TTF2	1.062	0.34015	6.9061e+06	8.00091e+06	7.64877e+06	7.12068e+06	6.35515e+06	7.6268e+06	7.59969e+06	6.20927e+06	5.86893e+06	7.97243e+06	7.40677e+06	5.72877e+06	4.93171e+06	5.79159e+06	4.3845e+06	4.51236e+06
FALSE	High	Master Protein	Q9Y3E5	Peptidyl-tRNA hydrolase 2, mitochondrial OS=Homo sapiens OX=9606 GN=PTRH2 PE=1 SV=1	45.452	43	5	48	5	19.2	PTRH2	2.299	0.000252931	1.30126e+07	1.04096e+07	1.04492e+07	1.17359e+07	4.93324e+06	3.44405e+06	4.74006e+06	4.89676e+06	1.12255e+07	1.04096e+07	1.03601e+07	9.457e+06	3.92086e+06	2.52743e+06	2.73702e+06	3.90571e+06
FALSE	High	Master Protein	O96008	Mitochondrial import receptor subunit TOM40 homolog OS=Homo sapiens OX=9606 GN=TOMM40 PE=1 SV=1	45.449	21	6	53	6	37.9	TOMM40	1.042	0.947149	7.76151e+06	6.54886e+06	5.93446e+06	7.65891e+06	8.67932e+06	6.05647e+06	5.5707e+06	7.62806e+06	6.6204e+06	6.44949e+06	5.68085e+06	6.16208e+06	6.92187e+06	4.76125e+06	3.16367e+06	6.11333e+06
FALSE	High	Master Protein	Q13765	Nascent polypeptide-associated complex subunit alpha OS=Homo sapiens OX=9606 GN=NACA PE=1 SV=1	45.356	35	7	110	7	23.4	NACA	0.649	0.000316873	6.47866e+07	5.62637e+07	6.13518e+07	6.12711e+07	8.4637e+07	9.77468e+07	9.13929e+07	1.03444e+08	5.57762e+07	5.62637e+07	6.0878e+07	5.0015e+07	6.83093e+07	7.6843e+07	5.31653e+07	8.40431e+07
FALSE	High	Master Protein	Q9NRG9	Aladin OS=Homo sapiens OX=9606 GN=AAAS PE=1 SV=1	45.33	21	8	49	8	59.5	AAAS	1.093	0.174572	1.34675e+07	1.1318e+07	1.3882e+07	1.09555e+07	1.15174e+07	1.10827e+07	9.55371e+06	1.18242e+07	1.1618e+07	1.1318e+07	1.37846e+07	8.81745e+06	9.30358e+06	8.71255e+06	5.5312e+06	9.49302e+06
FALSE	High	Master Protein	Q14558	Phosphoribosyl pyrophosphate synthase-associated protein 1 OS=Homo sapiens OX=9606 GN=PRPSAP1 PE=1 SV=2	45.311	45	11	31	10	39.4	PRPSAP1	0.694	0.0214123	5.23362e+06	5.51551e+06	5.8899e+06	3.64086e+06	8.40007e+06	7.25685e+06	7.95496e+06	7.53571e+06	4.51488e+06	5.51551e+06	5.84861e+06	2869774	6.76806e+06	5.70492e+06	4.62757e+06	6.05609e+06
FALSE	High	Master Protein	Q7KZF4	Staphylococcal nuclease domain-containing protein 1 OS=Homo sapiens OX=9606 GN=SND1 PE=1 SV=1	45.261	16	11	50	11	101.9	SND1	1.636	0.0683569	8.44545e+06	8.54121e+06	5.2166e+06	8.35492e+06	4.78444e+06	6.70355e+06	5.06183e+06	5.20613e+06	7.23915e+06	8.54121e+06	5.00395e+06	6.75288e+06	3.76047e+06	5.24154e+06	2.88264e+06	4.09546e+06
FALSE	High	Master Protein	P25685	DnaJ homolog subfamily B member 1 OS=Homo sapiens OX=9606 GN=DNAJB1 PE=1 SV=4	44.981	28	10	91	10	38	DNAJB1	1.553	0.00192609	3.82494e+07	3.50593e+07	4.02508e+07	3.07449e+07	2.41407e+07	2.65258e+07	2.20701e+07	2.30343e+07	3.29966e+07	3.50593e+07	3.99686e+07	2.50968e+07	1.94465e+07	2.0853e+07	1.27964e+07	1.85929e+07
FALSE	High	Master Protein	P35658	Nuclear pore complex protein Nup214 OS=Homo sapiens OX=9606 GN=NUP214 PE=1 SV=2	44.58	9	11	42	11	213.5	NUP214	0.743	0.0651603	3.42549e+06	2.8715e+06	3.95167e+06	2.60355e+06	3.67786e+06	4.84378e+06	4.9149e+06	3.59686e+06	2.76165e+06	2.60159e+06	3.77561e+06	1.90151e+06	2.94e+06	3.68912e+06	2.83167e+06	2.73584e+06
FALSE	High	Master Protein	Q14739	Delta(14)-sterol reductase LBR OS=Homo sapiens OX=9606 GN=LBR PE=1 SV=2	44.478	15	10	102	10	70.7	LBR	1.366	0.0187927	5.3229e+07	5.61816e+07	5.52998e+07	5.42664e+07	4.17115e+07	3.85758e+07	3.21235e+07	4.54635e+07	4.5919e+07	5.61816e+07	5.49121e+07	4.42971e+07	3.36938e+07	3.03261e+07	1.86869e+07	3.69461e+07
FALSE	High	Master Protein	P62258	14-3-3 protein epsilon OS=Homo sapiens OX=9606 GN=YWHAE PE=1 SV=1	44.343	38	9	64	7	29.2	YWHAE	0.979	0.860104	1.18938e+07	7.72208e+06	9.37031e+06	1.08168e+07	1.24152e+07	6.15303e+06	8.62088e+06	1.22566e+07	1.01488e+07	7.52064e+06	9.22331e+06	8.76453e+06	1.00258e+07	4.72887e+06	5.00819e+06	9.87599e+06
FALSE	High	Master Protein	A1L0T0	2-hydroxyacyl-CoA lyase 2 OS=Homo sapiens OX=9606 GN=ILVBL PE=1 SV=2	44.304	20	8	52	8	67.8	ILVBL	1.454	0.00661899	1.46203e+07	1.08954e+07	1.17314e+07	1.17797e+07	7.67351e+06	1.00042e+07	8.51639e+06	7.35713e+06	1.26074e+07	1.08594e+07	1.16063e+07	9.61566e+06	6.19233e+06	7.83685e+06	4.89937e+06	5.92385e+06
FALSE	High	Master Protein	Q99714	3-hydroxyacyl-CoA dehydrogenase type-2 OS=Homo sapiens OX=9606 GN=HSD17B10 PE=1 SV=3	44.217	48	7	53	7	26.9	HSD17B10	0.765	0.15056	5.89141e+06	4.25537e+06	4.18635e+06	6.93656e+06	7.13183e+06	5.96913e+06	7.45245e+06	6.00256e+06	5.08234e+06	4.2181e+06	4.03885e+06	5.66224e+06	5.76097e+06	4.69259e+06	4.29775e+06	4.87801e+06
FALSE	High	Master Protein	Q9ULH0	Kinase D-interacting substrate of 220 kDa OS=Homo sapiens OX=9606 GN=KIDINS220 PE=1 SV=3	44.216	8	12	43	12	196.4	KIDINS220	1.001	0.948541	9.59206e+06	7.24151e+06	1.0131e+07	1.19242e+07	6.00438e+06	9.92579e+06	9.76479e+06	1.36611e+07	8.18426e+06	6.94015e+06	9.90932e+06	9.56674e+06	4.78907e+06	7.64804e+06	5.61413e+06	1.11018e+07
FALSE	High	Master Protein	Q8NDI1	EH domain-binding protein 1 OS=Homo sapiens OX=9606 GN=EHBP1 PE=1 SV=3	44.167	12	11	40	11	139.9	EHBP1	5.254	0.00114802	7.15365e+06	7.52041e+06	7.2545e+06	5.83896e+06	1.23064e+06	2.42168e+06	1.51199e+06	1.24345e+06	6.17123e+06	7.52041e+06	7.20364e+06	4.69882e+06	705147	1.80643e+06	640463	725180
FALSE	High	Master Protein	Q5T6F2	Ubiquitin-associated protein 2 OS=Homo sapiens OX=9606 GN=UBAP2 PE=1 SV=1	43.995	9	8	37	8	117	UBAP2	1.473	0.0115137	6.02793e+06	6.65774e+06	7.3594e+06	5.72041e+06	3.87022e+06	4.77635e+06	5.29287e+06	3.737e+06	5.20011e+06	6.65774e+06	7.30781e+06	4.57204e+06	3.06437e+06	3.52738e+06	3010993	3.03689e+06
FALSE	High	Master Protein	P32322	Pyrroline-5-carboxylate reductase 1, mitochondrial OS=Homo sapiens OX=9606 GN=PYCR1 PE=1 SV=2	43.967	41	8	51	8	33.3	PYCR1	0.945	0.57618	7.39381e+06	7.53642e+06	7.27505e+06	1.20063e+07	7.86751e+06	6.95068e+06	7.92285e+06	8.23031e+06	6.35348e+06	7.53642e+06	7.22405e+06	9.80062e+06	6.27659e+06	5.40611e+06	4.60692e+06	6.56871e+06
FALSE	High	Master Protein	P38606	V-type proton ATPase catalytic subunit A OS=Homo sapiens OX=9606 GN=ATP6V1A PE=1 SV=2	43.935	28	11	61	11	68.3	ATP6V1A	1.016	0.513437	1.18618e+07	1.03696e+07	1.12951e+07	1.03179e+07	8.79938e+06	1.15297e+07	1.16062e+07	9.84016e+06	1.01108e+07	1.02484e+07	11204827	8.30068e+06	7.08501e+06	9.06401e+06	6.59888e+06	7.84063e+06
FALSE	High	Master Protein	O60716	Catenin delta-1 OS=Homo sapiens OX=9606 GN=CTNND1 PE=1 SV=1	43.925	13	9	48	9	108.1	CTNND1	0.827	0.0218134	7.03013e+06	5.89558e+06	5.99547e+06	6.97549e+06	8.22016e+06	7.22041e+06	7.44464e+06	8.23748e+06	5.96587e+06	5.87401e+06	5.92575e+06	5.69402e+06	6.64011e+06	5.57142e+06	4.33071e+06	6.69422e+06
FALSE	High	Master Protein	Q9ULE6	Paladin OS=Homo sapiens OX=9606 GN=PALD1 PE=1 SV=3	43.918	19	10	31	10	96.7	PALD1	0.559	0.000666398	2.93436e+06	2.54814e+06	2.47056e+06	3.21372e+06	4.06419e+06	4.98786e+06	4.80901e+06	4.9813e+06	2.30688e+06	2.39822e+06	2.26083e+06	2.59639e+06	3.19971e+06	3.9e+06	2.76215e+06	4.04808e+06
FALSE	High	Master Protein	Q5H9R7	Serine/threonine-protein phosphatase 6 regulatory subunit 3 OS=Homo sapiens OX=9606 GN=PPP6R3 PE=1 SV=2	43.886	18	14	46	14	97.6	PPP6R3	0.656	0.0195031	8.0413e+06	1.09714e+07	1.14174e+07	7.91783e+06	1.41077e+07	1.53796e+07	1.331e+07	1.45436e+07	6.6338e+06	1.08177e+07	1.12485e+07	6.27529e+06	1.13558e+07	1.19398e+07	7.58853e+06	1.1819e+07
FALSE	High	Master Protein	P53618	Coatomer subunit beta OS=Homo sapiens OX=9606 GN=COPB1 PE=1 SV=3	43.851	16	9	34	9	107.1	COPB1	0.673	0.00342577	7.02565e+06	5.74244e+06	7.58163e+06	6.556e+06	1.00464e+07	1.08634e+07	1.01359e+07	8.3459e+06	6.06081e+06	5.58881e+06	7.52848e+06	5.3516e+06	8.11534e+06	8.54022e+06	5.83168e+06	6.78233e+06
FALSE	High	Master Protein	O15294	UDP-N-acetylglucosamine--peptide N-acetylglucosaminyltransferase 110 kDa subunit OS=Homo sapiens OX=9606 GN=OGT PE=1 SV=3	43.712	15	11	39	11	116.9	OGT	0.727	0.0147744	6.95309e+06	6.32898e+06	6.07268e+06	6.25786e+06	8.19167e+06	9.15811e+06	9.39235e+06	7.1307e+06	5.99822e+06	6.32898e+06	6.03011e+06	5.10823e+06	6.61709e+06	7.19958e+06	5.46374e+06	5.7948e+06
FALSE	High	Master Protein	Q13190	Syntaxin-5 OS=Homo sapiens OX=9606 GN=STX5 PE=1 SV=2	43.706	44	9	26	9	39.6	STX5	5.071	0.000676903	9.48542e+06	9.23398e+06	8.67042e+06	8.59409e+06	1.33775e+06	1.52826e+06	2.27676e+06	2.03689e+06	8.18278e+06	9197789	8.49129e+06	7.01527e+06	857397	1.01766e+06	1.14445e+06	1.45343e+06
FALSE	High	Master Protein	P17858	ATP-dependent 6-phosphofructokinase, liver type OS=Homo sapiens OX=9606 GN=PFKL PE=1 SV=6	43.696	18	9	54	7	85	PFKL	0.846	0.476001	5.47791e+06	3.26824e+06	3.80181e+06	4.02754e+06	5.74261e+06	3.5582e+06	4.11705e+06	5.19978e+06	4.6083e+06	3.03389e+06	3620715	3.28764e+06	4.63879e+06	2.74367e+06	2.30626e+06	4.22563e+06
FALSE	High	Master Protein	Q9UN37	Vacuolar protein sorting-associated protein 4A OS=Homo sapiens OX=9606 GN=VPS4A PE=1 SV=1	43.436	36	12	47	9	48.9	VPS4A	0.737	0.00362515	9.27312e+06	8.59024e+06	8.89331e+06	7.30897e+06	1.17307e+07	1.47074e+07	1.11692e+07	1.19792e+07	7.87248e+06	8.48911e+06	8.64026e+06	5.72879e+06	9.47589e+06	11562085	6.40599e+06	9.62368e+06
FALSE	High	Master Protein	Q9UI26	Importin-11 OS=Homo sapiens OX=9606 GN=IPO11 PE=1 SV=1	43.384	13	8	31	8	112.5	IPO11	0.502	8.42398e-05	2.56014e+06	3.07384e+06	3.17588e+06	3.07478e+06	6.11609e+06	6.12091e+06	7.18206e+06	5.40488e+06	1.96856e+06	2.85312e+06	2.84967e+06	2.39933e+06	4.82671e+06	4.80627e+06	4.17796e+06	4.33492e+06
FALSE	High	Master Protein	Q9UPY3	Endoribonuclease Dicer OS=Homo sapiens OX=9606 GN=DICER1 PE=1 SV=3	43.278	8	13	38	13	218.5	DICER1	0.603	0.00270999	5.50066e+06	4.5773e+06	3.92316e+06	4.84166e+06	7.82519e+06	8.48668e+06	7.5595e+06	7.78369e+06	4.52567e+06	4.50904e+06	3.74985e+06	3.81603e+06	6.25626e+06	6.67174e+06	4.39753e+06	6.32546e+06
FALSE	High	Master Protein	Q9NR31	GTP-binding protein SAR1a OS=Homo sapiens OX=9606 GN=SAR1A PE=1 SV=1	43.198	53	8	68	8	22.4	SAR1A	1.014	0.717409	3.02568e+07	2.92644e+07	2.92999e+07	2.92512e+07	3.29781e+07	2.73144e+07	2.50237e+07	3.05449e+07	2.60071e+07	2.92644e+07	2.90945e+07	2.38439e+07	2.66391e+07	2.14731e+07	1.45549e+07	2.46835e+07
FALSE	High	Master Protein	Q9UJX3	Anaphase-promoting complex subunit 7 OS=Homo sapiens OX=9606 GN=ANAPC7 PE=1 SV=5	43.113	24	11	52	11	63.1	ANAPC7	0.78	0.0126144	6.17227e+06	5.0659e+06	6.27276e+06	5.25554e+06	9.21372e+06	6.91778e+06	7.28322e+06	7.32223e+06	5.20815e+06	5.05864e+06	6.08021e+06	4.19412e+06	7.44269e+06	5.43836e+06	4.23681e+06	5.85094e+06
FALSE	High	Master Protein	Q00839	Heterogeneous nuclear ribonucleoprotein U OS=Homo sapiens OX=9606 GN=HNRNPU PE=1 SV=6	43.105	19	11	86	11	90.5	HNRNPU	0.528	0.00275288	1.90635e+07	1.77151e+07	1.66189e+07	2.3304e+07	3.50336e+07	3.3122e+07	3.45613e+07	3.60498e+07	1.63583e+07	1.75856e+07	1.63977e+07	1.90115e+07	2.82995e+07	2.60387e+07	2.01051e+07	2.9296e+07
FALSE	High	Master Protein	P13646	Keratin, type I cytoskeletal 13 OS=Homo sapiens OX=9606 GN=KRT13 PE=1 SV=4	43.065	20	11	112	5	49.6	KRT13	0.443	0.277767	1.76281e+06	459036	4.47784e+06	755523	4.28928e+06	1.58522e+06	1.56349e+06	4.37062e+06	1.38809e+06	274755	4.28583e+06	346270	3.46481e+06	1.07196e+06	819384	3.55181e+06
FALSE	High	Master Protein	P17844	Probable ATP-dependent RNA helicase DDX5 OS=Homo sapiens OX=9606 GN=DDX5 PE=1 SV=1	42.945	20	11	68	8	69.1	DDX5	0.913	0.485114	2.39679e+07	1.62952e+07	1.64308e+07	2.48997e+07	2.72306e+07	2.23263e+07	1.8849e+07	2.11769e+07	2.06764e+07	1.60598e+07	1.6257e+07	2.02172e+07	2.19945e+07	1.75517e+07	1.08758e+07	1.71449e+07
FALSE	High	Master Protein	O96011	Peroxisomal membrane protein 11B OS=Homo sapiens OX=9606 GN=PEX11B PE=1 SV=1	42.811	32	9	93	9	28.4	PEX11B	1.175	0.0474748	6.03229e+07	4.93762e+07	5.78616e+07	5.92282e+07	4.83956e+07	4.2359e+07	5.12874e+07	5.12496e+07	5.20303e+07	4.92831e+07	5.73354e+07	4.82805e+07	3.90931e+07	3.32557e+07	2.98192e+07	4.16483e+07
FALSE	High	Master Protein	Q13501	Sequestosome-1 OS=Homo sapiens OX=9606 GN=SQSTM1 PE=1 SV=1	42.665	33	7	56	7	47.7	SQSTM1	0.302	2.42487e-05	5.18847e+06	4.57681e+06	5.0875e+06	4.79428e+06	1.59663e+07	1.67251e+07	1.99903e+07	1.53006e+07	4.45412e+06	4.57681e+06	4.94358e+06	3.91352e+06	1.28973e+07	1.31483e+07	1.16288e+07	1.24341e+07
FALSE	High	Master Protein	P43686	26S proteasome regulatory subunit 6B OS=Homo sapiens OX=9606 GN=PSMC4 PE=1 SV=2	42.545	39	10	30	10	47.3	PSMC4	0.378	0.000819365	3.65484e+06	4.26297e+06	3.71483e+06	2.82133e+06	9.61358e+06	1.02378e+07	9.86978e+06	6.3734e+06	2.97836e+06	3.95208e+06	3.58655e+06	2.10823e+06	7.76569e+06	8.04838e+06	5.66108e+06	5.09465e+06
FALSE	High	Master Protein	P51570	Galactokinase OS=Homo sapiens OX=9606 GN=GALK1 PE=1 SV=1	42.543	37	10	48	10	42.2	GALK1	0.784	0.00137447	1.02024e+07	1.13789e+07	1.10305e+07	1.07292e+07	1.29085e+07	1.4152e+07	1.51701e+07	1.35999e+07	8.67004e+06	1.12507e+07	1.08423e+07	8.61361e+06	1.04272e+07	1.11255e+07	8.82479e+06	1.1052e+07
FALSE	High	Master Protein	Q9Y490	Talin-1 OS=Homo sapiens OX=9606 GN=TLN1 PE=1 SV=3	42.513	6	12	38	12	269.6	TLN1	0.975	0.911699	4.94895e+06	3.77439e+06	4.13157e+06	4.79012e+06	4.09916e+06	5.11586e+06	5.082e+06	3.27441e+06	4.15028e+06	3.6121e+06	4.05752e+06	3.85325e+06	3.09057e+06	4.0218e+06	2.88311e+06	2.38013e+06
FALSE	High	Master Protein	P50416	Carnitine O-palmitoyltransferase 1, liver isoform OS=Homo sapiens OX=9606 GN=CPT1A PE=1 SV=2	42.499	16	9	48	9	88.3	CPT1A	2.544	0.000270663	1.05681e+07	1.05695e+07	8.72825e+06	8.89509e+06	4.82823e+06	3.43204e+06	4.23262e+06	3.42303e+06	9.0541e+06	1.05695e+07	8.66707e+06	7.26097e+06	3.90016e+06	2.69808e+06	2.32236e+06	2.77314e+06
FALSE	High	Master Protein	Q9C0E2	Exportin-4 OS=Homo sapiens OX=9606 GN=XPO4 PE=1 SV=2	42.404	11	12	50	12	130.1	XPO4	0.354	5.40444e-05	6.41049e+06	5.66405e+06	6.76035e+06	5.31893e+06	1.73845e+07	1.66889e+07	1.30772e+07	1.79347e+07	5.26239e+06	5.39121e+06	6.39182e+06	3.99333e+06	1.39683e+07	1.31199e+07	7.46368e+06	1.45044e+07
FALSE	High	Master Protein	P61221	ATP-binding cassette sub-family E member 1 OS=Homo sapiens OX=9606 GN=ABCE1 PE=1 SV=1	42.394	23	11	46	11	67.3	ABCE1	0.73	0.00133542	1.96208e+07	1.62046e+07	1.70453e+07	1.87232e+07	2.29137e+07	2.69373e+07	2.41376e+07	2.48179e+07	1.69263e+07	1.62046e+07	1.67823e+07	1.52836e+07	1.85093e+07	2.11766e+07	1.40414e+07	2.01683e+07
FALSE	High	Master Protein	Q9UH62	Armadillo repeat-containing X-linked protein 3 OS=Homo sapiens OX=9606 GN=ARMCX3 PE=1 SV=1	42.37	30	10	45	10	42.5	ARMCX3	3.069	3.30059e-06	1.66863e+07	1.3541e+07	1.42002e+07	1.54183e+07	5.62582e+06	4.4761e+06	4.7057e+06	4.94096e+06	1.43948e+07	1.34288e+07	1.41007e+07	1.25588e+07	4.32868e+06	3.40002e+06	2.59361e+06	3.83219e+06
FALSE	High	Master Protein	Q8IWZ3	Ankyrin repeat and KH domain-containing protein 1 OS=Homo sapiens OX=9606 GN=ANKHD1 PE=1 SV=1	42.301	7	11	34	8	269.3	ANKHD1	0.854	0.791178	3.48915e+06	6.02979e+06	3.16218e+06	3.33882e+06	3.8176e+06	4.41821e+06	4.18663e+06	2.53091e+06	3.00998e+06	6.02979e+06	2.99272e+06	2.58472e+06	2.89959e+06	3.47334e+06	2.41743e+06	1.85604e+06
FALSE	High	Master Protein	P62195	26S proteasome regulatory subunit 8 OS=Homo sapiens OX=9606 GN=PSMC5 PE=1 SV=1	42.212	35	10	54	9	45.6	PSMC5	0.659	0.00517798	8.15691e+06	6.72514e+06	5.78714e+06	6.21752e+06	9.66874e+06	9.95919e+06	1.14323e+07	9.37457e+06	7.02085e+06	6.69155e+06	5.68404e+06	4.98925e+06	7.76081e+06	7.82935e+06	6.65042e+06	7.5543e+06
FALSE	High	Master Protein	O75369	Filamin-B OS=Homo sapiens OX=9606 GN=FLNB PE=1 SV=2	42.171	7	13	40	10	278	FLNB	0.683	0.00465197	2.86003e+06	2.33425e+06	2.08163e+06	2.50871e+06	4.4414e+06	3.49171e+06	3.26041e+06	3.59468e+06	2.23669e+06	2.22004e+06	1.87439e+06	1.73303e+06	3.49596e+06	2.67082e+06	1.78847e+06	2.66117e+06
FALSE	High	Master Protein	Q14139	Ubiquitin conjugation factor E4 A OS=Homo sapiens OX=9606 GN=UBE4A PE=1 SV=2	42.164	16	10	33	10	122.5	UBE4A	0.687	0.0592352	1.06714e+07	9.71582e+06	1.3907e+07	9.33445e+06	1.9265e+07	1.55635e+07	1.1606e+07	1.40989e+07	9.15514e+06	9.53931e+06	1.36934e+07	7.5228e+06	1.53286e+07	1.20723e+07	6.60399e+06	1.13142e+07
FALSE	High	Master Protein	Q13838	Spliceosome RNA helicase DDX39B OS=Homo sapiens OX=9606 GN=DDX39B PE=1 SV=1	42.124	25	9	67	3	49	DDX39B	0.797	0.288302	1.13733e+06	526437	616184	986845	1.14133e+06	890661	876740	1.07524e+06	981138	411391	611865	805551	921945	594788	510019	873798
FALSE	High	Master Protein	P62263	40S ribosomal protein S14 OS=Homo sapiens OX=9606 GN=RPS14 PE=1 SV=3	42.092	42	8	92	8	16.3	RPS14	0.943	0.414321	3.97363e+07	3.83234e+07	3.81658e+07	3.66805e+07	3.50476e+07	4.25512e+07	4.72575e+07	3.86719e+07	34279305	3.83234e+07	3.78983e+07	2.99419e+07	2.83108e+07	3.34513e+07	2.74907e+07	3.14269e+07
FALSE	High	Master Protein	Q9UID3	Vacuolar protein sorting-associated protein 51 homolog OS=Homo sapiens OX=9606 GN=VPS51 PE=1 SV=2	41.985	22	10	35	10	86	VPS51	1.071	0.294949	4.67972e+06	5.26814e+06	4.94101e+06	4.58436e+06	4.24005e+06	5.09739e+06	4.75648e+06	4.15056e+06	3.91398e+06	5.2352e+06	4.81598e+06	3.70128e+06	3.19354e+06	3.83218e+06	2.6617e+06	3281380
FALSE	High	Master Protein	Q9H857	5'-nucleotidase domain-containing protein 2 OS=Homo sapiens OX=9606 GN=NT5DC2 PE=1 SV=1	41.967	30	12	45	12	60.7	NT5DC2	0.132	0.000122945	3.50087e+07	3.14002e+07	5.95844e+07	3.90303e+07	3.12991e+08	3.1966e+08	2.51471e+08	2.41594e+08	3.01113e+07	3.1357e+07	58917569	3.17675e+07	2.52705e+08	2.51298e+08	1.46286e+08	1.96284e+08
FALSE	High	Master Protein	Q9BXW7	Haloacid dehalogenase-like hydrolase domain-containing 5 OS=Homo sapiens OX=9606 GN=HDHD5 PE=1 SV=1	41.875	28	7	35	7	46.3	HDHD5	0.537	0.000477063	6.52094e+06	6.55024e+06	5.17216e+06	7.24368e+06	1.31993e+07	1.10886e+07	1.12368e+07	1.33456e+07	5.40934e+06	6.36451e+06	5.10717e+06	5.65215e+06	1.05987e+07	8.71724e+06	6.47415e+06	1.08454e+07
FALSE	High	Master Protein	P63244	Receptor of activated protein C kinase 1 OS=Homo sapiens OX=9606 GN=RACK1 PE=1 SV=3	41.854	30	8	74	8	35.1	RACK1	0.787	0.0403747	2.97107e+07	2.54399e+07	2.93292e+07	2.62863e+07	3.60634e+07	3.45214e+07	4.50475e+07	3.02223e+07	2.56305e+07	2.54351e+07	2.90859e+07	2.14572e+07	2.91314e+07	2.7069e+07	2.62051e+07	2.45603e+07
FALSE	High	Master Protein	Q86XI2	Condensin-2 complex subunit G2 OS=Homo sapiens OX=9606 GN=NCAPG2 PE=1 SV=1	41.702	11	10	41	10	130.9	NCAPG2	0.505	7.8545e-05	5.14605e+06	4.42331e+06	4.52292e+06	4.32773e+06	7.47805e+06	9.12874e+06	9.27286e+06	8.5942e+06	4.29232e+06	4.29986e+06	4.2635e+06	3.49104e+06	6.01394e+06	7.1765e+06	5.22862e+06	6.98412e+06
FALSE	High	Master Protein	P13010	X-ray repair cross-complementing protein 5 OS=Homo sapiens OX=9606 GN=XRCC5 PE=1 SV=3	41.575	16	10	36	10	82.7	XRCC5	0.636	0.000834076	4.94403e+06	5.42203e+06	4.61819e+06	5.62181e+06	9.97877e+06	7.98808e+06	8.29312e+06	7.55166e+06	4.20555e+06	5.34398e+06	4.4758e+06	4.50381e+06	7.95285e+06	6.27978e+06	4.8201e+06	6.07701e+06
FALSE	High	Master Protein	P30041	Peroxiredoxin-6 OS=Homo sapiens OX=9606 GN=PRDX6 PE=1 SV=3	41.259	47	7	51	7	25	PRDX6	0.745	0.0218449	1.51512e+07	1.17121e+07	9.86052e+06	1.32828e+07	1.65464e+07	1.62276e+07	2.23061e+07	1.69271e+07	1.30704e+07	1.16025e+07	9.75231e+06	1.07292e+07	1.32794e+07	1.27572e+07	1.29759e+07	1.37559e+07
FALSE	High	Master Protein	Q9UKV8	Protein argonaute-2 OS=Homo sapiens OX=9606 GN=AGO2 PE=1 SV=3	41.199	16	10	34	8	97.1	AGO2	5.839	0.000585094	8.41276e+06	1.06548e+07	8.43935e+06	8.19446e+06	950702	1.72705e+06	1.94508e+06	1.20575e+06	7.25743e+06	1.06548e+07	8.32217e+06	6.58867e+06	329511	1.03649e+06	998004	694583
FALSE	High	Master Protein	Q96QU8	Exportin-6 OS=Homo sapiens OX=9606 GN=XPO6 PE=1 SV=1	41.146	12	12	41	12	128.8	XPO6	0.784	0.00854068	1.67274e+07	1.49479e+07	1.61071e+07	1.64532e+07	2.11788e+07	2.07917e+07	1.75194e+07	2.07146e+07	1.43285e+07	1.48482e+07	1.59304e+07	1.33044e+07	1.71079e+07	1.63452e+07	1.01179e+07	1.67272e+07
FALSE	High	Master Protein	P08240	Signal recognition particle receptor subunit alpha OS=Homo sapiens OX=9606 GN=SRPRA PE=1 SV=2	41.145	21	11	47	11	69.8	SRPRA	1.788	0.000635723	1.28501e+07	9.69988e+06	1.07775e+07	1.12205e+07	7.67016e+06	5.96592e+06	6.3435e+06	5.95239e+06	1.1021e+07	9.57599e+06	1.0568e+07	9.03887e+06	6.05803e+06	4.46076e+06	3.64082e+06	4.67719e+06
FALSE	High	Master Protein	P26196	Probable ATP-dependent RNA helicase DDX6 OS=Homo sapiens OX=9606 GN=DDX6 PE=1 SV=2	40.939	24	8	51	8	54.4	DDX6	1.153	0.0190291	1.52701e+07	1.41452e+07	1.33968e+07	1.27952e+07	1.19003e+07	1.25615e+07	1.19785e+07	1.12409e+07	1.3173e+07	1.41452e+07	1.33028e+07	1.04446e+07	9.60511e+06	9.87511e+06	6.9216e+06	9.13494e+06
FALSE	High	Master Protein	P11908	Ribose-phosphate pyrophosphokinase 2 OS=Homo sapiens OX=9606 GN=PRPS2 PE=1 SV=2	40.827	24	6	52	1	34.7	PRPS2	0.486	0.0136086	707704	477555	538070	351240	851760	783953	1.55696e+06	1.27913e+06	610515	477555	534298	286713	688037	616299	905717	1.03949e+06
FALSE	High	Master Protein	Q9UG63	ATP-binding cassette sub-family F member 2 OS=Homo sapiens OX=9606 GN=ABCF2 PE=1 SV=2	40.757	17	10	34	10	71.2	ABCF2	1.005	0.487223	1.15943e+07	8.6796e+06	1.04793e+07	1.11956e+07	1.38871e+07	1.02501e+07	9.84993e+06	1.13379e+07	1.00021e+07	8.6796e+06	1.04059e+07	9.13882e+06	1.12178e+07	7.99117e+06	5.72992e+06	9.21379e+06
FALSE	High	Master Protein	P50748	Kinetochore-associated protein 1 OS=Homo sapiens OX=9606 GN=KNTC1 PE=1 SV=1	40.647	6	11	32	11	250.6	KNTC1	1.784	0.0168119	2.10778e+07	2.26221e+07	2.70392e+07	1.48485e+07	1.1685e+07	1.29821e+07	1.08279e+07	1.28198e+07	1.80999e+07	2.23573e+07	2.68385e+07	1.20334e+07	9.41813e+06	1.02058e+07	6.29881e+06	1.04181e+07
FALSE	High	Master Protein	O00264	Membrane-associated progesterone receptor component 1 OS=Homo sapiens OX=9606 GN=PGRMC1 PE=1 SV=3	40.434	38	7	123	7	21.7	PGRMC1	1.108	0.549947	3.0114e+07	2.26268e+07	2.48374e+07	2.80058e+07	3.16407e+07	1.91607e+07	2.18936e+07	2.58675e+07	2.59784e+07	2.26268e+07	2.46633e+07	2.28608e+07	25558829	1.50631e+07	1.2736e+07	2.09062e+07
FALSE	High	Master Protein	P55795	Heterogeneous nuclear ribonucleoprotein H2 OS=Homo sapiens OX=9606 GN=HNRNPH2 PE=1 SV=1	40.385	27	8	77	3	49.2	HNRNPH2	0.686	0.184028	760476	1.19268e+06	990970	1.02294e+06	1.4836e+06	817549	1.45206e+06	1.58732e+06	557591	1.19268e+06	984023	835012	1.19843e+06	642710	844698	1.28995e+06
FALSE	High	Master Protein	P62249	40S ribosomal protein S16 OS=Homo sapiens OX=9606 GN=RPS16 PE=1 SV=2	40.052	45	9	95	9	16.4	RPS16	1.217	0.392501	8.07236e+07	7.7714e+07	8.43137e+07	7.19345e+07	4.66238e+07	7.33158e+07	9.99056e+07	5.7726e+07	6.96378e+07	7.7714e+07	8.37226e+07	5.87194e+07	3.76619e+07	5.76367e+07	5.81173e+07	4.69113e+07
FALSE	High	Master Protein	Q07864	DNA polymerase epsilon catalytic subunit A OS=Homo sapiens OX=9606 GN=POLE PE=1 SV=5	39.963	8	13	29	13	261.4	POLE	0.958	0.736822	5.91189e+06	6.34749e+06	8.04414e+06	7.60822e+06	8.98231e+06	6.57508e+06	5.78235e+06	7.99683e+06	4.87766e+06	5.82208e+06	7.45636e+06	5.81194e+06	7.14969e+06	5.1463e+06	3.33052e+06	6.34229e+06
FALSE	High	Master Protein	Q96TA2	ATP-dependent zinc metalloprotease YME1L1 OS=Homo sapiens OX=9606 GN=YME1L1 PE=1 SV=2	39.938	17	10	32	10	86.4	YME1L1	0.653	0.0164966	3.82809e+06	4.18068e+06	3.8664e+06	3.90053e+06	8.45543e+06	5.47587e+06	5.48615e+06	6.44322e+06	3.19593e+06	4.09128e+06	3.52145e+06	2.98404e+06	6.83015e+06	4.2482e+06	3.18507e+06	5.23612e+06
FALSE	High	Master Protein	Q9Y5V3	Melanoma-associated antigen D1 OS=Homo sapiens OX=9606 GN=MAGED1 PE=1 SV=3	39.695	16	7	40	6	86.1	MAGED1	0.851	0.642118	2.2585e+06	3.13463e+06	4.29074e+06	2.33681e+06	2.7007e+06	3.61403e+06	3.63987e+06	2.80007e+06	1.81506e+06	3.09942e+06	4.14853e+06	1.77907e+06	2.18158e+06	2.72288e+06	2.0843e+06	2.23249e+06
FALSE	High	Master Protein	Q9Y4W2	Ribosomal biogenesis protein LAS1L OS=Homo sapiens OX=9606 GN=LAS1L PE=1 SV=2	39.665	19	9	32	9	83	LAS1L	0.62	0.00930282	7.81289e+06	10818405	8.68775e+06	6.98086e+06	1.26515e+07	1.51747e+07	1.3029e+07	1.35392e+07	6.72596e+06	10818405	8548354	5.55065e+06	1.01e+07	1.18103e+07	7.5126e+06	1.09708e+07
FALSE	High	Master Protein	P55196	Afadin OS=Homo sapiens OX=9606 GN=AFDN PE=1 SV=3	39.566	9	12	32	12	206.7	AFDN	0.349	0.0463105	3.1305e+06	8.52854e+06	3.14587e+06	3.10756e+06	8.63154e+06	9.34677e+06	7.72542e+06	1.02137e+07	2.5727e+06	8.37906e+06	2.80105e+06	2.47377e+06	6.7505e+06	7.29352e+06	4.49405e+06	8.21471e+06
FALSE	High	Master Protein	Q9UBF2	Coatomer subunit gamma-2 OS=Homo sapiens OX=9606 GN=COPG2 PE=1 SV=1	39.561	15	11	48	9	97.6	COPG2	0.748	0.00183835	5.94329e+06	6.03501e+06	6.30212e+06	5.42828e+06	7.47585e+06	9.23353e+06	8.24791e+06	7.77212e+06	5.11889e+06	6.02095e+06	6.25794e+06	4.42956e+06	5.82915e+06	7.25887e+06	4.79799e+06	6.30275e+06
FALSE	High	Master Protein	P25398	40S ribosomal protein S12 OS=Homo sapiens OX=9606 GN=RPS12 PE=1 SV=3	39.541	35	4	64	4	14.5	RPS12	1.135	0.0222888	3.31439e+07	2.8292e+07	2.92972e+07	2.84311e+07	2.50778e+07	2.57857e+07	2.75699e+07	2.47617e+07	2.85039e+07	2.8292e+07	2.90918e+07	2.3208e+07	2.01737e+07	2.02712e+07	1.6038e+07	2.01227e+07
FALSE	High	Master Protein	Q9Y277	Voltage-dependent anion-selective channel protein 3 OS=Homo sapiens OX=9606 GN=VDAC3 PE=1 SV=1	39.251	30	7	55	6	30.6	VDAC3	1.058	0.801914	4.677e+07	3.13241e+07	3.47569e+07	4.53482e+07	6.01997e+07	3.25986e+07	3.42926e+07	4.10686e+07	4.03471e+07	3.13241e+07	3.45132e+07	3.70173e+07	4.86283e+07	2.56271e+07	1.99487e+07	3.33746e+07
FALSE	High	Master Protein	Q9UGP8	Translocation protein SEC63 homolog OS=Homo sapiens OX=9606 GN=SEC63 PE=1 SV=2	39.11	13	11	44	11	87.9	SEC63	1.261	0.0300473	1.38273e+07	1.43377e+07	1.29122e+07	1.28594e+07	1.07396e+07	1.04489e+07	9.42515e+06	1.2748e+07	1.18995e+07	1.43377e+07	1.28216e+07	1.04784e+07	8.50338e+06	7.99585e+06	5.29247e+06	1.02592e+07
FALSE	High	Master Protein	P61006	Ras-related protein Rab-8A OS=Homo sapiens OX=9606 GN=RAB8A PE=1 SV=1	38.94	38	8	53	5	23.7	RAB8A	2.971	1.77781e-05	1.58036e+07	1.2666e+07	1.25943e+07	1.27021e+07	4.40798e+06	3.8939e+06	4.13553e+06	4.41172e+06	1.36333e+07	1.2666e+07	1.2506e+07	1.03686e+07	3.47598e+06	3.026e+06	2.40573e+06	3.58521e+06
FALSE	High	Master Protein	Q9H9E3	Conserved oligomeric Golgi complex subunit 4 OS=Homo sapiens OX=9606 GN=COG4 PE=1 SV=3	38.924	16	10	34	10	89	COG4	0.681	0.000220844	6.2522e+06	5.82677e+06	5.79257e+06	5.95962e+06	8.53432e+06	8.70221e+06	8.60689e+06	9.8313e+06	5.3237e+06	5.82677e+06	5.66157e+06	4.64547e+06	6.79904e+06	6.76931e+06	5.00682e+06	7.98945e+06
FALSE	High	Master Protein	Q9H2M9	Rab3 GTPase-activating protein non-catalytic subunit OS=Homo sapiens OX=9606 GN=RAB3GAP2 PE=1 SV=1	38.883	10	12	45	12	155.9	RAB3GAP2	1.1	0.790261	1.06854e+07	1.08488e+07	1.17857e+07	9.23693e+06	8.96557e+06	1.3093e+07	1.06212e+07	9.01842e+06	9.15863e+06	1.08488e+07	1.17031e+07	7.51515e+06	7.19937e+06	1.0293e+07	6.1786e+06	7.28245e+06
FALSE	High	Master Protein	Q9Y3F4	Serine-threonine kinase receptor-associated protein OS=Homo sapiens OX=9606 GN=STRAP PE=1 SV=1	38.833	31	8	65	8	38.4	STRAP	0.657	0.0106157	1.22778e+07	1.21069e+07	1.24906e+07	1.16366e+07	2.05704e+07	1.67186e+07	2.08387e+07	1.54268e+07	1.04853e+07	1.20128e+07	1.22508e+07	9.28344e+06	1.66164e+07	1.30234e+07	1.20411e+07	1.24098e+07
FALSE	High	Master Protein	Q9NZ01	Very-long-chain enoyl-CoA reductase OS=Homo sapiens OX=9606 GN=TECR PE=1 SV=1	38.667	28	11	72	11	36	TECR	0.983	0.774854	3.80308e+07	3.58651e+07	3.96895e+07	4.07899e+07	4.10756e+07	3.6085e+07	3.91496e+07	3.98943e+07	3.2808e+07	3.58651e+07	3.94113e+07	3.32964e+07	3.31801e+07	2.8368e+07	2.27742e+07	3.24203e+07
FALSE	High	Master Protein	Q8TBA6	Golgin subfamily A member 5 OS=Homo sapiens OX=9606 GN=GOLGA5 PE=1 SV=3	38.507	18	10	26	10	83	GOLGA5	4.492	0.0122415	6.52423e+06	5.63904e+06	6.29104e+06	6.07719e+06	2.86022e+06	845686	1.09335e+06	1.73282e+06	5.62825e+06	5.57646e+06	6.15387e+06	4.85556e+06	1.91888e+06	269429	525184	1.12712e+06
FALSE	High	Master Protein	P62140	Serine/threonine-protein phosphatase PP1-beta catalytic subunit OS=Homo sapiens OX=9606 GN=PPP1CB PE=1 SV=3	38.423	28	7	41	3	37.2	PPP1CB	1.074	0.480016	3.70317e+06	3.50544e+06	3.8964e+06	4.50964e+06	3.828e+06	2.96277e+06	3.26818e+06	4.46434e+06	3.19461e+06	3.50544e+06	3.86909e+06	3.68117e+06	3.08895e+06	2.32916e+06	1.90117e+06	3.62796e+06
FALSE	High	Master Protein	Q99707	Methionine synthase OS=Homo sapiens OX=9606 GN=MTR PE=1 SV=2	38.412	10	10	42	10	140.4	MTR	0.612	0.000489121	8.6423e+06	8.07336e+06	8.55549e+06	8.78999e+06	1.36214e+07	1.44732e+07	1.5783e+07	1.278e+07	7.4218e+06	7.91579e+06	8.43264e+06	7.08161e+06	1.10031e+07	1.1378e+07	9.18133e+06	1.0341e+07
FALSE	High	Master Protein	P06493	Cyclin-dependent kinase 1 OS=Homo sapiens OX=9606 GN=CDK1 PE=1 SV=3	38.211	38	10	47	8	34.1	CDK1	1.073	0.388618	1.22607e+07	13282573	1.17135e+07	1.07712e+07	1.10679e+07	1.08858e+07	1.24131e+07	1.12678e+07	1.0577e+07	13282573	1.16314e+07	8.79243e+06	8.94046e+06	8.44946e+06	7.14434e+06	9.15686e+06
FALSE	High	Master Protein	Q9BTT6	Leucine-rich repeat-containing protein 1 OS=Homo sapiens OX=9606 GN=LRRC1 PE=1 SV=1	38.064	22	7	40	5	59.2	LRRC1	1.61	0.00852788	3.37109e+06	3.41724e+06	3.28509e+06	3.62651e+06	1.74911e+06	2.41601e+06	2.42076e+06	1.83971e+06	2.90813e+06	3.41724e+06	3.26206e+06	2.96028e+06	1.3143e+06	1.89933e+06	1.40821e+06	1.44021e+06
FALSE	High	Master Protein	P33981	Dual specificity protein kinase TTK OS=Homo sapiens OX=9606 GN=TTK PE=1 SV=2	38.058	21	11	42	11	97	TTK	1.522	0.0727168	7.0584e+06	9.07539e+06	9.12377e+06	5.2839e+06	4.82546e+06	5.91272e+06	5.24531e+06	5.27198e+06	6.08907e+06	9.07539e+06	9.05981e+06	4.16735e+06	3.89793e+06	4.60373e+06	3.01583e+06	4.07299e+06
FALSE	High	Master Protein	P53350	Serine/threonine-protein kinase PLK1 OS=Homo sapiens OX=9606 GN=PLK1 PE=1 SV=1	37.977	22	10	41	10	68.2	PLK1	0.804	0.0922717	1.0324e+07	9.5081e+06	1.30939e+07	9.75435e+06	1.25259e+07	1.4215e+07	1.24224e+07	1.15327e+07	8.89461e+06	9.5081e+06	1.30021e+07	7.96237e+06	1.01182e+07	1.1175e+07	7.22639e+06	9.37208e+06
FALSE	High	Master Protein	Q9Y263	Phospholipase A-2-activating protein OS=Homo sapiens OX=9606 GN=PLAA PE=1 SV=2	37.882	22	11	34	11	87.1	PLAA	0.561	0.000306581	3.44225e+06	2.98179e+06	2.91682e+06	3.2571e+06	5.36271e+06	6.51068e+06	5.74597e+06	4.96826e+06	2.92041e+06	2.88571e+06	2.66627e+06	2.634e+06	4.31016e+06	5.11832e+06	3.33599e+06	3.9377e+06
FALSE	High	Master Protein	P47756	F-actin-capping protein subunit beta OS=Homo sapiens OX=9606 GN=CAPZB PE=1 SV=4	37.869	29	7	49	7	31.3	CAPZB	1.319	0.294506	2.71698e+07	1.57725e+07	1.46533e+07	2.63165e+07	1.68051e+07	1.39403e+07	2.05422e+07	1.42003e+07	2.34354e+07	1.5548e+07	1.43547e+07	21428784	1.35518e+07	1.09473e+07	1.19249e+07	1.13653e+07
FALSE	High	Master Protein	Q9P2N5	RNA-binding protein 27 OS=Homo sapiens OX=9606 GN=RBM27 PE=1 SV=2	37.63	11	9	34	7	118.6	RBM27	1.62	0.0111789	6.39173e+06	3.90183e+06	4.46442e+06	5.1601e+06	2.67557e+06	3.49259e+06	3.25436e+06	2.69757e+06	5.51395e+06	3.80717e+06	4.30383e+06	4.08994e+06	2.16128e+06	2.74568e+06	1.89314e+06	1.8658e+06
FALSE	High	Master Protein	Q6AI08	HEAT repeat-containing protein 6 OS=Homo sapiens OX=9606 GN=HEATR6 PE=1 SV=1	37.624	12	9	38	9	128.7	HEATR6	0.565	0.000772661	2.57064e+06	2.8344e+06	2.32439e+06	2.97775e+06	4.54076e+06	5.49684e+06	5.03269e+06	3.98556e+06	2.03712e+06	2.63618e+06	2.08867e+06	2.18709e+06	3.66795e+06	4.3213e+06	2.84123e+06	3.16164e+06
FALSE	High	Master Protein	Q99832	T-complex protein 1 subunit eta OS=Homo sapiens OX=9606 GN=CCT7 PE=1 SV=2	37.557	20	10	49	10	59.3	CCT7	0.815	0.054922	1.15475e+07	1.02974e+07	1.20233e+07	1.02848e+07	1.31787e+07	1.46655e+07	1.11472e+07	1.35938e+07	9.96165e+06	10168930	1.1939e+07	8.39534e+06	1.06455e+07	1.15292e+07	6.42337e+06	1.1047e+07
FALSE	High	Master Protein	P30154	Serine/threonine-protein phosphatase 2A 65 kDa regulatory subunit A beta isoform OS=Homo sapiens OX=9606 GN=PPP2R1B PE=1 SV=3	37.448	15	7	25	3	66.2	PPP2R1B	0.519	0.00167224	1.20531e+06	1.30277e+06	1.08102e+06	808800	2.77139e+06	2.2476e+06	2.00863e+06	2.15541e+06	1.03978e+06	1.30277e+06	1.0402e+06	648465	2.23868e+06	1.76693e+06	1.16847e+06	1.75161e+06
FALSE	High	Master Protein	Q8TD16	Protein bicaudal D homolog 2 OS=Homo sapiens OX=9606 GN=BICD2 PE=1 SV=1	37.382	18	11	37	11	93.5	BICD2	0.911	0.712437	6.39774e+06	4.64863e+06	4.71839e+06	3.97313e+06	5.02832e+06	5.25925e+06	6.15032e+06	4.17686e+06	5.51913e+06	4.58256e+06	4.46918e+06	2.94048e+06	3.96886e+06	4.06957e+06	3.5288e+06	3.23938e+06
FALSE	High	Master Protein	O43684	Mitotic checkpoint protein BUB3 OS=Homo sapiens OX=9606 GN=BUB3 PE=1 SV=1	37.118	24	7	54	7	37.1	BUB3	0.717	0.000331644	9.83157e+06	8.88852e+06	8.97248e+06	9.52619e+06	1.23975e+07	1.28977e+07	1.28771e+07	1.45668e+07	8.48139e+06	8.80959e+06	8.90461e+06	7.77613e+06	1.00145e+07	1.00426e+07	7.49088e+06	1.18142e+07
FALSE	High	Master Protein	P30050	60S ribosomal protein L12 OS=Homo sapiens OX=9606 GN=RPL12 PE=1 SV=1	36.905	52	7	61	7	17.8	RPL12	1.178	0.0708476	4.01447e+07	3.66902e+07	3.59227e+07	3.63132e+07	3.71761e+07	3.12629e+07	3.07005e+07	2.71576e+07	3.46316e+07	3.66902e+07	3.56168e+07	2.95838e+07	3.00302e+07	2.44651e+07	1.78591e+07	2.195e+07
FALSE	High	Master Protein	O95163	Elongator complex protein 1 OS=Homo sapiens OX=9606 GN=ELP1 PE=1 SV=3	36.834	11	10	27	10	150.2	ELP1	0.726	0.0191837	3.06628e+06	3.20976e+06	3.57884e+06	3.15121e+06	4.16194e+06	4.75858e+06	3.54229e+06	4.61013e+06	2.39801e+06	3.0659e+06	3.38434e+06	2.51416e+06	3.33666e+06	3.69015e+06	1.93143e+06	3.74644e+06
FALSE	High	Master Protein	O96005	Putative lipid scramblase CLPTM1 OS=Homo sapiens OX=9606 GN=CLPTM1 PE=1 SV=1	36.813	18	8	37	8	76	CLPTM1	1.485	0.000741039	6.13414e+06	5.5389e+06	5.67174e+06	6.62897e+06	4.24057e+06	3.97752e+06	3.32426e+06	3.96712e+06	5.18584e+06	5.5389e+06	5.58008e+06	5.12684e+06	3.22825e+06	2.75547e+06	1.77124e+06	3.20892e+06
FALSE	High	Master Protein	Q9NPL8	Complex I assembly factor TIMMDC1, mitochondrial OS=Homo sapiens OX=9606 GN=TIMMDC1 PE=1 SV=2	36.705	33	7	36	7	32.2	TIMMDC1	0.622	0.0112818	3.40797e+06	2.9958e+06	3.00204e+06	2.95489e+06	4.72406e+06	3.57817e+06	4.91296e+06	5.07057e+06	2.91686e+06	2.73755e+06	2.80471e+06	2.27003e+06	3.81602e+06	2.65885e+06	2.85798e+06	4.10131e+06
FALSE	High	Master Protein	Q9BW92	Threonine--tRNA ligase, mitochondrial OS=Homo sapiens OX=9606 GN=TARS2 PE=1 SV=1	36.691	17	10	45	10	81	TARS2	0.624	0.0019031	9.72679e+06	8.96606e+06	9.49446e+06	1.18729e+07	1.53925e+07	1.53928e+07	1.35814e+07	1.65677e+07	8.25654e+06	8.67609e+06	9.25959e+06	9.55209e+06	1.23509e+07	1.20654e+07	7.8838e+06	1.34638e+07
FALSE	High	Master Protein	Q15029	116 kDa U5 small nuclear ribonucleoprotein component OS=Homo sapiens OX=9606 GN=EFTUD2 PE=1 SV=1	36.538	11	8	32	7	109.4	EFTUD2	0.83	0.122512	8.01863e+06	1.01439e+07	8.1748e+06	7.45342e+06	1.34245e+07	9.64798e+06	8.83309e+06	9.86852e+06	6.91743e+06	1.01439e+07	7.99888e+06	6.00155e+06	1.08441e+07	7.47928e+06	5.10702e+06	8.0197e+06
FALSE	High	Master Protein	O60762	Dolichol-phosphate mannosyltransferase subunit 1 OS=Homo sapiens OX=9606 GN=DPM1 PE=1 SV=1	36.533	42	9	46	9	29.6	DPM1	0.989	0.51604	1.77635e+07	1.45165e+07	1.56888e+07	1.50112e+07	1.56929e+07	1.3083e+07	1.61339e+07	1.53426e+07	1.5324e+07	1.45165e+07	1.55788e+07	1.22535e+07	1.26764e+07	1.02851e+07	9.38548e+06	1.24682e+07
FALSE	High	Master Protein	P02786	Transferrin receptor protein 1 OS=Homo sapiens OX=9606 GN=TFRC PE=1 SV=2	36.499	15	10	48	10	84.8	TFRC	1.026	0.794009	1.15668e+07	1.05626e+07	1.17101e+07	1.15333e+07	1.19011e+07	1.09803e+07	1.05249e+07	1.15345e+07	9.88725e+06	1.05487e+07	1.16173e+07	9.40069e+06	9.51587e+06	8.57083e+06	6.05204e+06	9.37129e+06
FALSE	High	Master Protein	Q6P1M0	Long-chain fatty acid transport protein 4 OS=Homo sapiens OX=9606 GN=SLC27A4 PE=1 SV=1	36.412	22	11	50	11	72	SLC27A4	1.467	0.000130267	1.4998e+07	1.37057e+07	1.50189e+07	1.47314e+07	1.01588e+07	1.01087e+07	1.12135e+07	9.76779e+06	1.28035e+07	1.36577e+07	1.49136e+07	1.2008e+07	8.20609e+06	7.90185e+06	6.51501e+06	7.91733e+06
FALSE	High	Master Protein	P33176	Kinesin-1 heavy chain OS=Homo sapiens OX=9606 GN=KIF5B PE=1 SV=1	36.326	14	9	29	7	109.6	KIF5B	0.827	0.105472	3.07267e+06	2.82505e+06	2.80615e+06	2.81053e+06	2.88665e+06	3.74196e+06	3.81642e+06	3.10002e+06	2.6507e+06	2.82505e+06	2.6964e+06	2.15161e+06	2.22821e+06	2.94171e+06	2.2201e+06	2.51924e+06
FALSE	High	Master Protein	Q92600	CCR4-NOT transcription complex subunit 9 OS=Homo sapiens OX=9606 GN=CNOT9 PE=1 SV=1	36.314	37	9	84	9	33.6	CNOT9	0.801	0.0756232	2.3536e+07	1.84601e+07	2.01983e+07	1.58873e+07	2.394e+07	2.11563e+07	2.43047e+07	2.67701e+07	2.03037e+07	1.84601e+07	2.00567e+07	1.29686e+07	1.93146e+07	1.6576e+07	1.41327e+07	2.16365e+07
FALSE	High	Master Protein	Q53GQ0	Very-long-chain 3-oxoacyl-CoA reductase OS=Homo sapiens OX=9606 GN=HSD17B12 PE=1 SV=2	36.27	33	8	47	8	34.3	HSD17B12	0.754	0.0215908	1.48169e+07	1.04078e+07	1.46871e+07	1.5055e+07	2.01275e+07	1.80082e+07	2.07723e+07	1.90422e+07	12679061	1.02842e+07	1.45842e+07	12283284	16258656	1.4157e+07	1.20837e+07	1.54748e+07
FALSE	High	Master Protein	Q9NQG6	Mitochondrial dynamics protein MID51 OS=Homo sapiens OX=9606 GN=MIEF1 PE=1 SV=1	36.199	22	8	34	8	51.3	MIEF1	0.945	0.300744	1.41123e+07	1.40735e+07	1.50457e+07	1.27826e+07	1.53335e+07	1.72468e+07	1.33476e+07	1.44977e+07	1.21066e+07	1.4034e+07	1.49402e+07	1.03672e+07	1.23862e+07	1.35584e+07	7.7646e+06	1.17816e+07
FALSE	High	Master Protein	Q9P2R7	Succinate--CoA ligase [ADP-forming] subunit beta, mitochondrial OS=Homo sapiens OX=9606 GN=SUCLA2 PE=1 SV=3	36.082	23	10	46	10	50.3	SUCLA2	0.662	0.000616594	1.24727e+07	1.22907e+07	1.22715e+07	1.34576e+07	1.72432e+07	2.10547e+07	1.91411e+07	1.82741e+07	1.06263e+07	1.22907e+07	1.21784e+07	1.08157e+07	1.38844e+07	1.6552e+07	1.11348e+07	1.48505e+07
FALSE	High	Master Protein	O95433	Activator of 90 kDa heat shock protein ATPase homolog 1 OS=Homo sapiens OX=9606 GN=AHSA1 PE=1 SV=1	35.987	31	10	52	10	38.3	AHSA1	0.825	0.0876916	1.6189e+07	1.8838e+07	1.84481e+07	1.51498e+07	1.76327e+07	2.18313e+07	2.73388e+07	2.00938e+07	1.38144e+07	1.8838e+07	1.83188e+07	1.2281e+07	1.41912e+07	1.71625e+07	1.58518e+07	1.62264e+07
FALSE	High	Master Protein	Q92947	Glutaryl-CoA dehydrogenase, mitochondrial OS=Homo sapiens OX=9606 GN=GCDH PE=1 SV=1	35.94	19	6	37	6	48.1	GCDH	0.539	0.000432974	1.17674e+07	9.32855e+06	1.07284e+07	1.11442e+07	2.14501e+07	2.02751e+07	1.99724e+07	2.02825e+07	1.01514e+07	9.32855e+06	1.06532e+07	9.09688e+06	1.7327e+07	1.59391e+07	1.16184e+07	1.64827e+07
FALSE	High	Master Protein	P40855	Peroxisomal biogenesis factor 19 OS=Homo sapiens OX=9606 GN=PEX19 PE=1 SV=1	35.933	31	8	42	8	32.8	PEX19	1.447	0.260976	3.23553e+07	7.20181e+06	2.28046e+07	8.38154e+06	9.53622e+06	6.44929e+06	9.66434e+06	9.57663e+06	2.7805e+07	6.9564e+06	2.26019e+07	6.73128e+06	7.67692e+06	5.02525e+06	5.56475e+06	7.6958e+06
FALSE	High	Master Protein	Q9H936	Mitochondrial glutamate carrier 1 OS=Homo sapiens OX=9606 GN=SLC25A22 PE=1 SV=1	35.902	36	9	44	9	34.4	SLC25A22	0.63	0.0104974	1.47186e+07	1.37311e+07	1.35945e+07	1.87854e+07	2.24101e+07	2.17773e+07	2.26935e+07	2.36554e+07	1.2583e+07	1.3729e+07	1.33874e+07	1.52542e+07	1.81025e+07	1.71201e+07	1.32013e+07	1.92237e+07
FALSE	High	Master Protein	Q06210	Glutamine--fructose-6-phosphate aminotransferase [isomerizing] 1 OS=Homo sapiens OX=9606 GN=GFPT1 PE=1 SV=3	35.88	17	10	37	10	78.8	GFPT1	0.768	0.145532	8.27467e+06	6.78243e+06	6.36863e+06	6.90545e+06	8.36244e+06	9.48864e+06	1.05937e+07	6.60122e+06	6.93168e+06	6.78243e+06	6.10556e+06	5.50918e+06	6.75504e+06	7.45943e+06	6.16261e+06	5.36451e+06
FALSE	High	Master Protein	Q15758	Neutral amino acid transporter B(0) OS=Homo sapiens OX=9606 GN=SLC1A5 PE=1 SV=2	35.87	17	8	51	8	56.6	SLC1A5	0.8	0.0235217	1.48773e+07	1.59809e+07	1.4156e+07	1.45046e+07	1.7739e+07	1.90249e+07	1.66757e+07	2.21362e+07	1.2815e+07	1.58377e+07	1.39212e+07	1.17609e+07	1.43293e+07	1.49563e+07	9.70063e+06	1.79891e+07
FALSE	High	Master Protein	O95831	Apoptosis-inducing factor 1, mitochondrial OS=Homo sapiens OX=9606 GN=AIFM1 PE=1 SV=1	35.869	18	9	42	9	66.9	AIFM1	0.308	1.13835e-06	5.55332e+06	5.1417e+06	5.79582e+06	5.3851e+06	1.76766e+07	1.93855e+07	1.60753e+07	1.78043e+07	4.79068e+06	5.1417e+06	5.66409e+06	4.3958e+06	1.42789e+07	1.52398e+07	9.35134e+06	14468751
FALSE	High	Master Protein	O75431	Metaxin-2 OS=Homo sapiens OX=9606 GN=MTX2 PE=1 SV=1	35.76	47	8	51	8	29.7	MTX2	1.594	0.000976976	9.8048e+06	8.17694e+06	9.29826e+06	9.54698e+06	6.32596e+06	5.19153e+06	5.5201e+06	6.59556e+06	8.38605e+06	8.04097e+06	9.17633e+06	7.7931e+06	5.11e+06	4.07649e+06	3.20901e+06	5.33454e+06
FALSE	High	Master Protein	Q15003	Condensin complex subunit 2 OS=Homo sapiens OX=9606 GN=NCAPH PE=1 SV=3	35.694	19	10	44	10	82.5	NCAPH	0.651	0.00566527	5.57757e+06	5.45058e+06	7.20227e+06	6.97611e+06	9.73678e+06	9.42088e+06	1.01338e+07	8.60837e+06	4.55279e+06	5.36644e+06	6.96599e+06	5.54769e+06	7.8652e+06	7.33737e+06	5.89506e+06	6.9e+06
FALSE	High	Master Protein	Q5JSZ5	Protein PRRC2B OS=Homo sapiens OX=9606 GN=PRRC2B PE=1 SV=2	35.61	8	13	46	11	242.8	PRRC2B	1.482	0.352389	9.2083e+06	5.9811e+06	7.51967e+06	6.67254e+06	3.9333e+06	5.8069e+06	1.10886e+07	3.19324e+06	7.94372e+06	5.96852e+06	7.46695e+06	5.32967e+06	2.81536e+06	4.29725e+06	6.28406e+06	2.44315e+06
FALSE	High	Master Protein	Q5JTZ9	Alanine--tRNA ligase, mitochondrial OS=Homo sapiens OX=9606 GN=AARS2 PE=1 SV=1	35.564	13	9	46	9	107.3	AARS2	0.738	0.00302606	4.84083e+06	5.17055e+06	4.91275e+06	4.78952e+06	6.7452e+06	6.60408e+06	5.71283e+06	6.61874e+06	4.04581e+06	5.02806e+06	4.82301e+06	3.88017e+06	5448660	5.19175e+06	3.23792e+06	5.37875e+06
FALSE	High	Master Protein	P12270	Nucleoprotein TPR OS=Homo sapiens OX=9606 GN=TPR PE=1 SV=3	35.557	5	10	25	10	267.1	TPR	0.642	0.0114147	3.54327e+06	4.40736e+06	3.61695e+06	4.81455e+06	5.54793e+06	6.96648e+06	7.0314e+06	5.04517e+06	3.04645e+06	4.29906e+06	3.28192e+06	3.93006e+06	4.37358e+06	5.47665e+06	4.01359e+06	4.0335e+06
FALSE	High	Master Protein	Q9NSD9	Phenylalanine--tRNA ligase beta subunit OS=Homo sapiens OX=9606 GN=FARSB PE=1 SV=3	35.49	19	10	53	10	66.1	FARSB	0.625	0.000420443	1.13826e+07	1.34223e+07	1.25599e+07	1.43503e+07	1.98935e+07	2.16897e+07	1.85241e+07	2.26094e+07	9.7787e+06	1.32917e+07	1.24719e+07	1.1714e+07	1.60696e+07	1.70512e+07	1.07759e+07	1.83736e+07
FALSE	High	Master Protein	Q969V3	Nicalin OS=Homo sapiens OX=9606 GN=NCLN PE=1 SV=2	35.485	25	10	41	10	62.9	NCLN	1	0.989626	9.29807e+06	9.05782e+06	9.03223e+06	9.52202e+06	1.04945e+07	8.22693e+06	9.54369e+06	8.81723e+06	8.02116e+06	9.05782e+06	8.96891e+06	7.77272e+06	8.4773e+06	6.36839e+06	5.44384e+06	7.16537e+06
FALSE	High	Master Protein	Q9P2I0	Cleavage and polyadenylation specificity factor subunit 2 OS=Homo sapiens OX=9606 GN=CPSF2 PE=1 SV=2	35.454	16	8	31	8	88.4	CPSF2	0.707	0.0351246	2.87653e+06	2.44975e+06	2.95612e+06	2.8194e+06	3.25991e+06	5.02309e+06	4.74395e+06	3.42159e+06	2.44882e+06	2.369e+06	2.78975e+06	2.19293e+06	2.5433e+06	3.88117e+06	2.75023e+06	2.57101e+06
FALSE	High	Master Protein	O15397	Importin-8 OS=Homo sapiens OX=9606 GN=IPO8 PE=1 SV=2	35.426	11	9	36	9	119.9	IPO8	0.446	2.92949e-05	4.92374e+06	4.85584e+06	5.77679e+06	4.63645e+06	1.13213e+07	1.02588e+07	1.18064e+07	1.0628e+07	4.24756e+06	4.85584e+06	5.65614e+06	3.67634e+06	9.14512e+06	8.06487e+06	6.86807e+06	8.6369e+06
FALSE	High	Master Protein	Q9Y620	DNA repair and recombination protein RAD54B OS=Homo sapiens OX=9606 GN=RAD54B PE=1 SV=1	35.373	13	8	20	8	102.9	RAD54B	3.136	0.00588852	6.55179e+06	6.08774e+06	6.86467e+06	5.51305e+06	916922	2.13151e+06	1.91248e+06	2.12091e+06	5.47042e+06	6.07746e+06	6.79243e+06	4.42977e+06	453587	1.48684e+06	852165	1.52795e+06
FALSE	High	Master Protein	Q96AY4	Tetratricopeptide repeat protein 28 OS=Homo sapiens OX=9606 GN=TTC28 PE=1 SV=4	35.326	6	10	30	10	270.7	TTC28	0.932	0.989575	2.04626e+06	1.84864e+06	3.00348e+06	2.01009e+06	2.43325e+06	2.7449e+06	1.74217e+06	1.94675e+06	1.76525e+06	1.74803e+06	2.94601e+06	1.64081e+06	1.91202e+06	2.15788e+06	858653	1.46157e+06
FALSE	High	Master Protein	Q9ULM3	YEATS domain-containing protein 2 OS=Homo sapiens OX=9606 GN=YEATS2 PE=1 SV=2	35.303	10	10	23	10	150.7	YEATS2	0.476	0.0011226	1.91227e+06	2.24296e+06	2.18223e+06	2.0227e+06	3.90724e+06	5.14506e+06	4.97644e+06	3.69676e+06	1.41011e+06	2.17119e+06	1.87892e+06	1.52753e+06	3.15621e+06	4.04475e+06	2.89491e+06	2.88477e+06
FALSE	High	Master Protein	O43242	26S proteasome non-ATPase regulatory subunit 3 OS=Homo sapiens OX=9606 GN=PSMD3 PE=1 SV=2	35	28	9	29	9	60.9	PSMD3	0.926	0.314369	6.91026e+06	4.31301e+06	5.19917e+06	6.73485e+06	5.766e+06	7.0868e+06	5.69869e+06	8.64812e+06	5914333	4.09435e+06	5.0931e+06	5.34855e+06	4.65768e+06	5.57124e+06	3.29789e+06	6.90641e+06
FALSE	High	Master Protein	P51617	Interleukin-1 receptor-associated kinase 1 OS=Homo sapiens OX=9606 GN=IRAK1 PE=1 SV=2	34.991	11	5	32	5	76.5	IRAK1	1.137	0.175958	4.13218e+06	4.26176e+06	3.94341e+06	5.70668e+06	2.39014e+06	4.21495e+06	4.35566e+06	3.23139e+06	3.47404e+06	4.26176e+06	3.91576e+06	4.65831e+06	1.91221e+06	3.31355e+06	2.49491e+06	2.62601e+06
FALSE	High	Master Protein	Q9HCL2	Glycerol-3-phosphate acyltransferase 1, mitochondrial OS=Homo sapiens OX=9606 GN=GPAM PE=1 SV=3	34.987	17	10	31	10	93.7	GPAM	6.482	0.000134833	8.6166e+06	7.15271e+06	8.06999e+06	6.17108e+06	901739	1.66855e+06	1.336e+06	1.02836e+06	7.43328e+06	7.05599e+06	8.01342e+06	4.89312e+06	233188	1.16635e+06	472763	415090
FALSE	High	Master Protein	P04406	Glyceraldehyde-3-phosphate dehydrogenase OS=Homo sapiens OX=9606 GN=GAPDH PE=1 SV=3	34.688	25	6	27	6	36	GAPDH	1.001	0.621706	1.45799e+07	1.308e+07	1.26344e+07	1.68659e+07	1.54491e+07	1.1437e+07	1.34767e+07	1.41353e+07	1.25776e+07	1.30254e+07	1.25458e+07	1.37675e+07	1.23859e+07	8.95479e+06	7.80992e+06	1.14871e+07
FALSE	High	Master Protein	Q58FF6	Putative heat shock protein HSP 90-beta 4 OS=Homo sapiens OX=9606 GN=HSP90AB4P PE=5 SV=1	34.674	11	6	71	1	58.2	HSP90AB4P	1.271	0.448536	583392	928677	645506	586707	530633	442041	1.05282e+06	344872	503274	928677	640981	478923	428636	347508	612448	280262
FALSE	High	Master Protein	Q8IUF1	COBW domain-containing protein 2 OS=Homo sapiens OX=9606 GN=CBWD2 PE=2 SV=1	34.643	26	8	21	8	44	ZNG1B	0.657	0.00230931	6.40101e+06	5.35042e+06	6.00785e+06	5.67112e+06	7.69052e+06	9.07181e+06	1.04347e+07	8.69885e+06	5.44378e+06	5.0557e+06	5.7572e+06	4.47669e+06	6.10491e+06	7.04663e+06	5.89931e+06	7.06916e+06
FALSE	High	Master Protein	O95757	Heat shock 70 kDa protein 4L OS=Homo sapiens OX=9606 GN=HSPA4L PE=1 SV=3	34.543	15	10	37	7	94.5	HSPA4L	0.552	0.00899797	5.5749e+06	4.77832e+06	3.54019e+06	3.62569e+06	7.3982e+06	6.89355e+06	8.5111e+06	7.68386e+06	4.80929e+06	4.77832e+06	3.4216e+06	2.95642e+06	5.97614e+06	5.34294e+06	4.95109e+06	6.24433e+06
FALSE	High	Master Protein	P36873	Serine/threonine-protein phosphatase PP1-gamma catalytic subunit OS=Homo sapiens OX=9606 GN=PPP1CC PE=1 SV=1	34.517	21	6	32	2	37	PPP1CC	1.285	0.0304761	1.84451e+06	1.44579e+06	1.68265e+06	1.87888e+06	1.38438e+06	1.16439e+06	1.35775e+06	1.52713e+06	1.59121e+06	1.44579e+06	1.67086e+06	1.53371e+06	1.11828e+06	915376	789833	1.24103e+06
FALSE	High	Master Protein	Q9HCC0	Methylcrotonoyl-CoA carboxylase beta chain, mitochondrial OS=Homo sapiens OX=9606 GN=MCCC2 PE=1 SV=1	34.443	28	9	26	9	61.3	MCCC2	0.632	0.0125515	6.08555e+06	3.75567e+06	4.48528e+06	5.7849e+06	9.61799e+06	8.10457e+06	7.48538e+06	8.02126e+06	5.18102e+06	3.51739e+06	4.30186e+06	4.68236e+06	7.76925e+06	6.26485e+06	4.33539e+06	6.42204e+06
FALSE	High	Master Protein	Q7LBC6	Lysine-specific demethylase 3B OS=Homo sapiens OX=9606 GN=KDM3B PE=1 SV=2	34.384	8	10	27	10	191.5	KDM3B	1.112	0.66726	6.11156e+06	7.67976e+06	5.06888e+06	6.96779e+06	7.89507e+06	5.36931e+06	4.70125e+06	6.40939e+06	5.2306e+06	7.67976e+06	5.03335e+06	5.67508e+06	6.27842e+06	4.05891e+06	2.69004e+06	5.0304e+06
FALSE	High	Master Protein	Q9NRY5	Protein FAM114A2 OS=Homo sapiens OX=9606 GN=FAM114A2 PE=1 SV=4	34.366	26	10	27	10	55.4	FAM114A2	1.05	0.621301	7.10909e+06	9.26558e+06	9.72639e+06	6.08891e+06	7.83803e+06	7.9316e+06	6.34676e+06	7.61794e+06	6.1328e+06	9.26558e+06	9.63918e+06	4.97031e+06	6.33143e+06	6.17559e+06	3.63038e+06	6.17513e+06
FALSE	High	Master Protein	Q13148	TAR DNA-binding protein 43 OS=Homo sapiens OX=9606 GN=TARDBP PE=1 SV=1	34.207	14	6	39	6	44.7	TARDBP	0.829	0.0188804	1.41385e+07	1.25953e+07	1.28511e+07	1.47837e+07	1.80215e+07	1.4839e+07	1.56158e+07	1.69335e+07	1.20749e+07	1.25953e+07	1.26846e+07	1.20123e+07	1.44665e+07	1.15665e+07	9.05208e+06	1.37549e+07
FALSE	High	Master Protein	O14981	TATA-binding protein-associated factor 172 OS=Homo sapiens OX=9606 GN=BTAF1 PE=1 SV=2	34.169	6	8	22	8	206.8	BTAF1	0.804	0.940284	3.10055e+06	2.96972e+06	1.36711e+07	2.00447e+06	3.12915e+06	5.04008e+06	4.5481e+06	3.05244e+06	2.61351e+06	2.92368e+06	1.35753e+07	1.47903e+06	2.39496e+06	3.96222e+06	2.64573e+06	2.4488e+06
FALSE	High	Master Protein	Q86XL3	Ankyrin repeat and LEM domain-containing protein 2 OS=Homo sapiens OX=9606 GN=ANKLE2 PE=1 SV=4	34.047	12	7	23	7	104.1	ANKLE2	1.107	0.270316	4.87138e+06	3.70375e+06	8.03987e+06	4.60896e+06	4.21492e+06	4.4623e+06	4.34399e+06	3.30119e+06	4.20239e+06	3.69523e+06	7.93789e+06	3.64908e+06	3.40474e+06	3.50801e+06	2.527e+06	2.56371e+06
FALSE	High	Master Protein	P49588	Alanine--tRNA ligase, cytoplasmic OS=Homo sapiens OX=9606 GN=AARS1 PE=1 SV=2	33.934	14	10	32	10	106.7	AARS1	0.717	0.0120326	8.05597e+06	6.22251e+06	6.65868e+06	7.32368e+06	1.16612e+07	9.66356e+06	8.23611e+06	9.81438e+06	6.94964e+06	6.20178e+06	6.612e+06	5.97825e+06	9.41969e+06	7.59694e+06	4.71576e+06	7.85955e+06
FALSE	High	Master Protein	P51587	Breast cancer type 2 susceptibility protein OS=Homo sapiens OX=9606 GN=BRCA2 PE=1 SV=4	33.928	4	9	32	9	384	BRCA2	1.79	0.000149663	3.25245e+06	3.12852e+06	3.56069e+06	3.50269e+06	1.88859e+06	1.69849e+06	2.14599e+06	1.88296e+06	2.74532e+06	2.9762e+06	3.24501e+06	2555973	1.30502e+06	1.22107e+06	1.15347e+06	1.44078e+06
FALSE	High	Master Protein	Q8TD19	Serine/threonine-protein kinase Nek9 OS=Homo sapiens OX=9606 GN=NEK9 PE=1 SV=2	33.904	9	6	33	6	107.1	NEK9	0.831	0.00498136	6.47283e+06	5.86369e+06	5.7836e+06	5.87882e+06	6.99047e+06	7.14899e+06	7.29493e+06	6.53057e+06	5.58391e+06	5.86369e+06	5.74305e+06	4.79882e+06	5.64678e+06	5.62013e+06	4.24362e+06	5.3071e+06
FALSE	High	Master Protein	Q02413	Desmoglein-1 OS=Homo sapiens OX=9606 GN=DSG1 PE=1 SV=2	33.788	16	10	24	10	113.7	DSG1	0.515	0.176169	2.8292e+06	5.25352e+06	2.57199e+06	4.3098e+06	1.19561e+07	3.66986e+06	3.83803e+06	2.15078e+07	2.03082e+06	5.25352e+06	2.24606e+06	3.48801e+06	9.56521e+06	2.61239e+06	2.05542e+06	1.74784e+07
FALSE	High	Master Protein	Q14257	Reticulocalbin-2 OS=Homo sapiens OX=9606 GN=RCN2 PE=1 SV=1	33.769	24	6	25	6	36.9	RCN2	0.425	0.00770936	1.3824e+06	1.84066e+06	1.08726e+06	1.02921e+06	2.63292e+06	2.87153e+06	3.05119e+06	2.89434e+06	918155	1.57836e+06	833359	595080	1.95561e+06	2.25744e+06	1774944	2.29212e+06
FALSE	High	Master Protein	Q7L576	Cytoplasmic FMR1-interacting protein 1 OS=Homo sapiens OX=9606 GN=CYFIP1 PE=1 SV=1	33.714	12	12	28	6	145.1	CYFIP1	1.138	0.587734	7.82437e+06	4.22211e+06	5.68009e+06	7.81836e+06	4.729e+06	5.88553e+06	6.20774e+06	5.82685e+06	6.6546e+06	4.22211e+06	5.55157e+06	6.33805e+06	3.76736e+06	4.62687e+06	3.61118e+06	4.72746e+06
FALSE	High	Master Protein	Q96C36	Pyrroline-5-carboxylate reductase 2 OS=Homo sapiens OX=9606 GN=PYCR2 PE=1 SV=1	33.61	31	7	24	7	33.6	PYCR2	0.864	0.223847	5.34066e+06	5.94003e+06	6.27134e+06	7.35136e+06	6.14664e+06	6.99088e+06	7.14185e+06	7.33087e+06	4.56401e+06	5.83775e+06	6.22737e+06	5.98929e+06	4.91105e+06	5.49583e+06	4.15457e+06	5.95747e+06
FALSE	High	Master Protein	Q9Y5A9	YTH domain-containing family protein 2 OS=Homo sapiens OX=9606 GN=YTHDF2 PE=1 SV=2	33.551	16	8	45	8	62.3	YTHDF2	0.548	0.000324654	2.85121e+07	2.45496e+07	2.58944e+07	2.13773e+07	5.25777e+07	3.98679e+07	4.53549e+07	4.66311e+07	2.45966e+07	2.45496e+07	2.57129e+07	1.74501e+07	4.24714e+07	3.13418e+07	2.63839e+07	3.7895e+07
FALSE	High	Master Protein	Q9UJZ1	Stomatin-like protein 2, mitochondrial OS=Homo sapiens OX=9606 GN=STOML2 PE=1 SV=1	33.542	34	7	41	7	38.5	STOML2	0.809	0.0148639	6.08516e+06	5.21094e+06	5.82763e+06	6.70899e+06	6.94387e+06	7.66447e+06	7.06516e+06	8.13433e+06	5.21652e+06	5.17609e+06	5.60153e+06	5.36963e+06	5.60914e+06	6.01537e+06	3.9947e+06	6.50806e+06
FALSE	High	Master Protein	P11177	Pyruvate dehydrogenase E1 component subunit beta, mitochondrial OS=Homo sapiens OX=9606 GN=PDHB PE=1 SV=3	33.54	28	7	22	7	39.2	PDHB	0.606	0.00280546	9.07173e+06	8.11635e+06	6.38582e+06	8.80302e+06	1.40211e+07	1.1056e+07	1.51189e+07	1.38793e+07	7.82591e+06	8.11635e+06	6.29933e+06	7.06289e+06	1.1326e+07	8.69162e+06	8.795e+06	1.12791e+07
FALSE	High	Master Protein	Q9BQ04	RNA-binding protein 4B OS=Homo sapiens OX=9606 GN=RBM4B PE=1 SV=1	33.381	25	10	33	1	40.1	RBM4B	0.652	0.778801	137871	93907.1	180851	132090	213049	297878	8678.89	201279	118937	93907.1	179583	107824	172097	234174		163570
FALSE	High	Master Protein	Q9Y4L1	Hypoxia up-regulated protein 1 OS=Homo sapiens OX=9606 GN=HYOU1 PE=1 SV=1	33.368	15	9	27	9	111.3	HYOU1	0.932	0.313619	4.57092e+06	3.62339e+06	3.94256e+06	4.79387e+06	4.12245e+06	5.28489e+06	4.64951e+06	4.4601e+06	3.94319e+06	3.62339e+06	3.91492e+06	3.91319e+06	3.33005e+06	4.15468e+06	2.70473e+06	3.52675e+06
FALSE	High	Master Protein	P62987	Ubiquitin-60S ribosomal protein L40 OS=Homo sapiens OX=9606 GN=UBA52 PE=1 SV=2	33.338	37	5	501	5	14.7	UBA52	0.944	0.759145	6.53012e+08	5.80449e+08	5.95169e+08	6.92314e+08	6.63509e+08	6.5871e+08	5.78185e+08	6.61604e+08	5.63333e+08	5.80449e+08	5.90996e+08	5.65129e+08	535971411	5.1784e+08	3.36343e+08	537655506
FALSE	High	Master Protein	Q8IW35	Centrosomal protein of 97 kDa OS=Homo sapiens OX=9606 GN=CEP97 PE=1 SV=1	33.312	12	8	30	8	96.9	CEP97	0.767	0.00306228	6.51857e+06	7.25239e+06	7.05584e+06	6.43914e+06	8.2414e+06	9.44884e+06	9.6955e+06	8.28011e+06	5.61398e+06	7.25239e+06	7006375	5.2562e+06	6.65726e+06	7.42814e+06	5.64009e+06	6.64898e+06
FALSE	High	Master Protein	O14929	Histone acetyltransferase type B catalytic subunit OS=Homo sapiens OX=9606 GN=HAT1 PE=1 SV=2	33.292	31	7	57	7	49.5	HAT1	1.39	0.00143739	2.21621e+07	1.8947e+07	2.00448e+07	2.144e+07	1.58415e+07	1.40388e+07	1.32279e+07	1.59458e+07	1.91185e+07	1.8947e+07	1.99042e+07	1.74015e+07	1.26936e+07	1.09312e+07	7.66287e+06	1.28659e+07
FALSE	High	Master Protein	Q9BTE3	Mini-chromosome maintenance complex-binding protein OS=Homo sapiens OX=9606 GN=MCMBP PE=1 SV=2	33.29	23	10	32	10	72.9	MCMBP	0.7	0.00294161	6.16901e+06	5.67758e+06	4.71947e+06	5.81235e+06	8.00776e+06	8.40855e+06	8.50519e+06	7.23738e+06	5.28183e+06	5.6582e+06	4.53652e+06	4.71288e+06	6.46854e+06	6.61032e+06	4.94766e+06	5.78446e+06
FALSE	High	Master Protein	Q92900	Regulator of nonsense transcripts 1 OS=Homo sapiens OX=9606 GN=UPF1 PE=1 SV=2	33.208	12	10	29	10	124.3	UPF1	1.094	0.196567	4.8958e+06	4.53586e+06	4.95339e+06	5.64818e+06	3.05218e+06	4.5742e+06	4.43312e+06	4.90859e+06	4.12218e+06	4.37959e+06	4.91866e+06	4.61055e+06	2.30354e+06	3.55843e+06	2.57884e+06	3.98899e+06
FALSE	High	Master Protein	Q14126	Desmoglein-2 OS=Homo sapiens OX=9606 GN=DSG2 PE=1 SV=2	33.165	11	9	27	9	122.2	DSG2	0.95	0.997507	5.30675e+06	6.37312e+06	5.48248e+06	5.50768e+06	5.82033e+06	5.74928e+06	4.98891e+06	6.12208e+06	4.50228e+06	6.37312e+06	5.44404e+06	4.42118e+06	4.70157e+06	4.51976e+06	2.90216e+06	4.97513e+06
FALSE	High	Master Protein	O15498	Synaptobrevin homolog YKT6 OS=Homo sapiens OX=9606 GN=YKT6 PE=1 SV=1	33.134	46	8	30	8	22.4	YKT6	1.47	0.0031749	2.86849e+07	2.47992e+07	2.54684e+07	2.24218e+07	1.81385e+07	1.91297e+07	1.42488e+07	1.6107e+07	2.47456e+07	2.46772e+07	2.52899e+07	1.82484e+07	1.4652e+07	1.50387e+07	8.24241e+06	1.30894e+07
FALSE	High	Master Protein	Q8WWM7	Ataxin-2-like protein OS=Homo sapiens OX=9606 GN=ATXN2L PE=1 SV=2	32.948	14	9	38	9	113.3	ATXN2L	1.01	0.996021	6.48918e+06	6.31163e+06	5.7872e+06	6.06925e+06	6.05304e+06	5.87636e+06	6.2023e+06	6.51629e+06	5.56667e+06	6.31163e+06	5.73281e+06	4.91584e+06	4.88955e+06	4.61966e+06	3.58825e+06	5.2955e+06
FALSE	High	Master Protein	P42677	40S ribosomal protein S27 OS=Homo sapiens OX=9606 GN=RPS27 PE=1 SV=3	32.921	40	5	99	5	9.5	RPS27	1.185	0.0921121	8.9988e+07	9.05322e+07	8.10496e+07	7.22972e+07	5.31598e+07	7.6083e+07	7.54745e+07	6.87603e+07	7.76299e+07	9.05322e+07	8.04814e+07	5.90154e+07	4.29416e+07	5.98121e+07	4.39052e+07	5.58783e+07
FALSE	High	Master Protein	Q13572	Inositol-tetrakisphosphate 1-kinase OS=Homo sapiens OX=9606 GN=ITPK1 PE=1 SV=2	32.859	21	6	29	6	45.6	ITPK1	0.991	0.477985	6.61195e+06	6.58753e+06	6.17879e+06	4.71499e+06	5.79168e+06	7.45618e+06	7.1508e+06	5.67654e+06	5.70393e+06	6.58753e+06	5.98694e+06	3.84075e+06	4.61624e+06	5.86162e+06	4.14803e+06	4.60709e+06
FALSE	High	Master Protein	Q9BWH2	FUN14 domain-containing protein 2 OS=Homo sapiens OX=9606 GN=FUNDC2 PE=1 SV=2	32.829	31	5	53	5	20.7	FUNDC2	2.389	0.00054505	3.38077e+07	2.57473e+07	2.75335e+07	2.85434e+07	1.31362e+07	1.04859e+07	8.92087e+06	1.35783e+07	2.91649e+07	2.57473e+07	2.73405e+07	2.32997e+07	1.06112e+07	8.24342e+06	5.18947e+06	1.10344e+07
FALSE	High	Master Protein	Q9UKN8	General transcription factor 3C polypeptide 4 OS=Homo sapiens OX=9606 GN=GTF3C4 PE=1 SV=2	32.746	16	7	30	7	91.9	GTF3C4	1.057	0.964915	3.91208e+07	4.0483e+07	3.23562e+07	5.34162e+07	3.10694e+07	3.69278e+07	3.84025e+07	6.01583e+07	3.36371e+07	4.0483e+07	3.20353e+07	4.35007e+07	2.50413e+07	2.89934e+07	2.23082e+07	4.87212e+07
FALSE	High	Master Protein	Q9BS26	Endoplasmic reticulum resident protein 44 OS=Homo sapiens OX=9606 GN=ERP44 PE=1 SV=1	32.735	29	8	24	8	46.9	ERP44	0.512	9.88315e-06	4.13499e+06	3.85306e+06	3.85919e+06	3.79506e+06	7.45706e+06	7.5012e+06	7.69585e+06	7.54828e+06	3.23869e+06	3.57114e+06	3.72048e+06	2.84331e+06	5.89948e+06	5.87992e+06	4.47685e+06	6.05473e+06
FALSE	High	Master Protein	Q12789	General transcription factor 3C polypeptide 1 OS=Homo sapiens OX=9606 GN=GTF3C1 PE=1 SV=4	32.733	6	10	23	10	238.7	GTF3C1	0.62	0.00173452	2.99262e+06	3.71416e+06	2.87372e+06	2.80626e+06	4.4076e+06	5.51859e+06	4.66095e+06	4.80053e+06	2.27413e+06	3.42808e+06	2.37946e+06	1.98096e+06	3.55033e+06	4.20702e+06	2.59221e+06	3.89286e+06
FALSE	High	Master Protein	Q9BTY7	Protein HGH1 homolog OS=Homo sapiens OX=9606 GN=HGH1 PE=1 SV=1	32.732	32	7	27	7	42.1	HGH1	0.706	0.000304676	3.68906e+06	3.68238e+06	3.48206e+06	3.1095e+06	5.16612e+06	4.98275e+06	5.73332e+06	4.93867e+06	2.86435e+06	3.55708e+06	3.2237e+06	2.3663e+06	4.10905e+06	3.91716e+06	3.3352e+06	3.903e+06
FALSE	High	Master Protein	P00367	Glutamate dehydrogenase 1, mitochondrial OS=Homo sapiens OX=9606 GN=GLUD1 PE=1 SV=2	32.711	20	9	45	9	61.4	GLUD1	0.703	0.00216431	1.0741e+07	1.0052e+07	1.11741e+07	1.26584e+07	1.48657e+07	1.41165e+07	1.70701e+07	1.63163e+07	9.26593e+06	1.0052e+07	1.10077e+07	1.02888e+07	1.20082e+07	1.10976e+07	9.93005e+06	1.32596e+07
FALSE	High	Master Protein	P46734	Dual specificity mitogen-activated protein kinase kinase 3 OS=Homo sapiens OX=9606 GN=MAP2K3 PE=1 SV=2	32.646	26	8	52	8	39.3	MAP2K3	0.713	0.0180159	8.39893e+06	7.27537e+06	7.71401e+06	7.75269e+06	1.01083e+07	9.34738e+06	1.16252e+07	1.36032e+07	7.05258e+06	7.0304e+06	7.55258e+06	6.04089e+06	8.08094e+06	7.30245e+06	6.63793e+06	1.09496e+07
FALSE	High	Master Protein	Q7Z4Q2	HEAT repeat-containing protein 3 OS=Homo sapiens OX=9606 GN=HEATR3 PE=1 SV=2	32.608	14	8	32	8	74.5	HEATR3	0.835	0.0458413	4.26934e+06	4.05233e+06	3.96427e+06	4.09698e+06	5.96211e+06	4.99719e+06	4.43288e+06	4.76197e+06	3.68303e+06	4.05233e+06	3.93648e+06	3.34432e+06	4.81609e+06	3.9285e+06	2.52389e+06	3.78886e+06
FALSE	High	Master Protein	P60866	40S ribosomal protein S20 OS=Homo sapiens OX=9606 GN=RPS20 PE=1 SV=1	32.603	24	4	61	4	13.4	RPS20	0.969	0.561065	5.75935e+07	4.44397e+07	3.69207e+07	5.64258e+07	5.67897e+07	4.40753e+07	4.69881e+07	6.32077e+07	4.96841e+07	4.44397e+07	36661904	4.60597e+07	4.58737e+07	3.46495e+07	2.7334e+07	5.13661e+07
FALSE	High	Master Protein	O75663	TIP41-like protein OS=Homo sapiens OX=9606 GN=TIPRL PE=1 SV=2	32.586	44	9	37	9	31.4	TIPRL	0.47	0.0344296	1.3221e+07	1.23724e+07	2.23012e+07	1.05161e+07	4.70355e+07	1.858e+07	2.38998e+07	3.09594e+07	1.14054e+07	1.23724e+07	2.21448e+07	8.58416e+06	3.79945e+07	1.46066e+07	1.3903e+07	2.51593e+07
FALSE	High	Master Protein	P63104	14-3-3 protein zeta/delta OS=Homo sapiens OX=9606 GN=YWHAZ PE=1 SV=1	32.308	37	8	59	4	27.7	YWHAZ	0.917	0.54017	5.82042e+06	6.36628e+06	5.40261e+06	4.20065e+06	6.8239e+06	5.47841e+06	4.45599e+06	7.35018e+06	5.02109e+06	6.21455e+06	5.32681e+06	3371366	5.48525e+06	4.30681e+06	2.59215e+06	5.97316e+06
FALSE	High	Master Protein	Q5SQN1	Synaptosomal-associated protein 47 OS=Homo sapiens OX=9606 GN=SNAP47 PE=1 SV=3	32.188	36	9	19	9	52.5	SNAP47	1.217	0.0123244	4.55162e+06	5.14847e+06	4.73498e+06	4.33185e+06	3.87182e+06	3.75566e+06	4.02944e+06	3.17173e+06	3.8406e+06	4.96097e+06	4.68516e+06	3.53604e+06	3.12759e+06	2.95249e+06	2.34401e+06	2.42869e+06
FALSE	High	Master Protein	P21912	Succinate dehydrogenase [ubiquinone] iron-sulfur subunit, mitochondrial OS=Homo sapiens OX=9606 GN=SDHB PE=1 SV=3	32.067	34	8	49	8	31.6	SDHB	1.089	0.242142	2.04923e+07	1.82071e+07	1.82743e+07	1.95978e+07	1.71666e+07	1.43441e+07	1.76014e+07	2.02556e+07	1.76781e+07	1.82071e+07	1.81462e+07	1.59975e+07	1.38668e+07	1.12765e+07	1.02391e+07	1.64608e+07
FALSE	High	Master Protein	P46977	Dolichyl-diphosphooligosaccharide--protein glycosyltransferase subunit STT3A OS=Homo sapiens OX=9606 GN=STT3A PE=1 SV=2	32.011	14	10	85	10	80.5	STT3A	0.877	0.219292	1.76476e+07	1.74725e+07	1.79262e+07	1.83883e+07	2.25266e+07	1.85448e+07	1.69109e+07	2.21937e+07	1.5224e+07	1.74725e+07	1.78006e+07	1.50101e+07	1.81966e+07	1.45789e+07	9.83746e+06	1.80358e+07
FALSE	High	Master Protein	Q969Z0	FAST kinase domain-containing protein 4 OS=Homo sapiens OX=9606 GN=TBRG4 PE=1 SV=1	31.963	21	8	25	8	70.7	TBRG4	0.67	0.0144374	3.85688e+06	3.44437e+06	3.24723e+06	4.59764e+06	6.20132e+06	5.09636e+06	4.49851e+06	5.80363e+06	3.32721e+06	3.29541e+06	3.22446e+06	3.753e+06	5.00932e+06	4.00647e+06	2.56838e+06	4.71635e+06
FALSE	High	Master Protein	P49593	Protein phosphatase 1F OS=Homo sapiens OX=9606 GN=PPM1F PE=1 SV=3	31.786	29	7	29	7	49.8	PPM1F	0.506	0.000495494	2.07598e+06	1.97534e+06	2.07718e+06	1.80867e+06	5.23311e+06	3.8541e+06	4.08535e+06	3.91825e+06	1.48367e+06	1.87056e+06	1.95622e+06	1.41901e+06	4.22721e+06	2.94827e+06	2.2324e+06	3.18418e+06
FALSE	High	Master Protein	Q96BY7	Autophagy-related protein 2 homolog B OS=Homo sapiens OX=9606 GN=ATG2B PE=1 SV=5	31.329	6	9	25	9	232.6	ATG2B	0.932	0.273598	2.99074e+06	2.68981e+06	2.60859e+06	2.72845e+06	2.69053e+06	3.53361e+06	3.03553e+06	2.78345e+06	2.58002e+06	2.44172e+06	2.48704e+06	2091097	2.03341e+06	2.77792e+06	1.68454e+06	2.1399e+06
FALSE	High	Master Protein	P10599	Thioredoxin OS=Homo sapiens OX=9606 GN=TXN PE=1 SV=3	31.075	43	5	83	5	11.7	TXN	1.127	0.581297	8.52393e+07	6.35054e+07	5.34667e+07	8.00333e+07	7.11142e+07	4.65673e+07	5.62293e+07	8.39642e+07	7.34376e+07	6.34849e+07	5.30875e+07	6.52929e+07	5.73447e+07	3.66086e+07	3.27098e+07	6.82339e+07
FALSE	High	Master Protein	P53365	Arfaptin-2 OS=Homo sapiens OX=9606 GN=ARFIP2 PE=1 SV=1	31.037	25	6	32	6	37.8	ARFIP2	1.93	0.00164386	5.98857e+06	5.53796e+06	5.84985e+06	5.22084e+06	2.57552e+06	2.99411e+06	2.90337e+06	3.70644e+06	5.16616e+06	5.53796e+06	5.80884e+06	4.26171e+06	1.92773e+06	2.2734e+06	1.67552e+06	2.9705e+06
FALSE	High	Master Protein	Q5T8P6	RNA-binding protein 26 OS=Homo sapiens OX=9606 GN=RBM26 PE=1 SV=3	30.995	9	9	35	7	113.5	RBM26	1.258	0.0380164	2.46843e+06	2.11076e+06	2.50736e+06	2.94322e+06	1.9351e+06	2.06664e+06	2.0207e+06	1.89613e+06	2.12944e+06	2.0156e+06	2.34268e+06	2.40252e+06	1.54809e+06	1.50733e+06	1.17548e+06	1.5409e+06
FALSE	High	Master Protein	O43396	Thioredoxin-like protein 1 OS=Homo sapiens OX=9606 GN=TXNL1 PE=1 SV=3	30.82	38	7	41	7	32.2	TXNL1	2.116	0.000864273	1.4004e+07	1.06994e+07	1.36676e+07	9.92786e+06	5.96417e+06	5.14824e+06	5.47862e+06	6.50876e+06	1.20808e+07	10653352	13529251	8.104e+06	4.81775e+06	4.04725e+06	3.18135e+06	5.28937e+06
FALSE	High	Master Protein	O95801	Tetratricopeptide repeat protein 4 OS=Homo sapiens OX=9606 GN=TTC4 PE=1 SV=3	30.819	25	7	41	7	44.7	TTC4	1.357	0.00835569	1.31339e+07	1.12118e+07	1.23457e+07	1.33806e+07	9.98943e+06	8.82098e+06	1.05128e+07	8.08818e+06	1.12269e+07	1.12118e+07	1.22592e+07	1.08238e+07	8.06929e+06	6.77211e+06	6.06437e+06	6.54063e+06
FALSE	High	Master Protein	Q2NKX8	DNA excision repair protein ERCC-6-like OS=Homo sapiens OX=9606 GN=ERCC6L PE=1 SV=1	30.805	11	8	22	8	141	ERCC6L	0.793	0.00926468	2.58562e+06	2.14116e+06	2.56947e+06	2.58351e+06	2.81848e+06	3.43084e+06	3.07516e+06	3.50699e+06	2.23053e+06	1.9838e+06	2.42195e+06	2.04389e+06	2.27672e+06	2.69713e+06	1.78889e+06	2.79653e+06
FALSE	High	Master Protein	Q9H773	dCTP pyrophosphatase 1 OS=Homo sapiens OX=9606 GN=DCTPP1 PE=1 SV=1	30.787	48	6	27	6	18.7	DCTPP1	0.793	0.0480567	3.1206e+06	2.75693e+06	2.65714e+06	2.97318e+06	4.70924e+06	3.24106e+06	3.95831e+06	3.2917e+06	2.62419e+06	2.60123e+06	2.51737e+06	2.42507e+06	3.80404e+06	2.54794e+06	2.21739e+06	2.62124e+06
FALSE	High	Master Protein	Q8IXI1	Mitochondrial Rho GTPase 2 OS=Homo sapiens OX=9606 GN=RHOT2 PE=1 SV=2	30.748	15	7	49	6	68.1	RHOT2	0.869	0.0998258	1.09769e+07	8.9323e+06	1.03963e+07	1.00161e+07	1.2289e+07	1.12296e+07	1.00115e+07	1.23216e+07	9.45147e+06	8.9323e+06	1.03234e+07	8.17605e+06	9.92681e+06	8.82811e+06	5.82393e+06	9979233
FALSE	High	Master Protein	Q07666	KH domain-containing, RNA-binding, signal transduction-associated protein 1 OS=Homo sapiens OX=9606 GN=KHDRBS1 PE=1 SV=1	30.612	24	7	61	7	48.2	KHDRBS1	0.662	0.00516985	2.64416e+07	2.13677e+07	2.05241e+07	2.71607e+07	3.14617e+07	3.38602e+07	3.82267e+07	3.80799e+07	2.27345e+07	2.12364e+07	2.03802e+07	2.2171e+07	2.54142e+07	2.6619e+07	2.22373e+07	3.09458e+07
FALSE	High	Master Protein	P30048	Thioredoxin-dependent peroxide reductase, mitochondrial OS=Homo sapiens OX=9606 GN=PRDX3 PE=1 SV=3	30.586	28	7	48	7	27.7	PRDX3	0.817	0.083371	2.28542e+07	2.08366e+07	1.5735e+07	2.48558e+07	2.63628e+07	2.43593e+07	2.70759e+07	2.88117e+07	1.97156e+07	2.08366e+07	1.56247e+07	2.02895e+07	2.12954e+07	1.91499e+07	1.57507e+07	2.34139e+07
FALSE	High	Master Protein	Q9UPN7	Serine/threonine-protein phosphatase 6 regulatory subunit 1 OS=Homo sapiens OX=9606 GN=PPP6R1 PE=1 SV=5	30.532	7	5	39	5	96.7	PPP6R1	0.497	0.0446918	2.08061e+06	1.29498e+06	3.09816e+06	1.54715e+06	3.78697e+06	2.97158e+06	3.76646e+06	3.46576e+06	1.6912e+06	1.19352e+06	3.01716e+06	1.08323e+06	3.05905e+06	2.33609e+06	2.19103e+06	2.70985e+06
FALSE	High	Master Protein	Q8IVF2	Protein AHNAK2 OS=Homo sapiens OX=9606 GN=AHNAK2 PE=1 SV=2	30.528	7	8	19	8	616.2	AHNAK2	5.692	4.67252e-05	9.13503e+06	6.0815e+06	7.58626e+06	1.08246e+07	1.12773e+06	1.68544e+06	1.32296e+06	1.61695e+06	7.88051e+06	6.07048e+06	7.53308e+06	8.83603e+06	575736	1.0924e+06	582570	1.0374e+06
FALSE	High	Master Protein	P09651	Heterogeneous nuclear ribonucleoprotein A1 OS=Homo sapiens OX=9606 GN=HNRNPA1 PE=1 SV=5	30.418	20	5	35	5	38.7	HNRNPA1	0.373	0.00158226	1.82587e+06	975567	1.49322e+06	1.71184e+06	4.86308e+06	3.46828e+06	4.67377e+06	3.92797e+06	1.5553e+06	852279	1.28712e+06	1.3727e+06	3.92831e+06	2.72656e+06	2.71884e+06	3.19208e+06
FALSE	High	Master Protein	P55265	Double-stranded RNA-specific adenosine deaminase OS=Homo sapiens OX=9606 GN=ADAR PE=1 SV=4	30.318	8	8	20	8	136	ADAR	0.6	0.00354873	2.88745e+06	2.96314e+06	3.02909e+06	3.44933e+06	5.74616e+06	5.18143e+06	4.81599e+06	4.03089e+06	2.35788e+06	2.72524e+06	2.97635e+06	2.68134e+06	4.62728e+06	4.07334e+06	2.80157e+06	3.19331e+06
FALSE	High	Master Protein	Q9UPU5	Ubiquitin carboxyl-terminal hydrolase 24 OS=Homo sapiens OX=9606 GN=USP24 PE=1 SV=3	30.283	4	9	25	9	294.2	USP24	1.069	0.549577	2.88701e+07	1.89212e+07	2.02259e+07	2.41855e+07	9.68155e+06	2.73055e+07	1.56642e+07	3.06866e+07	2.46386e+07	1.88503e+07	1.99304e+07	1.96753e+07	7.8206e+06	2.14661e+07	9.08932e+06	2.49109e+07
FALSE	High	Master Protein	Q9NZL4	Hsp70-binding protein 1 OS=Homo sapiens OX=9606 GN=HSPBP1 PE=1 SV=2	30.251	19	5	42	5	39.3	HSPBP1	0.207	5.97822e-05	4.71497e+06	4.10116e+06	4.27878e+06	3.85048e+06	1.99899e+07	2.02648e+07	2.92482e+07	2.02744e+07	4.06746e+06	3.95122e+06	4.19887e+06	3.13379e+06	1.61475e+07	1.5931e+07	1.70143e+07	1.64761e+07
FALSE	High	Master Protein	Q9NYY8	FAST kinase domain-containing protein 2, mitochondrial OS=Homo sapiens OX=9606 GN=FASTKD2 PE=1 SV=1	30.136	13	7	20	7	81.4	FASTKD2	0.836	0.252002	2.62837e+06	1.82242e+06	1.83801e+06	3.10167e+06	3.4616e+06	2.52075e+06	2.56961e+06	2.69127e+06	2.26741e+06	1.80278e+06	1.62799e+06	2531864	2.79623e+06	1.92185e+06	1.4948e+06	2.18707e+06
FALSE	High	Master Protein	Q9NXV6	CDKN2A-interacting protein OS=Homo sapiens OX=9606 GN=CDKN2AIP PE=1 SV=3	30.132	19	7	16	7	61.1	CDKN2AIP	0.787	0.000655405	1.33664e+06	1.22353e+06	1.28108e+06	1.36265e+06	1.52551e+06	1.66382e+06	1.73448e+06	1.66003e+06	1.08747e+06	1.22353e+06	1.2721e+06	1.09112e+06	1.23228e+06	1.308e+06	1.00899e+06	1.34903e+06
FALSE	High	Master Protein	O43156	TELO2-interacting protein 1 homolog OS=Homo sapiens OX=9606 GN=TTI1 PE=1 SV=3	30.093	10	8	13	8	122	TTI1	0.464	0.00251163	2.32093e+06	1.98598e+06	2.43985e+06	2.13419e+06	5.07636e+06	5.37941e+06	4.53688e+06	3.41717e+06	1.94928e+06	1.8299e+06	2.38165e+06	1.70641e+06	4.1006e+06	4.22898e+06	2.6392e+06	2.68792e+06
FALSE	High	Master Protein	Q9GZY8	Mitochondrial fission factor OS=Homo sapiens OX=9606 GN=MFF PE=1 SV=1	30.084	30	6	27	6	38.4	MFF	2.431	0.00245573	9.68897e+06	7.84191e+06	7.51623e+06	9.31019e+06	4.56951e+06	2.42755e+06	3.56924e+06	3.462e+06	8.35838e+06	7.71827e+06	7.46354e+06	7.59981e+06	3.63909e+06	1.70555e+06	1.9652e+06	2.74621e+06
FALSE	High	Master Protein	O95292	Vesicle-associated membrane protein-associated protein B/C OS=Homo sapiens OX=9606 GN=VAPB PE=1 SV=3	30.022	31	6	28	5	27.2	VAPB	1.674	0.00140208	6.52457e+06	7.46932e+06	7.80609e+06	7.81446e+06	4.11979e+06	5.03332e+06	5.2464e+06	4.1362e+06	5.53982e+06	7.46932e+06	7.75137e+06	6.37886e+06	3.27362e+06	3.95691e+06	3.05195e+06	3.2533e+06
FALSE	High	Master Protein	P15880	40S ribosomal protein S2 OS=Homo sapiens OX=9606 GN=RPS2 PE=1 SV=2	30.016	21	5	49	5	31.3	RPS2	1.129	0.167151	2.63182e+07	2.14919e+07	2.12248e+07	2.33331e+07	1.2521e+07	2.0225e+07	2.23535e+07	1.94453e+07	2.27039e+07	2.14919e+07	2.1076e+07	1.90465e+07	1.01142e+07	1.58997e+07	1.30035e+07	1.58023e+07
FALSE	High	Master Protein	Q9NNW5	WD repeat-containing protein 6 OS=Homo sapiens OX=9606 GN=WDR6 PE=1 SV=1	29.948	11	8	27	8	121.6	WDR6	0.632	0.016798	6.9472e+06	5.54211e+06	8.0081e+06	5.13191e+06	1.08694e+07	9.60105e+06	1.00257e+07	8.27569e+06	5.98458e+06	5.25083e+06	7.95196e+06	4.10337e+06	8.78011e+06	7.49116e+06	5832165	6.66992e+06
FALSE	High	Master Protein	Q8NI60	Atypical kinase COQ8A, mitochondrial OS=Homo sapiens OX=9606 GN=COQ8A PE=1 SV=1	29.907	13	6	38	6	71.9	COQ8A	0.97	0.658916	1.57121e+07	1.52131e+07	1.75184e+07	2.02316e+07	2.86137e+07	1.59788e+07	1.83169e+07	1.39466e+07	1.35544e+07	1.52131e+07	1.73956e+07	1.65148e+07	2.31137e+07	1.25616e+07	1.06553e+07	1.13337e+07
FALSE	High	Master Protein	Q9NVE7	4'-phosphopantetheine phosphatase OS=Homo sapiens OX=9606 GN=PANK4 PE=1 SV=1	29.872	17	10	22	10	85.9	PANK4	0.606	0.0162487	3.16443e+06	2.67732e+06	2.89672e+06	3.01119e+06	4.59674e+06	5.16533e+06	5.30119e+06	3.4274e+06	2.61446e+06	2.56626e+06	2.79418e+06	2.30091e+06	3.71317e+06	4.06068e+06	3.08382e+06	2.66776e+06
FALSE	High	Master Protein	Q9Y5Y5	Peroxisomal membrane protein PEX16 OS=Homo sapiens OX=9606 GN=PEX16 PE=1 SV=2	29.826	30	8	45	8	38.6	PEX16	0.848	0.283422	1.37027e+07	1.02467e+07	1.07143e+07	1.03982e+07	1.2953e+07	1.10755e+07	1.1955e+07	1.34422e+07	1.17109e+07	1.02117e+07	1.06392e+07	8.4409e+06	1.04632e+07	8.59586e+06	6.9259e+06	1.06896e+07
FALSE	High	Master Protein	Q8IXI2	Mitochondrial Rho GTPase 1 OS=Homo sapiens OX=9606 GN=RHOT1 PE=1 SV=2	29.783	20	10	47	9	70.7	RHOT1	1.407	0.000321685	1.25496e+07	1.14284e+07	1.23257e+07	1.11367e+07	9.07261e+06	8.33666e+06	7.65615e+06	8.53086e+06	1.08262e+07	1.13409e+07	1.20895e+07	9.09074e+06	7.3287e+06	6.51527e+06	4.37316e+06	6.86214e+06
FALSE	High	Master Protein	P42858	Huntingtin OS=Homo sapiens OX=9606 GN=HTT PE=1 SV=2	29.755	5	10	19	10	347.4	HTT	1.214	0.131109	2.45524e+07	2.15895e+07	2.72027e+07	3.55527e+07	2.26944e+07	1.92648e+07	1.99648e+07	2.43825e+07	2.08616e+07	2.13285e+07	2.64864e+07	2.86118e+07	1.81248e+07	1.51449e+07	1.15345e+07	1.96195e+07
FALSE	High	Master Protein	P62829	60S ribosomal protein L23 OS=Homo sapiens OX=9606 GN=RPL23 PE=1 SV=1	29.749	41	6	56	6	14.9	RPL23	1	0.48303	5.59282e+07	6.13476e+07	5.03774e+07	5.18913e+07	3.78527e+07	5.31721e+07	5.86704e+07	5.4633e+07	4.82475e+07	6.13476e+07	5.00242e+07	4.23583e+07	3.05768e+07	4.18009e+07	3.41299e+07	4.43977e+07
FALSE	High	Master Protein	Q13428	Treacle protein OS=Homo sapiens OX=9606 GN=TCOF1 PE=1 SV=3	29.594	7	8	33	8	152	TCOF1	0.628	0.0308092	2.88322e+06	2.075e+06	1.7323e+06	3.00256e+06	3.73016e+06	3.01422e+06	4.32998e+06	4.07145e+06	2.31208e+06	1.65644e+06	1.41084e+06	2.3094e+06	3.01316e+06	2.23026e+06	2.4449e+06	3.20642e+06
FALSE	High	Master Protein	P26640	Valine--tRNA ligase OS=Homo sapiens OX=9606 GN=VARS1 PE=1 SV=4	29.524	9	7	20	7	140.4	VARS1	0.816	0.240866	7.31501e+06	6.24561e+06	4.32662e+06	5.99672e+06	7.81738e+06	7.20232e+06	5.25608e+06	9.43396e+06	6.06392e+06	5.87542e+06	4.16418e+06	4.65432e+06	6.31475e+06	5.58914e+06	2.97048e+06	7.66655e+06
FALSE	High	Master Protein	P43304	Glycerol-3-phosphate dehydrogenase, mitochondrial OS=Homo sapiens OX=9606 GN=GPD2 PE=1 SV=3	29.415	17	8	14	8	80.8	GPD2	0.38	0.00102215	2.28825e+06	1.35503e+06	1.52117e+06	1.57937e+06	4.79135e+06	3.72636e+06	4.47542e+06	3.26039e+06	1.8778e+06	1.12641e+06	1.33536e+06	1.1853e+06	3.87037e+06	2.92946e+06	2.60345e+06	2.62667e+06
FALSE	High	Master Protein	O60343	TBC1 domain family member 4 OS=Homo sapiens OX=9606 GN=TBC1D4 PE=1 SV=2	29.393	7	7	23	7	146.5	TBC1D4	0.681	0.0192365	2.36011e+06	2.51212e+06	1.54766e+06	2.228e+06	3.22333e+06	3.51598e+06	3.65428e+06	2.8252e+06	1.98696e+06	2.51212e+06	1.4857e+06	1.7323e+06	2.60375e+06	2.76406e+06	2.12578e+06	2.29591e+06
FALSE	High	Master Protein	P61962	DDB1- and CUL4-associated factor 7 OS=Homo sapiens OX=9606 GN=DCAF7 PE=1 SV=1	29.377	25	6	38	6	38.9	DCAF7	0.763	0.00786632	8.19814e+06	7.69924e+06	7.591e+06	8.14323e+06	1.03949e+07	8.7424e+06	1.05231e+07	1.03678e+07	7.07228e+06	7.69924e+06	7.53778e+06	6.64724e+06	8.39682e+06	6.87278e+06	6.12153e+06	8.34142e+06
FALSE	High	Master Protein	P40616	ADP-ribosylation factor-like protein 1 OS=Homo sapiens OX=9606 GN=ARL1 PE=1 SV=1	29.358	31	4	51	4	20.4	ARL1	0.995	0.678756	1.12443e+07	1.02927e+07	9.69331e+06	1.08931e+07	1.14164e+07	9.91053e+06	1.22395e+07	9.85484e+06	9.62913e+06	1.02927e+07	9.62536e+06	8.89194e+06	9.1916e+06	7.73874e+06	7.11185e+06	8.00538e+06
FALSE	High	Master Protein	O15173	Membrane-associated progesterone receptor component 2 OS=Homo sapiens OX=9606 GN=PGRMC2 PE=1 SV=1	29.353	22	5	44	5	23.8	PGRMC2	1.125	0.452978	1.16981e+07	6.53571e+06	8.14488e+06	7.21962e+06	9.22265e+06	6.42467e+06	6.70109e+06	6.92797e+06	1.00916e+07	6.52869e+06	8.08778e+06	5.7747e+06	7.4499e+06	5.05071e+06	3.89817e+06	5.57563e+06
FALSE	High	Master Protein	Q8N1G4	Leucine-rich repeat-containing protein 47 OS=Homo sapiens OX=9606 GN=LRRC47 PE=1 SV=1	29.268	23	8	27	8	63.4	LRRC47	1.141	0.528322	4.12963e+06	4.03762e+06	4.12116e+06	3.31951e+06	3.28708e+06	3.62479e+06	4.37384e+06	3.52614e+06	3.42902e+06	3.74751e+06	4.01015e+06	2.65257e+06	2.64852e+06	2.81989e+06	2.49504e+06	2.71032e+06
FALSE	High	Master Protein	P63151	Serine/threonine-protein phosphatase 2A 55 kDa regulatory subunit B alpha isoform OS=Homo sapiens OX=9606 GN=PPP2R2A PE=1 SV=1	29.241	23	9	46	9	51.7	PPP2R2A	1.465	0.0584643	1.6539e+07	9.34036e+06	1.39734e+07	1.20804e+07	8.64202e+06	1.07064e+07	7.81189e+06	9.10475e+06	1.42677e+07	9281748	1.38755e+07	9.6593e+06	6.92123e+06	8.41675e+06	4.45204e+06	7.3438e+06
FALSE	High	Master Protein	Q14746	Conserved oligomeric Golgi complex subunit 2 OS=Homo sapiens OX=9606 GN=COG2 PE=1 SV=1	29.165	15	7	26	7	83.2	COG2	0.785	0.0366914	2.49965e+06	2.68726e+06	1.98527e+06	2.16109e+06	2.62527e+06	2.72927e+06	3.45181e+06	3.21189e+06	2.15638e+06	2.63062e+06	1.93971e+06	1.73843e+06	2.05555e+06	2.04446e+06	2.00799e+06	2.61015e+06
FALSE	High	Master Protein	Q8NBQ5	Estradiol 17-beta-dehydrogenase 11 OS=Homo sapiens OX=9606 GN=HSD17B11 PE=1 SV=3	29.11	34	8	20	8	32.9		0.851	0.866021	8.79307e+06	3.97467e+06	2.81021e+06	4.00516e+06	5.96804e+06	3.65385e+06	3.75113e+06	5.85692e+06	7.58551e+06	3.84278e+06	2.51538e+06	3.07317e+06	4.79597e+06	2.74879e+06	2.09269e+06	4.7243e+06
FALSE	High	Master Protein	P46109	Crk-like protein OS=Homo sapiens OX=9606 GN=CRKL PE=1 SV=1	29.044	31	6	33	6	33.8	CRKL	1.51	0.0151142	1.13221e+07	7.53169e+06	7.80519e+06	9.91184e+06	5.1967e+06	5.82596e+06	7.07988e+06	5.82264e+06	9.76722e+06	7.53169e+06	7.68772e+06	8.09093e+06	4.09216e+06	4.46218e+06	4.01719e+06	4.57544e+06
FALSE	High	Master Protein	Q96S55	ATPase WRNIP1 OS=Homo sapiens OX=9606 GN=WRNIP1 PE=1 SV=2	29.024	15	9	30	9	72.1	WRNIP1	0.509	0.00137979	4.5746e+06	4.30268e+06	3.99271e+06	5.34277e+06	8.37752e+06	8.70062e+06	8.7457e+06	8.88276e+06	3.94637e+06	4.30268e+06	3.96472e+06	4.36125e+06	6.76722e+06	6.83993e+06	5.08757e+06	7.21862e+06
FALSE	High	Master Protein	P07195	L-lactate dehydrogenase B chain OS=Homo sapiens OX=9606 GN=LDHB PE=1 SV=2	29.005	23	7	34	7	36.6	LDHB	0.702	0.0710202	1.41944e+07	1.22755e+07	1.29112e+07	1.42985e+07	2.11269e+07	1.7579e+07	2.45198e+07	1.36329e+07	1.20792e+07	1.21297e+07	1.26737e+07	1.15612e+07	16924445	13819623	1.42637e+07	1.09586e+07
FALSE	High	Master Protein	Q13123	Protein Red OS=Homo sapiens OX=9606 GN=IK PE=1 SV=3	28.92	15	6	23	6	65.6	IK	1.609	0.00698549	4.07638e+06	3.62986e+06	3.92346e+06	4.2342e+06	2.37975e+06	2.59604e+06	2.96538e+06	1.97199e+06	3.44925e+06	3.62986e+06	3.7658e+06	3352695	1.89145e+06	1.94743e+06	1.58613e+06	1.46637e+06
FALSE	High	Master Protein	O00154	Cytosolic acyl coenzyme A thioester hydrolase OS=Homo sapiens OX=9606 GN=ACOT7 PE=1 SV=3	28.919	23	7	30	7	41.8	ACOT7	0.752	0.0412512	9.1574e+06	7.67551e+06	6.14081e+06	7.13948e+06	1.03066e+07	9.2045e+06	9.72474e+06	9.95273e+06	7.89981e+06	7.67551e+06	5.98611e+06	5.82788e+06	8.32551e+06	7236053	5.6571e+06	8.08813e+06
FALSE	High	Master Protein	Q96RG2	PAS domain-containing serine/threonine-protein kinase OS=Homo sapiens OX=9606 GN=PASK PE=1 SV=3	28.913	8	6	24	6	142.8	PASK	0.521	0.00427475	2.0189e+06	1.85205e+06	1.20135e+06	1.7388e+06	3.56264e+06	3.8228e+06	3.3297e+06	3.04173e+06	1.54243e+06	1.6997e+06	1.1366e+06	1.30994e+06	2.87784e+06	3.00526e+06	1.90567e+06	2.47187e+06
FALSE	High	Master Protein	Q9BW27	Nuclear pore complex protein Nup85 OS=Homo sapiens OX=9606 GN=NUP85 PE=1 SV=1	28.883	17	8	26	8	75	NUP85	0.829	0.113713	4.48563e+06	4.14891e+06	5.3126e+06	3.40733e+06	5.06922e+06	5.51906e+06	5.05443e+06	5.3421e+06	3.86962e+06	4.0155e+06	5.27536e+06	2.73246e+06	3.97599e+06	4.24107e+06	2.93842e+06	4.33186e+06
FALSE	High	Master Protein	Q9P0L0	Vesicle-associated membrane protein-associated protein A OS=Homo sapiens OX=9606 GN=VAPA PE=1 SV=3	28.795	24	6	27	5	27.9	VAPA	1.378	0.088036	4.66178e+06	3.38515e+06	3.1848e+06	4.16237e+06	3.53675e+06	2.33464e+06	1.85354e+06	3.17648e+06	4.02157e+06	3.38515e+06	3.16248e+06	3.3977e+06	2.85692e+06	1.83536e+06	1.00009e+06	2.58138e+06
FALSE	High	Master Protein	P14868	Aspartate--tRNA ligase, cytoplasmic OS=Homo sapiens OX=9606 GN=DARS1 PE=1 SV=2	28.756	23	9	50	9	57.1	DARS1	0.84	0.0718036	6.82246e+06	6.67934e+06	4.55102e+06	5.55477e+06	6.85451e+06	8.69334e+06	7.40917e+06	7.09575e+06	5.88553e+06	6.67934e+06	4.36322e+06	4.5343e+06	5.53696e+06	6.83421e+06	4.2992e+06	5.7664e+06
FALSE	High	Master Protein	P62136	Serine/threonine-protein phosphatase PP1-alpha catalytic subunit OS=Homo sapiens OX=9606 GN=PPP1CA PE=1 SV=1	28.713	16	5	23	1	37.5	PPP1CA	0.844	0.431281	372966	437458	586746	386572	532564	436219	525317	451422	321746	437458	582632	315554	430196	342930	305588	366850
FALSE	High	Master Protein	P04279	Semenogelin-1 OS=Homo sapiens OX=9606 GN=SEMG1 PE=1 SV=2	28.681	24	8	11	6	52.1	SEMG1	0.968	0.31581	582814	517507	505103	8.06146e+06	567467	567004	189867	684016				6.58049e+06		64763.5
FALSE	High	Master Protein	P62244	40S ribosomal protein S15a OS=Homo sapiens OX=9606 GN=RPS15A PE=1 SV=2	28.564	60	7	45	7	14.8	RPS15A	1.032	0.477769	2.70786e+07	2.42686e+07	2.98269e+07	2.62173e+07	2.63744e+07	2.52529e+07	2.69523e+07	2.47291e+07	2.33599e+07	2.41152e+07	2.94918e+07	2.13408e+07	2.12865e+07	1.98524e+07	1.55884e+07	2.00962e+07
FALSE	High	Master Protein	Q8N201	Integrator complex subunit 1 OS=Homo sapiens OX=9606 GN=INTS1 PE=1 SV=2	28.56	5	10	13	10	244.1	INTS1	0.416	0.000332091	2.35227e+06	2.42982e+06	1.69333e+06	1.84786e+06	5.91316e+06	4.86585e+06	4.56522e+06	5.17146e+06	1.76779e+06	2.35988e+06	1.66077e+06	1.3658e+06	4.77655e+06	3.82526e+06	2.65569e+06	4.14999e+06
FALSE	High	Master Protein	P19013	Keratin, type II cytoskeletal 4 OS=Homo sapiens OX=9606 GN=KRT4 PE=1 SV=5	28.557	20	9	60	3	56.1	KRT4	0.256	0.268898	1.2417e+06	140779	181623	92755.4	1.24881e+06	198010	313117	1.65738e+06	940833				977957	99412.7	79589.1	1.34688e+06
FALSE	High	Master Protein	Q9Y5Q8	General transcription factor 3C polypeptide 5 OS=Homo sapiens OX=9606 GN=GTF3C5 PE=1 SV=2	28.525	23	9	32	9	59.5	GTF3C5	0.635	0.000207046	5.32909e+06	5.61095e+06	5.36624e+06	5.97397e+06	8.88117e+06	8.95579e+06	8.39708e+06	7.58577e+06	4.50263e+06	5.49435e+06	5.09683e+06	4.77004e+06	7.17406e+06	7.04053e+06	4.88477e+06	6.16462e+06
FALSE	High	Master Protein	P56589	Peroxisomal biogenesis factor 3 OS=Homo sapiens OX=9606 GN=PEX3 PE=1 SV=1	28.501	22	7	42	7	42.1	PEX3	2.311	6.22046e-06	2.25899e+07	2.17238e+07	2.36456e+07	2.06977e+07	9.49879e+06	9.647e+06	9.52296e+06	1.00743e+07	1.94685e+07	2.17238e+07	2.33755e+07	1.68953e+07	7.54684e+06	7.58392e+06	5.45224e+06	8.16409e+06
FALSE	High	Master Protein	P35520	Cystathionine beta-synthase OS=Homo sapiens OX=9606 GN=CBS PE=1 SV=2	28.443	19	9	31	9	60.5	CBS	0.798	0.160015	1.3671e+07	1.08021e+07	9.686e+06	1.61307e+07	1.70215e+07	1.36338e+07	1.33536e+07	1.8748e+07	1.17935e+07	1.0795e+07	9.48284e+06	1.3064e+07	1.37496e+07	1.07181e+07	7.7681e+06	1.52357e+07
FALSE	High	Master Protein	Q9UQE7	Structural maintenance of chromosomes protein 3 OS=Homo sapiens OX=9606 GN=SMC3 PE=1 SV=2	28.394	8	8	24	8	141.5	SMC3	0.525	0.0221975	1.57952e+06	1.64168e+06	2.64094e+06	1.37344e+06	3.79138e+06	2.38607e+06	3.26877e+06	2.88346e+06	1.11396e+06	1.2112e+06	2.42036e+06	787613	3.06261e+06	1.70636e+06	1.83645e+06	2.07321e+06
FALSE	High	Master Protein	Q13395	Probable methyltransferase TARBP1 OS=Homo sapiens OX=9606 GN=TARBP1 PE=1 SV=1	28.38	8	8	24	8	181.6	TARBP1	0.787	0.078791	2.32522e+06	2.10042e+06	1.72753e+06	1.81003e+06	2.55399e+06	2.47157e+06	2.48532e+06	2.03537e+06	1.78569e+06	1.81847e+06	1.5526e+06	1.35576e+06	2.06307e+06	1.94301e+06	1.44577e+06	1.65405e+06
FALSE	High	Master Protein	O14757	Serine/threonine-protein kinase Chk1 OS=Homo sapiens OX=9606 GN=CHEK1 PE=1 SV=2	28.367	19	7	35	7	54.4	CHEK1	1.725	0.00131593	1.19665e+07	1.05388e+07	1.14985e+07	8.97779e+06	7.66245e+06	6.26011e+06	6.3274e+06	6.43636e+06	1.03232e+07	1.05388e+07	1.14179e+07	7.29322e+06	6.1896e+06	4.92134e+06	3.64931e+06	5.16302e+06
FALSE	High	Master Protein	Q7KZI7	Serine/threonine-protein kinase MARK2 OS=Homo sapiens OX=9606 GN=MARK2 PE=1 SV=2	28.331	11	6	19	5	87.9	MARK2	8.783	0.00174854	4.07181e+06	4.64802e+06	4.19963e+06	3.57356e+06	248560	521126	425406	757823	3.51263e+06	4.64802e+06	4076696	2.91706e+06	74307.2	98987.4	106617	460041
FALSE	High	Master Protein	Q8NFF5	FAD synthase OS=Homo sapiens OX=9606 GN=FLAD1 PE=1 SV=1	28.249	14	5	31	5	65.2	FLAD1	1.059	0.504632	3.05054e+06	3.15335e+06	3.63262e+06	2.8734e+06	2.56559e+06	3.57586e+06	3.00692e+06	2.85265e+06	2.63161e+06	3.15335e+06	3.60715e+06	2.34553e+06	2.07244e+06	2.81114e+06	1.74919e+06	2.31822e+06
FALSE	High	Master Protein	Q9NRF8	CTP synthase 2 OS=Homo sapiens OX=9606 GN=CTPS2 PE=1 SV=1	28.212	12	6	35	3	65.6	CTPS2	0.587	0.0259578	1.43814e+06	2.04386e+06	1.25867e+06	2.19321e+06	3.01397e+06	2.86952e+06	2.97132e+06	2.58047e+06	1.24064e+06	2.04386e+06	1.14158e+06	1.79029e+06	2.43463e+06	2.25585e+06	1.72848e+06	2.09704e+06
FALSE	High	Master Protein	Q9Y6G9	Cytoplasmic dynein 1 light intermediate chain 1 OS=Homo sapiens OX=9606 GN=DYNC1LI1 PE=1 SV=3	28.178	22	8	31	8	56.5	DYNC1LI1	1.02	0.599633	7.86972e+06	8631972	9.1959e+06	9.66628e+06	7.74284e+06	9.03061e+06	8.7704e+06	8.69743e+06	6.78897e+06	8631972	9.13144e+06	7.80301e+06	6254536	7.09935e+06	5.10193e+06	6.97636e+06
FALSE	High	Master Protein	Q9UMR2	ATP-dependent RNA helicase DDX19B OS=Homo sapiens OX=9606 GN=DDX19B PE=1 SV=1	28.172	21	8	41	8	53.9	DDX19B	0.708	0.00744141	8.16904e+06	7.5435e+06	6.44993e+06	6.77641e+06	1.01836e+07	1.0112e+07	9.82327e+06	1.009e+07	7.04718e+06	7.5435e+06	6.40471e+06	5.53151e+06	8.22611e+06	7.94949e+06	5.71442e+06	8.19968e+06
FALSE	High	Master Protein	P08237	ATP-dependent 6-phosphofructokinase, muscle type OS=Homo sapiens OX=9606 GN=PFKM PE=1 SV=2	28.12	17	9	26	8	85.1	PFKM	0.769	0.0849492	3.91523e+06	3.9974e+06	3.5093e+06	4.15919e+06	5.06073e+06	5.69436e+06	5.22318e+06	3.74116e+06	3.30462e+06	3.9974e+06	3.37066e+06	3.26802e+06	4.06682e+06	4.47658e+06	3.03844e+06	2.89412e+06
FALSE	High	Master Protein	Q9H9A6	Leucine-rich repeat-containing protein 40 OS=Homo sapiens OX=9606 GN=LRRC40 PE=1 SV=1	28.08	19	8	29	8	68.2	LRRC40	0.906	0.292729	4.9267e+06	4.8197e+06	3.64909e+06	3.62394e+06	4.93212e+06	5.43354e+06	4.32819e+06	4.34302e+06	4.16529e+06	4.8197e+06	3.59118e+06	2.94901e+06	3.95131e+06	4.18161e+06	2.40368e+06	3.52465e+06
FALSE	High	Master Protein	Q9UL15	BAG family molecular chaperone regulator 5 OS=Homo sapiens OX=9606 GN=BAG5 PE=1 SV=1	27.988	17	5	16	5	51.2	BAG5	0.487	0.0139685	2.37777e+06	1.14021e+06	1.56032e+06	1.937e+06	3.37308e+06	3.88804e+06	3.78142e+06	3.09226e+06	1.84268e+06	917588	1.43996e+06	1.45089e+06	2.59111e+06	3.05655e+06	2.19974e+06	2.39216e+06
FALSE	High	Master Protein	Q02383	Semenogelin-2 OS=Homo sapiens OX=9606 GN=SEMG2 PE=1 SV=1	27.978	23	9	10	7	65.4	SEMG2	0.976	0.563284	493336	782811	356623	4.07197e+06	477709	626363	705976	647666		201294		3.32391e+06
FALSE	High	Master Protein	O94905	Erlin-2 OS=Homo sapiens OX=9606 GN=ERLIN2 PE=1 SV=1	27.964	27	7	37	4	37.8	ERLIN2	1.949	0.00472308	6.69104e+06	6.76602e+06	6.86099e+06	6.3551e+06	3.69937e+06	3.22222e+06	2.46151e+06	3.7999e+06	5692400	6.76602e+06	6.81289e+06	5.1876e+06	2.92741e+06	2.42542e+06	1.35021e+06	2.96354e+06
FALSE	High	Master Protein	Q15417	Calponin-3 OS=Homo sapiens OX=9606 GN=CNN3 PE=1 SV=1	27.921	41	8	30	8	36.4	CNN3	0.696	0.240361	2.58549e+07	2.27857e+07	2e+07	2.94559e+07	4.01452e+07	2.25858e+07	3.03206e+07	1.61804e+08	2.2202e+07	2.27235e+07	1.98598e+07	2.40446e+07	3.237e+07	1.77193e+07	1.76382e+07	1.31411e+08
FALSE	High	Master Protein	P31040	Succinate dehydrogenase [ubiquinone] flavoprotein subunit, mitochondrial OS=Homo sapiens OX=9606 GN=SDHA PE=1 SV=2	27.898	12	7	33	7	72.6	SDHA	0.271	0.00036514	3.41931e+06	2.09076e+06	2.33751e+06	2.04305e+06	8.5217e+06	9.19192e+06	6.48736e+06	7.79419e+06	2.89137e+06	1.85633e+06	2.00985e+06	1.52516e+06	6.88368e+06	7.22616e+06	3.64931e+06	6.33398e+06
FALSE	High	Master Protein	Q96F86	Enhancer of mRNA-decapping protein 3 OS=Homo sapiens OX=9606 GN=EDC3 PE=1 SV=1	27.741	18	6	33	6	56	EDC3	0.762	0.00481728	4.04448e+06	3.68699e+06	4.01386e+06	3.66566e+06	4.9611e+06	5.34394e+06	5.1311e+06	4.36279e+06	3.48632e+06	3.6584e+06	3.98572e+06	2.91861e+06	4.00749e+06	4.2011e+06	2.94489e+06	3.54544e+06
FALSE	High	Master Protein	Q9UPU7	TBC1 domain family member 2B OS=Homo sapiens OX=9606 GN=TBC1D2B PE=1 SV=2	27.735	11	7	17	7	109.8	TBC1D2B	1.866	6.03139e-05	1.73308e+06	1.86119e+06	1.97647e+06	1.76541e+06	826073	946046	1.01218e+06	997724	1.4139e+06	1.69319e+06	1.82006e+06	1.3271e+06	462468	517626	433784	434175
FALSE	High	Master Protein	Q15813	Tubulin-specific chaperone E OS=Homo sapiens OX=9606 GN=TBCE PE=1 SV=1	27.698	16	6	19	6	59.3	TBCE	0.897	0.261745	6.5856e+06	5.56069e+06	5.64677e+06	5.67232e+06	5.80061e+06	7.07614e+06	5.80358e+06	6.85701e+06	5.68119e+06	5.56069e+06	5.60718e+06	4.54008e+06	4.68564e+06	5.56286e+06	3.37607e+06	5.57239e+06
FALSE	High	Master Protein	P49321	Nuclear autoantigenic sperm protein OS=Homo sapiens OX=9606 GN=NASP PE=1 SV=2	27.678	18	8	32	8	85.2	NASP	0.769	0.0565317	4.89924e+06	3.75061e+06	3.24509e+06	4.50205e+06	5.63085e+06	4.72723e+06	5.07399e+06	5.74035e+06	4.22642e+06	3.59405e+06	2.8564e+06	3.5231e+06	4.51301e+06	3.69522e+06	2.89289e+06	4.61438e+06
FALSE	High	Master Protein	P11172	Uridine 5'-monophosphate synthase OS=Homo sapiens OX=9606 GN=UMPS PE=1 SV=1	27.651	14	6	38	6	52.2	UMPS	0.703	0.0375334	1.00025e+07	8.17432e+06	1.12906e+07	6.72278e+06	1.18339e+07	1.33391e+07	1.44921e+07	1.23972e+07	8.62888e+06	8.05375e+06	1.12115e+07	5.43199e+06	9.52619e+06	1.04864e+07	8.43036e+06	1.00032e+07
FALSE	High	Master Protein	Q9Y5Q9	General transcription factor 3C polypeptide 3 OS=Homo sapiens OX=9606 GN=GTF3C3 PE=1 SV=1	27.601	12	7	27	7	101.2	GTF3C3	0.817	0.339215	3.41231e+06	3.96891e+06	3.36645e+06	3.346e+06	6.7038e+06	3.31252e+06	5.2e+06	3.08153e+06	2.91496e+06	3.79099e+06	3.08095e+06	2.65828e+06	5.41522e+06	2.48186e+06	2.91785e+06	2.3263e+06
FALSE	High	Master Protein	Q9BT22	Chitobiosyldiphosphodolichol beta-mannosyltransferase OS=Homo sapiens OX=9606 GN=ALG1 PE=1 SV=2	27.525	20	6	25	6	52.5	ALG1	1.39	0.0882645	5.12285e+06	3.58476e+06	5.83882e+06	4.2707e+06	4.26365e+06	3.04236e+06	2.25696e+06	3.7195e+06	4.41933e+06	3.51943e+06	5.79788e+06	3.36218e+06	3.4441e+06	2.29859e+06	1.30678e+06	3.02267e+06
FALSE	High	Master Protein	P34932	Heat shock 70 kDa protein 4 OS=Homo sapiens OX=9606 GN=HSPA4 PE=1 SV=4	27.495	12	8	24	5	94.3	HSPA4	0.607	0.009767	2.15035e+06	1.72199e+06	1.39752e+06	1.98243e+06	3.21233e+06	2.26973e+06	3.42009e+06	2.88574e+06	1.85504e+06	1.72199e+06	1.15984e+06	1.58361e+06	2.59487e+06	1.72443e+06	1.98954e+06	2.34511e+06
FALSE	High	Master Protein	Q13217	DnaJ homolog subfamily C member 3 OS=Homo sapiens OX=9606 GN=DNAJC3 PE=1 SV=1	27.482	27	7	26	7	57.5	DNAJC3	3.436	0.00162059	6.7858e+06	6847613	6.0064e+06	6.11116e+06	1.278e+06	1.92161e+06	1.82748e+06	2.43252e+06	5.8539e+06	6847613	5.96429e+06	4.98848e+06	808404	1.42136e+06	997288	1.87616e+06
FALSE	High	Master Protein	Q6PKG0	La-related protein 1 OS=Homo sapiens OX=9606 GN=LARP1 PE=1 SV=2	27.407	12	7	22	7	123.4	LARP1	0.926	0.588756	4.45202e+06	4.44211e+06	5.33481e+06	4.64291e+06	4.42569e+06	5.02161e+06	5.20921e+06	4.80542e+06	3.84062e+06	4.41653e+06	5.29741e+06	3.78996e+06	3.575e+06	3.9477e+06	3.03031e+06	3.90515e+06
FALSE	High	Master Protein	O15228	Dihydroxyacetone phosphate acyltransferase OS=Homo sapiens OX=9606 GN=GNPAT PE=1 SV=1	27.328	12	7	21	7	77.1	GNPAT	0.754	0.232235	4.16785e+06	2.69313e+06	2.85543e+06	3.05889e+06	4.43131e+06	3.57416e+06	2.95352e+06	4.29935e+06	3.51061e+06	2.54128e+06	2.66295e+06	2.30644e+06	3.57954e+06	2.8098e+06	1.67905e+06	3.49389e+06
FALSE	High	Master Protein	O43169	Cytochrome b5 type B OS=Homo sapiens OX=9606 GN=CYB5B PE=1 SV=3	27.312	69	7	26	7	16.7	CYB5B	1.775	0.00116178	1.02435e+07	7.39719e+06	7.28133e+06	7.9885e+06	5.07949e+06	3.79272e+06	3.90588e+06	4.80066e+06	8.83677e+06	7.39719e+06	7.23028e+06	6.52093e+06	4.05261e+06	2.98162e+06	2.26024e+06	3.79357e+06
FALSE	High	Master Protein	Q14C86	GTPase-activating protein and VPS9 domain-containing protein 1 OS=Homo sapiens OX=9606 GN=GAPVD1 PE=1 SV=2	27.307	8	8	26	8	164.9	GAPVD1	0.567	0.0011147	3.62657e+06	3.19744e+06	3.20324e+06	3.35179e+06	5.93598e+06	5.6296e+06	6.29216e+06	4.74184e+06	3.00996e+06	3.18573e+06	3.04295e+06	2.71939e+06	4.79499e+06	4.42567e+06	3.59003e+06	3.85348e+06
FALSE	High	Master Protein	Q9NRZ9	Lymphoid-specific helicase OS=Homo sapiens OX=9606 GN=HELLS PE=1 SV=1	27.289	12	8	26	8	97	HELLS	1.414	0.0578658	5.82828e+06	5.08612e+06	5.98818e+06	5.56047e+06	3.27692e+06	4.78799e+06	5.04548e+06	3.38488e+06	5.02788e+06	4.9678e+06	5.9462e+06	4.44591e+06	2.56546e+06	3.58245e+06	2.86652e+06	2.62412e+06
FALSE	High	Master Protein	P20020	Plasma membrane calcium-transporting ATPase 1 OS=Homo sapiens OX=9606 GN=ATP2B1 PE=1 SV=4	27.285	8	7	21	7	134.6	ATP2B1	0.67	0.00230676	2.92871e+06	2.41503e+06	2.68972e+06	2.93541e+06	4.22659e+06	4.15284e+06	3.37621e+06	4.31419e+06	2.52651e+06	2.38454e+06	2.59667e+06	2.39614e+06	3.41417e+06	3.24822e+06	1.89153e+06	3.50594e+06
FALSE	High	Master Protein	Q9P258	Protein RCC2 OS=Homo sapiens OX=9606 GN=RCC2 PE=1 SV=2	27.269	15	7	36	7	56	RCC2	1.446	0.064847	1.26157e+07	8.73007e+06	9.64109e+06	1.40841e+07	6.54353e+06	7.91319e+06	7.35082e+06	1.02972e+07	1.08832e+07	8.68231e+06	9.5735e+06	1.14967e+07	5.14087e+06	6.08587e+06	4.2267e+06	8.36806e+06
FALSE	High	Master Protein	Q9NX63	MICOS complex subunit MIC19 OS=Homo sapiens OX=9606 GN=CHCHD3 PE=1 SV=1	27.223	24	7	28	7	26.1	CHCHD3	0.341	5.90234e-05	3.52846e+06	2.60923e+06	2.81139e+06	3.27385e+06	1.00895e+07	7.47526e+06	7.88686e+06	1.00308e+07	2.91169e+06	2.49351e+06	2.64364e+06	2.59485e+06	8.15015e+06	5.8385e+06	4.53209e+06	8.15157e+06
FALSE	High	Master Protein	Q5SW79	Centrosomal protein of 170 kDa OS=Homo sapiens OX=9606 GN=CEP170 PE=1 SV=1	27.221	6	7	25	7	175.2	CEP170	0.876	0.106255	2.5176e+06	3.02727e+06	3.37391e+06	2.94932e+06	3.23813e+06	4.01508e+06	3.59553e+06	3.07965e+06	2.00097e+06	3.02727e+06	3.35025e+06	2.4075e+06	2.61571e+06	3.15643e+06	2.0916e+06	2.50269e+06
FALSE	High	Master Protein	Q9H4I3	TraB domain-containing protein OS=Homo sapiens OX=9606 GN=TRABD PE=1 SV=1	27.184	19	6	41	6	42.3	TRABD	0.903	0.446508	1.3372e+08	1.31556e+08	1.08187e+08	1.45703e+08	1.03836e+08	1.51249e+08	2.10795e+08	1.42604e+08	1.15356e+08	1.31556e+08	1.07429e+08	1.18936e+08	83750062	1.18786e+08	1.22546e+08	1.15851e+08
FALSE	High	Master Protein	P52701	DNA mismatch repair protein Msh6 OS=Homo sapiens OX=9606 GN=MSH6 PE=1 SV=2	27.176	8	8	21	8	152.7	MSH6	0.469	0.00737931	1.40928e+06	835128	1.53141e+06	1.70871e+06	3.28837e+06	2.966e+06	3.76229e+06	2.98451e+06	1.12516e+06	476255	1.314e+06	1171218	2.65629e+06	2.15911e+06	2.17774e+06	2.40077e+06
FALSE	High	Master Protein	Q9Y3I0	RNA-splicing ligase RtcB homolog OS=Homo sapiens OX=9606 GN=RTCB PE=1 SV=1	27.173	21	7	32	7	55.2	RTCB	0.568	0.0056359	7.27686e+06	5.76932e+06	4.42178e+06	5.80918e+06	1.00943e+07	1.18135e+07	1.02801e+07	9.98524e+06	6.27753e+06	5.76932e+06	4.19913e+06	4.61065e+06	8.04695e+06	9.28713e+06	5.98017e+06	8.07168e+06
FALSE	High	Master Protein	P54098	DNA polymerase subunit gamma-1 OS=Homo sapiens OX=9606 GN=POLG PE=1 SV=1	27.018	8	7	26	7	139.5	POLG	0.84	0.0254831	2.17432e+06	2.0581e+06	1.76362e+06	2.35688e+06	2.49178e+06	3.03708e+06	2.54682e+06	2.46884e+06	1.84666e+06	1.90833e+06	1.67895e+06	1.83241e+06	2.01282e+06	2.38758e+06	1.48154e+06	1.88596e+06
FALSE	High	Master Protein	Q13608	Peroxisome assembly factor 2 OS=Homo sapiens OX=9606 GN=PEX6 PE=1 SV=2	26.99	11	8	22	8	104	PEX6	0.724	0.0280302	3.66789e+06	2.34698e+06	3.48439e+06	3.01075e+06	4.53833e+06	4.40802e+06	5.02448e+06	3.78383e+06	2.92876e+06	2.15831e+06	3.19848e+06	2.16882e+06	3.66598e+06	3.46533e+06	2.92285e+06	2.94295e+06
FALSE	High	Master Protein	Q04917	14-3-3 protein eta OS=Homo sapiens OX=9606 GN=YWHAH PE=1 SV=4	26.941	28	8	40	4	28.2	YWHAH	1.608	0.13249	3.11169e+06	2.25632e+06	1.32934e+06	2.07958e+06	1.38097e+06	1.31355e+06	2.10114e+06	1.0071e+06	2.68436e+06	2.25632e+06	1.17107e+06	1.69754e+06	1.05007e+06	1.03264e+06	1.22228e+06	805667
FALSE	High	Master Protein	P24928	DNA-directed RNA polymerase II subunit RPB1 OS=Homo sapiens OX=9606 GN=POLR2A PE=1 SV=2	26.918	7	7	30	7	217	POLR2A	0.661	0.0370369	1.57775e+06	1.50934e+06	2.36903e+06	1.84394e+06	2.64475e+06	2.82596e+06	2.5189e+06	2.12681e+06	1.21751e+06	1.29917e+06	2.14835e+06	1.32595e+06	2.02252e+06	2.12718e+06	1.44461e+06	1.58814e+06
FALSE	High	Master Protein	P19623	Spermidine synthase OS=Homo sapiens OX=9606 GN=SRM PE=1 SV=1	26.904	32	7	39	7	33.8	SRM	0.715	0.0269083	8.22458e+06	8.56202e+06	9.97285e+06	1.11659e+07	1.3641e+07	1.03241e+07	1.29252e+07	1.29355e+07	6.93648e+06	8.56202e+06	9.79206e+06	8.89257e+06	1.09004e+07	8.07682e+06	7.49425e+06	1.05082e+07
FALSE	High	Master Protein	Q14677	Clathrin interactor 1 OS=Homo sapiens OX=9606 GN=CLINT1 PE=1 SV=1	26.798	14	7	30	7	68.2	CLINT1	2.223	0.00221234	4.81687e+06	3.99871e+06	4.74072e+06	4.94571e+06	2.04343e+06	3.00321e+06	2.26136e+06	1.92519e+06	4.0381e+06	3.88277e+06	4.70748e+06	4.03713e+06	1.64259e+06	2.31552e+06	1.25049e+06	1.37309e+06
FALSE	High	Master Protein	P20340	Ras-related protein Rab-6A OS=Homo sapiens OX=9606 GN=RAB6A PE=1 SV=3	26.651	39	7	27	5	23.6	RAB6A	0.392	0.000320337	8.10007e+06	6.00883e+06	5.9163e+06	5.43861e+06	1.49976e+07	1.45245e+07	1.54114e+07	1.82488e+07	6.98768e+06	5.90206e+06	5.83455e+06	4.43948e+06	1.21148e+07	1.14183e+07	8.96517e+06	1.483e+07
FALSE	High	Master Protein	Q9NZ45	CDGSH iron-sulfur domain-containing protein 1 OS=Homo sapiens OX=9606 GN=CISD1 PE=1 SV=1	26.486	51	6	39	6	12.2	CISD1	3.37	0.001238	3.78708e+07	3.19003e+07	3.23742e+07	3.46008e+07	1.24532e+07	8.67832e+06	7.09414e+06	1.13661e+07	3.267e+07	3.19003e+07	3.21472e+07	2.82443e+07	1.00101e+07	6.75555e+06	4.10738e+06	9.23675e+06
FALSE	High	Master Protein	O43808	Peroxisomal membrane protein PMP34 OS=Homo sapiens OX=9606 GN=SLC25A17 PE=1 SV=1	26.477	32	7	36	7	34.5	SLC25A17	0.75	0.0167877	8.53532e+06	6.69515e+06	7.66307e+06	6.20832e+06	8.76634e+06	9.2736e+06	9.82409e+06	1.1242e+07	7.36316e+06	6.51907e+06	7.5607e+06	4.95922e+06	7.00045e+06	7.29038e+06	5.65824e+06	9.0414e+06
FALSE	High	Master Protein	O14640	Segment polarity protein dishevelled homolog DVL-1 OS=Homo sapiens OX=9606 GN=DVL1 PE=1 SV=2	26.373	14	7	31	6	75.1	DVL1	1.196	0.116775	3.06244e+06	3.65861e+06	4.75163e+06	3.214e+06	2.58598e+06	3.40061e+06	3.17793e+06	2.2342e+06	2.6253e+06	3.65861e+06	4.71832e+06	2.60695e+06	2.08891e+06	2.67336e+06	1.74174e+06	1.72987e+06
FALSE	High	Master Protein	Q05682	Caldesmon OS=Homo sapiens OX=9606 GN=CALD1 PE=1 SV=3	26.341	9	5	26	5	93.2	CALD1	1.059	0.434773	3.09154e+06	2.88022e+06	2.78397e+06	2.69625e+06	2.36125e+06	3.02959e+06	3.16516e+06	1.9579e+06	2.66698e+06	2.88022e+06	2.76446e+06	2.1799e+06	1.90738e+06	2.38169e+06	1.78717e+06	1.55328e+06
FALSE	High	Master Protein	P57088	Transmembrane protein 33 OS=Homo sapiens OX=9606 GN=TMEM33 PE=1 SV=2	26.304	24	7	65	7	28	TMEM33	1.195	0.0760883	3.34985e+07	2.94171e+07	3.41102e+07	3.30228e+07	3.12678e+07	2.36361e+07	2.60002e+07	2.98152e+07	2.88982e+07	2.94171e+07	3.38711e+07	2.69562e+07	2.52576e+07	1.85813e+07	15124905	2.42295e+07
FALSE	High	Master Protein	O60547	GDP-mannose 4,6 dehydratase OS=Homo sapiens OX=9606 GN=GMDS PE=1 SV=1	26.232	23	7	33	7	41.9	GMDS	3.839	0.00458964	1.55192e+07	1.38064e+07	1.55774e+07	7.7825e+06	2.47795e+06	5.66397e+06	5.19294e+06	2.79994e+06	1.3388e+07	1.38064e+07	1.54682e+07	6.32516e+06	1.91074e+06	4.45269e+06	3.02085e+06	2.26915e+06
FALSE	High	Master Protein	Q2M1P5	Kinesin-like protein KIF7 OS=Homo sapiens OX=9606 GN=KIF7 PE=1 SV=2	26.227	10	8	11	8	150.5	KIF7	2.239	0.00320154	1.93134e+06	2.42432e+06	2.36149e+06	1.57677e+06	990942	917853	898401	1.00154e+06	1.66611e+06	2.42432e+06	2.07917e+06	1.25352e+06	698843	513972	384587	495721
FALSE	High	Master Protein	O15269	Serine palmitoyltransferase 1 OS=Homo sapiens OX=9606 GN=SPTLC1 PE=1 SV=1	26.182	19	7	34	7	52.7	SPTLC1	0.791	0.05305	9.27272e+06	1.03377e+07	6.86874e+06	8.11737e+06	9.94994e+06	1.07637e+07	1.1167e+07	1.26168e+07	7.88443e+06	1.03377e+07	6.58656e+06	6.61974e+06	8.00175e+06	8.38441e+06	6.47758e+06	1.01877e+07
FALSE	High	Master Protein	Q969V5	Mitochondrial ubiquitin ligase activator of NFKB 1 OS=Homo sapiens OX=9606 GN=MUL1 PE=1 SV=1	26.166	25	6	24	6	39.8	MUL1	2.041	0.00741616	5.97692e+06	5.47675e+06	5.46454e+06	5.41746e+06	3.57126e+06	2.48809e+06	2.03279e+06	2.88735e+06	5.05057e+06	5.3572e+06	5.24421e+06	4.42222e+06	2.83829e+06	1.76371e+06	986053	2.25124e+06
FALSE	High	Master Protein	Q6UXV4	MICOS complex subunit MIC27 OS=Homo sapiens OX=9606 GN=APOOL PE=1 SV=1	26.144	40	9	23	9	29.1	APOOL	0.326	0.000477142	2.16228e+06	1.59673e+06	1.64007e+06	2.3559e+06	6.95935e+06	5.02476e+06	4.2405e+06	6.65682e+06	1.47398e+06	1.2397e+06	1.30653e+06	1.44638e+06	5.51883e+06	3.83505e+06	2.34594e+06	5.37852e+06
FALSE	High	Master Protein	Q9BTW9	Tubulin-specific chaperone D OS=Homo sapiens OX=9606 GN=TBCD PE=1 SV=2	26.11	13	8	19	8	132.5	TBCD	0.723	0.0171322	3.07468e+06	3.47315e+06	3.61193e+06	3.37999e+06	4.35675e+06	5.15412e+06	5.92699e+06	4.08943e+06	2.65243e+06	3.47315e+06	3.58661e+06	2.64618e+06	3.51931e+06	4.05188e+06	3.44786e+06	3.3173e+06
FALSE	High	Master Protein	Q9BQ52	Zinc phosphodiesterase ELAC protein 2 OS=Homo sapiens OX=9606 GN=ELAC2 PE=1 SV=2	26.066	16	8	28	8	92.2	ELAC2	1.357	0.228893	1.94713e+07	2.38257e+07	2.34741e+07	2.54134e+07	5.91994e+06	1.9308e+07	1.57232e+07	2.39299e+07	1.65904e+07	2.35977e+07	2.32541e+07	2.06639e+07	4.76286e+06	1.50703e+07	9.13202e+06	1.93371e+07
FALSE	High	Master Protein	Q00535	Cyclin-dependent kinase 5 OS=Homo sapiens OX=9606 GN=CDK5 PE=1 SV=3	25.981	25	7	40	6	33.3	CDK5	0.95	0.245629	6.78714e+06	7.17307e+06	6.71852e+06	5.8944e+06	6.53474e+06	7.14738e+06	9.37904e+06	7.07643e+06	5.85505e+06	7.12663e+06	6.6042e+06	4.69208e+06	5.19334e+06	5.51681e+06	5.40675e+06	5.70591e+06
FALSE	High	Master Protein	Q96IX5	ATP synthase membrane subunit K, mitochondrial OS=Homo sapiens OX=9606 GN=ATP5MK PE=1 SV=1	25.971	47	4	70	4	6.5	ATP5MK	2.63	0.0123592	5.07741e+07	2.89311e+07	4.66291e+07	4.48446e+07	2.32965e+07	1.29801e+07	1.19039e+07	2.54188e+07	4.38012e+07	2.88018e+07	4.63022e+07	3.66062e+07	1.88185e+07	1.01725e+07	6.86908e+06	2.06567e+07
FALSE	High	Master Protein	O75477	Erlin-1 OS=Homo sapiens OX=9606 GN=ERLIN1 PE=1 SV=2	25.925	28	7	30	4	39.1	ERLIN1	1.466	0.00112748	2.5732e+06	2.0845e+06	1.98553e+06	2.14241e+06	1.47883e+06	1.26765e+06	1.40469e+06	1.48586e+06	2.21982e+06	2.0845e+06	1.97161e+06	1.74883e+06	1.19457e+06	996558	817140	1.20749e+06
FALSE	High	Master Protein	Q12983	BCL2/adenovirus E1B 19 kDa protein-interacting protein 3 OS=Homo sapiens OX=9606 GN=BNIP3 PE=1 SV=4	25.925	27	5	36	4	21.5	BNIP3	1.758	0.00314261	8.47588e+06	8602667	6.28008e+06	7.51989e+06	5.41345e+06	3.62984e+06	4.33156e+06	4.76117e+06	7.31189e+06	8602667	6.23606e+06	6.13841e+06	4.37289e+06	2.85357e+06	2.51977e+06	3.86919e+06
FALSE	High	Master Protein	Q9UNE7	E3 ubiquitin-protein ligase CHIP OS=Homo sapiens OX=9606 GN=STUB1 PE=1 SV=2	25.907	26	7	27	7	34.8	STUB1	0.831	0.0625169	1.46312e+07	1.30964e+07	1.20646e+07	1.13941e+07	1.61767e+07	1.41534e+07	1.35864e+07	1.72129e+07	1.26219e+07	1.28294e+07	1.18523e+07	9.17554e+06	1.29779e+07	1.11266e+07	7.86204e+06	1.39882e+07
FALSE	High	Master Protein	Q8N3C0	Activating signal cointegrator 1 complex subunit 3 OS=Homo sapiens OX=9606 GN=ASCC3 PE=1 SV=3	25.901	5	11	17	11	251.3	ASCC3	1.268	0.437905	1.37785e+07	1.50187e+07	1.4547e+07	1.44422e+07	1.70125e+07	7.38628e+06	7.67891e+06	1.85433e+07	1.17479e+07	1.49402e+07	1.42671e+07	1.15861e+07	1.36436e+07	5.64941e+06	4.398e+06	1.50234e+07
FALSE	High	Master Protein	O75179	Ankyrin repeat domain-containing protein 17 OS=Homo sapiens OX=9606 GN=ANKRD17 PE=1 SV=3	25.815	4	6	23	3	274.1	ANKRD17	1.138	0.371574	1.31332e+06	1.05309e+06	1.2244e+06	891302	952817	1.1322e+06	1.04454e+06	905873	1.13296e+06	1.05309e+06	1.21582e+06	606368	769670	890071	607635	736162
FALSE	High	Master Protein	Q8N163	Cell cycle and apoptosis regulator protein 2 OS=Homo sapiens OX=9606 GN=CCAR2 PE=1 SV=2	25.804	10	7	20	7	102.8	CCAR2	0.663	0.256599	1.6352e+06	3.10867e+06	2.34099e+06	2.08175e+06	2.25856e+06	4.91077e+06	5.14179e+06	1.93644e+06	1.22305e+06	3.06871e+06	2.29245e+06	1.58785e+06	1.77267e+06	3.86056e+06	2.9911e+06	1.41455e+06
FALSE	High	Master Protein	Q9NPF4	tRNA N6-adenosine threonylcarbamoyltransferase OS=Homo sapiens OX=9606 GN=OSGEP PE=1 SV=1	25.778	36	7	27	7	36.4	OSGEP	0.897	0.425738	4.37231e+06	3.94264e+06	4.01589e+06	2.54699e+06	4.64567e+06	3.13572e+06	4.89642e+06	4.23449e+06	3.66269e+06	3.84291e+06	3.84336e+06	1.95902e+06	3.64908e+06	2.2437e+06	2.74549e+06	3.33595e+06
FALSE	High	Master Protein	Q9Y266	Nuclear migration protein nudC OS=Homo sapiens OX=9606 GN=NUDC PE=1 SV=1	25.744	25	9	41	9	38.2	NUDC	1.064	0.279403	1.42263e+07	1.07053e+07	1.03662e+07	1.32839e+07	1.15632e+07	1.09271e+07	9.05245e+06	1.15016e+07	12195119	1.06441e+07	1.01669e+07	1.08323e+07	9.34059e+06	8.59029e+06	5.21703e+06	9.34683e+06
FALSE	High	Master Protein	P18754	Regulator of chromosome condensation OS=Homo sapiens OX=9606 GN=RCC1 PE=1 SV=1	25.721	12	4	25	4	44.9	RCC1	1.187	0.499687	1.47734e+07	1.81802e+07	1.6695e+07	1.31858e+07	1.98623e+07	1.09113e+07	1.18433e+07	1.47832e+07	1.27446e+07	1.81802e+07	1.65779e+07	1.07634e+07	1.60444e+07	8.57786e+06	6.88949e+06	1.20136e+07
FALSE	High	Master Protein	Q5T5U3	Rho GTPase-activating protein 21 OS=Homo sapiens OX=9606 GN=ARHGAP21 PE=1 SV=2	25.714	6	6	24	6	217.3	ARHGAP21	1.17	0.313449	481906	760081	589988	801136	541125	639409	605422	431257	384265	623165	445568	404846	393408	400698	261616	350463
FALSE	High	Master Protein	Q63HN8	E3 ubiquitin-protein ligase RNF213 OS=Homo sapiens OX=9606 GN=RNF213 PE=1 SV=3	25.686	2	6	15	6	591	RNF213	0.527	0.102815	1.15825e+06	1.23008e+06	1.18687e+06	1.35926e+06	2.21516e+06	2.37553e+06	1.24498e+06	5.09135e+06	827162	1.12482e+06	1.0347e+06	846740	1.78937e+06	1.86751e+06	672857	4.13751e+06
FALSE	High	Master Protein	O60566	Mitotic checkpoint serine/threonine-protein kinase BUB1 beta OS=Homo sapiens OX=9606 GN=BUB1B PE=1 SV=3	25.67	9	8	36	8	119.5	BUB1B	0.657	0.00469472	3.17341e+06	2.43588e+06	2.75011e+06	2.46584e+06	3.71035e+06	4.23753e+06	4.74634e+06	3.50981e+06	2.53401e+06	2.32804e+06	2.56903e+06	1.91958e+06	2.97548e+06	3.25007e+06	2.76105e+06	2.65708e+06
FALSE	High	Master Protein	P51648	Aldehyde dehydrogenase family 3 member A2 OS=Homo sapiens OX=9606 GN=ALDH3A2 PE=1 SV=1	25.574	15	6	30	6	54.8	ALDH3A2	1.375	0.00267912	7.29625e+06	6.59423e+06	7.28078e+06	8.3925e+06	5.28369e+06	5.31987e+06	5.66162e+06	4.95552e+06	6.22876e+06	6.47462e+06	7.22973e+06	6.81512e+06	4.14336e+06	4.14689e+06	3.2276e+06	3.96137e+06
FALSE	High	Master Protein	Q9NRN7	L-aminoadipate-semialdehyde dehydrogenase-phosphopantetheinyl transferase OS=Homo sapiens OX=9606 GN=AASDHPPT PE=1 SV=2	25.502	23	6	22	6	35.8	AASDHPPT	1.089	0.455083	9.26411e+06	7.91081e+06	5.2674e+06	5.56843e+06	5.67359e+06	6.37567e+06	6.01358e+06	6.17149e+06	7.99187e+06	7.91081e+06	5.18229e+06	4.54545e+06	4.58303e+06	5.01219e+06	3.42288e+06	5.01529e+06
FALSE	High	Master Protein	Q99623	Prohibitin-2 OS=Homo sapiens OX=9606 GN=PHB2 PE=1 SV=2	25.33	28	7	15	7	33.3	PHB2	0.323	0.000123273	2.27378e+06	1.52784e+06	1.83759e+06	2.19715e+06	7.60932e+06	6.26457e+06	6.1857e+06	6.17503e+06	1.70941e+06	1.42908e+06	1.78766e+06	1.69528e+06	6.14668e+06	4.92485e+06	3.59836e+06	5.01817e+06
FALSE	High	Master Protein	Q96FW1	Ubiquitin thioesterase OTUB1 OS=Homo sapiens OX=9606 GN=OTUB1 PE=1 SV=2	25.324	34	7	23	7	31.3	OTUB1	0.705	0.00705229	4.84691e+06	4.2401e+06	3.63408e+06	3.886e+06	5.38237e+06	5.13915e+06	6.2496e+06	6.15634e+06	4.18128e+06	4.2401e+06	3.6086e+06	3.1721e+06	4.34779e+06	4.04011e+06	3.63553e+06	5.00298e+06
FALSE	High	Master Protein	Q5T5C0	Syntaxin-binding protein 5 OS=Homo sapiens OX=9606 GN=STXBP5 PE=1 SV=1	25.295	8	6	32	6	127.5	STXBP5	2.317	0.000539357	9.38502e+06	8.88392e+06	9.83137e+06	9.96373e+06	3.8296e+06	5.26527e+06	4.1089e+06	4.18206e+06	8.09617e+06	8.88392e+06	9.76245e+06	8.13329e+06	3.02974e+06	4.12062e+06	2.38914e+06	3.39857e+06
FALSE	High	Master Protein	Q5HYI7	Metaxin-3 OS=Homo sapiens OX=9606 GN=MTX3 PE=1 SV=2	25.281	29	7	41	7	35.1	MTX3	2.237	9.23859e-06	1.14195e+07	9.9788e+06	1.07653e+07	9.64747e+06	4.98191e+06	4.65776e+06	4.60695e+06	4.4478e+06	9.85127e+06	9.9788e+06	1.06898e+07	7.87513e+06	4.0243e+06	3.66167e+06	2.67996e+06	3.61453e+06
FALSE	High	Master Protein	O75439	Mitochondrial-processing peptidase subunit beta OS=Homo sapiens OX=9606 GN=PMPCB PE=1 SV=2	25.273	18	6	17	6	54.3	PMPCB	0.776	0.00485101	4.0417e+06	3.22886e+06	3.6632e+06	3.63913e+06	5.0293e+06	4.6016e+06	4.42285e+06	4.81423e+06	3.36855e+06	3.22886e+06	3.58233e+06	2.97058e+06	4.06258e+06	3.61116e+06	2.57287e+06	3.9123e+06
FALSE	High	Master Protein	Q9Y6D5	Brefeldin A-inhibited guanine nucleotide-exchange protein 2 OS=Homo sapiens OX=9606 GN=ARFGEF2 PE=1 SV=3	25.215	5	7	22	4	201.9	ARFGEF2	0.65	0.336601	589102	1.30652e+06	592827	2.27552e+06	1.3881e+06	1.31879e+06	2.47754e+06	1.12947e+06	493993	1.30652e+06	496284	1.75282e+06	995411	998224	1.44124e+06	906023
FALSE	High	Master Protein	P06576	ATP synthase subunit beta, mitochondrial OS=Homo sapiens OX=9606 GN=ATP5F1B PE=1 SV=3	25.16	20	6	15	6	56.5	ATP5F1B	0.485	0.000780437	1.2481e+06	1.20816e+06	1.32021e+06	1.06272e+06	2.61425e+06	2.57354e+06	1.87705e+06	2.48662e+06	941596	970809	1.06931e+06	795634	2.11175e+06	2.02317e+06	1.00812e+06	1.97392e+06
FALSE	High	Master Protein	O94927	HAUS augmin-like complex subunit 5 OS=Homo sapiens OX=9606 GN=HAUS5 PE=1 SV=2	25.116	11	6	20	6	71.6	HAUS5	1.089	0.235916	3.95434e+06	3.50911e+06	3.53103e+06	3.41559e+06	3.1089e+06	3.81923e+06	3.36352e+06	2.94588e+06	3.41129e+06	3.50911e+06	3.50628e+06	2.78811e+06	2.51132e+06	3.00246e+06	1.95664e+06	2.39398e+06
FALSE	High	Master Protein	Q9Y2I1	Nischarin OS=Homo sapiens OX=9606 GN=NISCH PE=1 SV=3	25.102	6	5	25	5	166.5	NISCH	0.785	0.0294801	1.46669e+06	1.50241e+06	1.38755e+06	1.21146e+06	1.6752e+06	2.08099e+06	1.97097e+06	1.51911e+06	1.26527e+06	1.50241e+06	1.37782e+06	988902	1.31143e+06	1.63595e+06	1.14656e+06	1.23451e+06
FALSE	High	Master Protein	Q6UWP8	Suprabasin OS=Homo sapiens OX=9606 GN=SBSN PE=1 SV=2	25.09	18	3	17	3	60.5	SBSN	0.838	0.462002	547885	741107	483617	721771	2.57627e+06	381747	775580	725710	472644	741107	480226	589174	2.08106e+06	273045	451172	589752
FALSE	High	Master Protein	Q6NUQ1	RAD50-interacting protein 1 OS=Homo sapiens OX=9606 GN=RINT1 PE=1 SV=1	25.07	13	7	22	7	90.6	RINT1	0.636	0.00944283	3.83459e+06	3.68319e+06	4.48111e+06	3.92174e+06	6.87211e+06	5.05987e+06	5.41343e+06	7.15583e+06	3.28439e+06	3.60318e+06	4.40493e+06	3.12988e+06	5.55117e+06	3.97778e+06	3.07778e+06	5.7436e+06
FALSE	High	Master Protein	P04080	Cystatin-B OS=Homo sapiens OX=9606 GN=CSTB PE=1 SV=2	25.066	46	3	50	3	11.1	CSTB	1.294	0.334761	3.58812e+07	2.7856e+07	2.36792e+07	3.45595e+07	2.45749e+07	2.3406e+07	1.96768e+07	3.64115e+07	3.09536e+07	2.7856e+07	2.35132e+07	2.82105e+07	1.98512e+07	1.84004e+07	1.14464e+07	2.959e+07
FALSE	High	Master Protein	Q01813	ATP-dependent 6-phosphofructokinase, platelet type OS=Homo sapiens OX=9606 GN=PFKP PE=1 SV=2	24.989	12	7	29	5	85.5	PFKP	1.247	0.647572	6.40311e+06	5.24439e+06	6.45941e+06	2.9011e+06	5.43092e+06	4.23017e+06	3.54523e+06	5.10579e+06	5.52377e+06	5.24439e+06	6.41413e+06	2.19686e+06	4.38701e+06	3.2716e+06	1.98896e+06	4.10317e+06
FALSE	High	Master Protein	P33947	ER lumen protein-retaining receptor 2 OS=Homo sapiens OX=9606 GN=KDELR2 PE=1 SV=1	24.896	18	3	20	2	24.4	KDELR2	1.52	0.62268	1.79619e+06	900261	4.94663e+06	803698	3.60097e+06	814134	802649	859806	1.54952e+06	900261	4.91196e+06	656050	2.9088e+06	631347	466919	698726
FALSE	High	Master Protein	O15260	Surfeit locus protein 4 OS=Homo sapiens OX=9606 GN=SURF4 PE=1 SV=3	24.852	13	2	43	2	30.4	SURF4	1.188	0.0790166	4.12573e+06	3.30974e+06	3.74295e+06	3.61352e+06	3.69e+06	3.081e+06	2.83319e+06	3.11278e+06	3.55914e+06	3.30974e+06	3.71671e+06	2.94968e+06	2.98072e+06	2.4221e+06	1.64813e+06	2.52961e+06
FALSE	High	Master Protein	Q9UHB9	Signal recognition particle subunit SRP68 OS=Homo sapiens OX=9606 GN=SRP68 PE=1 SV=2	24.82	11	5	31	5	70.7	SRP68	0.968	0.523413	3.41305e+06	2.97932e+06	3.58804e+06	3.673e+06	3.88554e+06	3.3994e+06	3.84812e+06	3.17056e+06	2.94434e+06	2.97932e+06	3.56289e+06	2.99823e+06	3.13867e+06	2.62442e+06	2.23854e+06	2.57657e+06
FALSE	High	Master Protein	Q8NFQ8	Torsin-1A-interacting protein 2 OS=Homo sapiens OX=9606 GN=TOR1AIP2 PE=1 SV=1	24.79	21	6	20	6	51.2	TOR1AIP2	0.77	0.00188547	4.64964e+06	4.77395e+06	4.25347e+06	4.099e+06	5.8464e+06	5.95291e+06	5.70532e+06	5.28068e+06	3.98119e+06	4.67319e+06	4.04162e+06	3.14069e+06	4.72263e+06	4.66489e+06	3.24469e+06	4.14562e+06
FALSE	High	Master Protein	O00273	DNA fragmentation factor subunit alpha OS=Homo sapiens OX=9606 GN=DFFA PE=1 SV=1	24.749	20	5	31	5	36.5	DFFA	0.852	0.0134454	4.21666e+06	4.72504e+06	4.75621e+06	4.15028e+06	5.1509e+06	5.1258e+06	5.45064e+06	5.32347e+06	3.63758e+06	4.72504e+06	4722864	3.38783e+06	4.16081e+06	4.02961e+06	3.17076e+06	4.32614e+06
FALSE	High	Master Protein	Q96K37	Solute carrier family 35 member E1 OS=Homo sapiens OX=9606 GN=SLC35E1 PE=1 SV=2	24.734	11	3	34	3	44.7	SLC35E1	1.304	0.0154932	3.41657e+06	2.9314e+06	3.93331e+06	3.14376e+06	2.35183e+06	2.49698e+06	2.53057e+06	2.85389e+06	2.94737e+06	2.9314e+06	3.90574e+06	2.56622e+06	1899765	1.96298e+06	1.47209e+06	2.31923e+06
FALSE	High	Master Protein	Q9H1A4	Anaphase-promoting complex subunit 1 OS=Homo sapiens OX=9606 GN=ANAPC1 PE=1 SV=1	24.724	5	6	13	6	216.4	ANAPC1	0.601	0.000565866	1.63984e+06	1.50821e+06	1.92172e+06	1.6861e+06	2.72542e+06	3.31343e+06	2.81113e+06	2.51098e+06	1.30236e+06	1.37913e+06	1.6733e+06	1306921	2.10327e+06	2493832	1.56404e+06	1.82303e+06
FALSE	High	Master Protein	P51148	Ras-related protein Rab-5C OS=Homo sapiens OX=9606 GN=RAB5C PE=1 SV=2	24.714	31	5	36	4	23.5	RAB5C	0.788	0.0892978	6.22238e+06	4.54213e+06	4.86448e+06	5.21695e+06	6.17179e+06	5.2599e+06	7.11148e+06	6.62695e+06	5.36786e+06	4.54213e+06	4.83038e+06	4.14694e+06	4.98547e+06	4.13503e+06	4.13691e+06	5.38543e+06
FALSE	High	Master Protein	Q6PJG6	BRCA1-associated ATM activator 1 OS=Homo sapiens OX=9606 GN=BRAT1 PE=1 SV=2	24.609	15	7	13	7	88.1	BRAT1	0.56	0.0419904	1.0624e+06	1.3105e+06	1.87077e+06	1.01157e+06	2.92441e+06	1.67611e+06	1.66578e+06	2.64493e+06	730976	1.1104e+06	1.57135e+06	699749	2.358e+06	1.29379e+06	850895	2.03095e+06
FALSE	High	Master Protein	Q7Z4W1	L-xylulose reductase OS=Homo sapiens OX=9606 GN=DCXR PE=1 SV=2	24.606	28	4	20	4	25.9	DCXR	1.117	0.225982	6.81798e+07	8.39958e+07	7.3377e+07	8.60727e+07	4.8938e+07	7.29828e+07	7.7789e+07	6.77224e+07	5.87999e+07	8.39059e+07	7.27156e+07	7.01965e+07	3.94856e+07	5.72563e+07	4.51826e+07	5.49411e+07
FALSE	High	Master Protein	P05166	Propionyl-CoA carboxylase beta chain, mitochondrial OS=Homo sapiens OX=9606 GN=PCCB PE=1 SV=3	24.573	17	5	19	5	58.2	PCCB	0.972	0.584535	2.06692e+06	2.38602e+06	2.15599e+06	2.4455e+06	2.49372e+06	2.22334e+06	2.16621e+06	2.44835e+06	1.78307e+06	2.38602e+06	2.05716e+06	1.99624e+06	1.88978e+06	1.74787e+06	1.22913e+06	1.98967e+06
FALSE	High	Master Protein	Q13505	Metaxin-1 OS=Homo sapiens OX=9606 GN=MTX1 PE=1 SV=3	24.563	13	5	27	5	51.4	MTX1	0.991	0.771295	2.74544e+06	2.64329e+06	2.77753e+06	2.94312e+06	2.93999e+06	2.26674e+06	3.90444e+06	2.64273e+06	2.33238e+06	2.55083e+06	2.60161e+06	2.3855e+06	2.30853e+06	1.73908e+06	2.2713e+06	2.1317e+06
FALSE	High	Master Protein	O14925	Mitochondrial import inner membrane translocase subunit Tim23 OS=Homo sapiens OX=9606 GN=TIMM23 PE=1 SV=1	24.441	59	7	32	7	21.9	TIMM23	0.523	0.000641347	8.77279e+06	7.00468e+06	9.61582e+06	9.27228e+06	2.26833e+07	1.59505e+07	1.56942e+07	1.86399e+07	7.38816e+06	6.85697e+06	9.41717e+06	7.40931e+06	1.83232e+07	1.24659e+07	9.12631e+06	1.50322e+07
FALSE	High	Master Protein	P61224	Ras-related protein Rap-1b OS=Homo sapiens OX=9606 GN=RAP1B PE=1 SV=1	24.432	24	5	36	5	20.8	RAP1B	1.606	0.00511181	1.24469e+07	8.94315e+06	8.84264e+06	1.22093e+07	6.65483e+06	5.01496e+06	6.36264e+06	6.8658e+06	1.07376e+07	8.81423e+06	8.78065e+06	9.96633e+06	5.37566e+06	3.94247e+06	3.70129e+06	5.57952e+06
FALSE	High	Master Protein	Q6P2Q9	Pre-mRNA-processing-splicing factor 8 OS=Homo sapiens OX=9606 GN=PRPF8 PE=1 SV=2	24.431	4	5	12	5	273.4	PRPF8	0.409	0.000585059	870308	607405	612235	837944	1.63823e+06	1.87066e+06	1.95338e+06	1.4774e+06	695832	397913	296742	454991	1.32334e+06	1.44803e+06	1.12344e+06	1.13943e+06
FALSE	High	Master Protein	Q15042	Rab3 GTPase-activating protein catalytic subunit OS=Homo sapiens OX=9606 GN=RAB3GAP1 PE=1 SV=3	24.396	12	7	18	7	110.5	RAB3GAP1	1.181	0.471793	2.79237e+06	3.5454e+06	3.69294e+06	2.76519e+06	2.54411e+06	2.78776e+06	3.9642e+06	2.33437e+06	2.36403e+06	3.5454e+06	3.52314e+06	2.15452e+06	2.00999e+06	2067785	2.30606e+06	1.81182e+06
FALSE	High	Master Protein	Q96G61	Diphosphoinositol polyphosphate phosphohydrolase 3-beta OS=Homo sapiens OX=9606 GN=NUDT11 PE=1 SV=1	24.377	38	6	25	5	18.5	NUDT11	1.305	0.150335	5.67972e+06	7.07482e+06	4.24445e+06	6.32736e+06	4.66912e+06	4.51709e+06	4.88652e+06	4.51764e+06	4.89972e+06	7.07482e+06	4.21469e+06	5.16495e+06	3.77164e+06	3.55108e+06	2.8426e+06	3.67129e+06
FALSE	High	Master Protein	P53701	Holocytochrome c-type synthase OS=Homo sapiens OX=9606 GN=HCCS PE=1 SV=1	24.36	26	5	26	5	30.6	HCCS	0.762	0.178124	5.93449e+06	7.31236e+06	9.14188e+06	6.27997e+06	9.11116e+06	8.68441e+06	6.72829e+06	1.09378e+07	5.08311e+06	7.21136e+06	8.91398e+06	5.0586e+06	7.35984e+06	6.82719e+06	3.91399e+06	8.88865e+06
FALSE	High	Master Protein	Q70CQ3	Ubiquitin carboxyl-terminal hydrolase 30 OS=Homo sapiens OX=9606 GN=USP30 PE=1 SV=1	24.327	16	5	18	5	58.5	USP30	2.974	0.000218323	7.82469e+06	7.37001e+06	8.20782e+06	6.87681e+06	2.81409e+06	3.01119e+06	2.0994e+06	2.3176e+06	6.75012e+06	7.24536e+06	8.15028e+06	5.61346e+06	2.21505e+06	2.36723e+06	1.15212e+06	1.87524e+06
FALSE	High	Master Protein	O00151	PDZ and LIM domain protein 1 OS=Homo sapiens OX=9606 GN=PDLIM1 PE=1 SV=4	24.294	23	5	31	5	36	PDLIM1	1.094	0.0575317	5.60096e+06	5569443	6.09365e+06	5.34881e+06	5.34035e+06	4.51272e+06	4.88469e+06	5.35656e+06	4.83177e+06	5569443	6.05093e+06	4.36617e+06	4.19815e+06	3.54765e+06	2.80363e+06	4.35303e+06
FALSE	High	Master Protein	Q9H9B4	Sideroflexin-1 OS=Homo sapiens OX=9606 GN=SFXN1 PE=1 SV=4	24.212	28	6	18	6	35.6	SFXN1	0.723	0.0183376	4.33922e+06	4.15645e+06	5.73567e+06	4.35908e+06	7.58774e+06	5.75723e+06	5.94197e+06	6.09251e+06	3.54322e+06	3.97679e+06	5.64528e+06	3.45818e+06	6129248	4.44444e+06	3.40505e+06	4.78386e+06
FALSE	High	Master Protein	Q9Y6E2	eIF5-mimic protein 1 OS=Homo sapiens OX=9606 GN=BZW2 PE=1 SV=1	24.131	20	7	29	6	48.1	BZW2	0.734	0.0225171	4.44746e+06	5.38995e+06	4.54082e+06	3.5893e+06	6.69489e+06	6.06387e+06	6.09731e+06	6.13969e+06	3.78606e+06	5.25863e+06	4.47343e+06	2.85137e+06	5.40802e+06	4.76707e+06	3.54694e+06	4.98945e+06
FALSE	High	Master Protein	P61247	40S ribosomal protein S3a OS=Homo sapiens OX=9606 GN=RPS3A PE=1 SV=2	24.068	28	7	23	7	29.9	RPS3A	0.961	0.532344	6.47311e+06	5.39474e+06	6.08501e+06	5.96637e+06	5.30171e+06	5.45462e+06	7.20512e+06	8.41595e+06	5.58416e+06	5.25047e+06	6.04235e+06	4.87028e+06	4.2339e+06	4.17025e+06	4.13078e+06	6.78026e+06
FALSE	High	Master Protein	Q8NBM4	Ubiquitin-associated domain-containing protein 2 OS=Homo sapiens OX=9606 GN=UBAC2 PE=1 SV=1	23.953	25	6	34	6	38.9	UBAC2	1.224	0.050837	5.17634e+06	5.56422e+06	5.67964e+06	5.09391e+06	4.7429e+06	3.33321e+06	4.06453e+06	4.73082e+06	4.43301e+06	5.56422e+06	5.63982e+06	4.1052e+06	3.83123e+06	2.47875e+06	2.27602e+06	3.78192e+06
FALSE	High	Master Protein	O60701	UDP-glucose 6-dehydrogenase OS=Homo sapiens OX=9606 GN=UGDH PE=1 SV=1	23.857	19	6	16	6	55	UGDH	0.544	0.0119003	2.0699e+06	2.06532e+06	2.59391e+06	2.12384e+06	3.37623e+06	4.8313e+06	4.40149e+06	2.90687e+06	1.6772e+06	2.02666e+06	2.42224e+06	1.52435e+06	2.7017e+06	3.79809e+06	2.47744e+06	2.25203e+06
FALSE	High	Master Protein	P63173	60S ribosomal protein L38 OS=Homo sapiens OX=9606 GN=RPL38 PE=1 SV=2	23.851	51	5	103	5	8.2	RPL38	1.035	0.507575	3.71526e+07	3.49353e+07	2.94918e+07	3.20057e+07	3.26314e+07	3.20153e+07	3.30209e+07	3.03448e+07	3.20504e+07	3.49353e+07	2.92851e+07	2.61259e+07	2.63591e+07	2.51686e+07	1.9209e+07	2.46598e+07
FALSE	High	Master Protein	Q9H910	Jupiter microtubule associated homolog 2 OS=Homo sapiens OX=9606 GN=JPT2 PE=1 SV=1	23.825	45	5	34	5	20.1	JPT2	1.198	0.350134	6.40368e+06	6.72748e+06	5.39236e+06	7.51483e+06	7.60912e+06	5.1842e+06	5.78986e+06	4.37082e+06	5.52426e+06	6.72748e+06	5354558	6.13428e+06	6.14652e+06	4.07552e+06	3.36809e+06	3.53151e+06
FALSE	High	Master Protein	P53621	Coatomer subunit alpha OS=Homo sapiens OX=9606 GN=COPA PE=1 SV=2	23.798	6	6	19	6	138.3	COPA	1.068	0.854258	3.14097e+06	3032986	3.16399e+06	3.28491e+06	2.90399e+06	3.83718e+06	2.79343e+06	3.00054e+06	2.70961e+06	3032986	3.14181e+06	2.68144e+06	2.3458e+06	3.01657e+06	1.625e+06	2.43841e+06
FALSE	High	Master Protein	P10155	RNA-binding protein RO60 OS=Homo sapiens OX=9606 GN=RO60 PE=1 SV=2	23.777	13	6	15	6	60.6	RO60	0.628	0.00277676	4.24686e+06	4.71281e+06	4.24218e+06	3.3912e+06	5.55872e+06	7.46832e+06	7.20084e+06	6.33497e+06	3.66364e+06	4.71281e+06	4.0853e+06	2.68268e+06	4.49024e+06	5.87117e+06	4188887	5.14815e+06
FALSE	High	Master Protein	Q92575	UBX domain-containing protein 4 OS=Homo sapiens OX=9606 GN=UBXN4 PE=1 SV=2	23.743	11	3	54	3	56.7	UBXN4	0.971	0.953678	7.38445e+06	6.94389e+06	5.32257e+06	5.12198e+06	5.6219e+06	6.21297e+06	6.5012e+06	6.30722e+06	6.37034e+06	6.85991e+06	5.28525e+06	4.13094e+06	4.54127e+06	4.88428e+06	3.78189e+06	5.12559e+06
FALSE	High	Master Protein	Q08J23	RNA cytosine C(5)-methyltransferase NSUN2 OS=Homo sapiens OX=9606 GN=NSUN2 PE=1 SV=2	23.707	12	7	18	7	86.4	NSUN2	0.745	0.000977032	5.37374e+06	5.13591e+06	4.59596e+06	4.79868e+06	6.70149e+06	6.86246e+06	6.63241e+06	6.03062e+06	4.63576e+06	5.08698e+06	4.56374e+06	3.83542e+06	5.41335e+06	5.39488e+06	3.85822e+06	4.81962e+06
FALSE	High	Master Protein	P08559	Pyruvate dehydrogenase E1 component subunit alpha, somatic form, mitochondrial OS=Homo sapiens OX=9606 GN=PDHA1 PE=1 SV=3	23.681	22	7	23	7	43.3	PDHA1	0.575	0.0173621	5.21914e+06	4.77104e+06	4.47599e+06	3.88192e+06	8.40703e+06	7.67273e+06	9.47952e+06	5.36991e+06	4.42402e+06	4.53453e+06	4.23074e+06	2.89252e+06	6.69532e+06	5.95301e+06	5.50985e+06	4.17444e+06
FALSE	High	Master Protein	P28066	Proteasome subunit alpha type-5 OS=Homo sapiens OX=9606 GN=PSMA5 PE=1 SV=3	23.668	22	4	33	4	26.4	PSMA5	0.625	0.00423027	4.92842e+06	3.92102e+06	4.48807e+06	4.18198e+06	6.64519e+06	5.63352e+06	8.14348e+06	7.23857e+06	4.25159e+06	3.92102e+06	4.45661e+06	3.41371e+06	5.36787e+06	4.42875e+06	4.73724e+06	5.88246e+06
FALSE	High	Master Protein	Q6NUK1	Calcium-binding mitochondrial carrier protein SCaMC-1 OS=Homo sapiens OX=9606 GN=SLC25A24 PE=1 SV=2	23.608	19	6	13	6	53.3	SLC25A24	0.411	0.0219844	3.0132e+06	2.685e+06	2.88354e+06	3.14933e+06	8.1654e+06	6.30181e+06	3.84498e+06	8.70897e+06	2.56429e+06	2.5373e+06	2.81781e+06	2.38305e+06	6.59587e+06	4.95413e+06	2.18489e+06	7.07739e+06
FALSE	High	Master Protein	Q53R41	FAST kinase domain-containing protein 1, mitochondrial OS=Homo sapiens OX=9606 GN=FASTKD1 PE=1 SV=1	23.47	9	7	18	7	97.3	FASTKD1	0.638	0.023601	3.41397e+06	3.87369e+06	5.08209e+06	3.06547e+06	6.29664e+06	6.56689e+06	5.1544e+06	5.02427e+06	2.80207e+06	3.82256e+06	5.04647e+06	2.3541e+06	5.08632e+06	5.16252e+06	2.92777e+06	4.04983e+06
FALSE	High	Master Protein	Q96RT1	Erbin OS=Homo sapiens OX=9606 GN=ERBIN PE=1 SV=2	23.461	7	8	17	8	158.2	ERBIN	0.655	0.000745588	2.2484e+06	2.31537e+06	2.79509e+06	2.57807e+06	4.1768e+06	3.56013e+06	3.91243e+06	3.48264e+06	1.66938e+06	2.31537e+06	2.64424e+06	2.03424e+06	3.37395e+06	2.79877e+06	2.27595e+06	2.78684e+06
FALSE	High	Master Protein	O60256	Phosphoribosyl pyrophosphate synthase-associated protein 2 OS=Homo sapiens OX=9606 GN=PRPSAP2 PE=1 SV=1	23.46	21	6	26	5	40.9	PRPSAP2	0.588	0.0306271	2.89311e+06	1.72655e+06	1.95956e+06	1.45367e+06	3.30906e+06	2.95643e+06	3.94917e+06	2.8633e+06	2.4958e+06	1.71354e+06	1.8761e+06	936090	2.67301e+06	2.32417e+06	2.29732e+06	2.21322e+06
FALSE	High	Master Protein	P27797	Calreticulin OS=Homo sapiens OX=9606 GN=CALR PE=1 SV=1	23.437	23	8	21	8	48.1	CALR	8.662	4.18653e-05	1.21628e+07	1.67601e+07	1.51365e+07	1.71923e+07	1.1993e+06	1.68448e+06	2.00716e+06	2.20321e+06	1.04925e+07	1.67601e+07	1.50304e+07	1.40339e+07	789705	917419	1.03328e+06	1.65908e+06
FALSE	High	Master Protein	Q9UBB6	Neurochondrin OS=Homo sapiens OX=9606 GN=NCDN PE=1 SV=1	23.39	12	6	26	6	78.8	NCDN	0.86	0.133381	2.01498e+06	2.49384e+06	2.5541e+06	2.72141e+06	3.94582e+06	2.81349e+06	3.05796e+06	2.43188e+06	1.73179e+06	2.43765e+06	2.5362e+06	2.22146e+06	3.18737e+06	2.21181e+06	1.77888e+06	1.97628e+06
FALSE	High	Master Protein	Q15165	Serum paraoxonase/arylesterase 2 OS=Homo sapiens OX=9606 GN=PON2 PE=1 SV=4	23.365	17	4	20	4	39.4	PON2	0.915	0.124241	4.03656e+06	4.35156e+06	4.28017e+06	3.80137e+06	4.78797e+06	4.30728e+06	4.97684e+06	4.1211e+06	3.48222e+06	4.35156e+06	4.25017e+06	3103015	3.86764e+06	3386138	2.89514e+06	3.34903e+06
FALSE	High	Master Protein	Q96JB2	Conserved oligomeric Golgi complex subunit 3 OS=Homo sapiens OX=9606 GN=COG3 PE=1 SV=3	23.357	10	7	22	7	94	COG3	2.202	0.186858	3.09194e+06	1.09225e+07	1.479e+07	1.02457e+07	4.90253e+06	3.75555e+06	4.70819e+06	5.63397e+06	2.49705e+06	1.07668e+07	1.45768e+07	8.36342e+06	3.96018e+06	2.94601e+06	2.65979e+06	4.57847e+06
FALSE	High	Master Protein	P57740	Nuclear pore complex protein Nup107 OS=Homo sapiens OX=9606 GN=NUP107 PE=1 SV=1	23.264	11	8	28	8	106.3	NUP107	1.127	0.225936	6.47875e+06	5.59952e+06	6.8615e+06	6.55686e+06	6.22297e+06	5.37593e+06	6.44026e+06	4.45497e+06	5.58902e+06	5.59952e+06	6.8134e+06	5.35229e+06	5.02681e+06	4.22625e+06	3.74645e+06	3.61582e+06
FALSE	High	Master Protein	Q9UHW5	GPN-loop GTPase 3 OS=Homo sapiens OX=9606 GN=GPN3 PE=1 SV=2	23.235	24	4	16	4	32.7	GPN3	0.489	0.00476518	4.09192e+06	2.23365e+06	3.32179e+06	3.01913e+06	6.82937e+06	4.90978e+06	7.88757e+06	6.14322e+06	3529973	2.04376e+06	3.29851e+06	2.46448e+06	5.51665e+06	3.85184e+06	4.58837e+06	4.99232e+06
FALSE	High	Master Protein	P41240	Tyrosine-protein kinase CSK OS=Homo sapiens OX=9606 GN=CSK PE=1 SV=1	23.214	17	6	26	6	50.7	CSK	0.682	0.00282644	2.81724e+06	2.49862e+06	2.4399e+06	2.55999e+06	3.46063e+06	3.9216e+06	4.47497e+06	3.50829e+06	2430348	2.49862e+06	2.4228e+06	2.08969e+06	2.75185e+06	3.08294e+06	2.60319e+06	2.85103e+06
FALSE	High	Master Protein	P35998	26S proteasome regulatory subunit 7 OS=Homo sapiens OX=9606 GN=PSMC2 PE=1 SV=3	23.119	18	6	27	6	48.6	PSMC2	0.779	0.00737355	6.10049e+06	5.3345e+06	6.27237e+06	6.38699e+06	7.97294e+06	8.9481e+06	6.90274e+06	7.91372e+06	5.2627e+06	5.3345e+06	6.2284e+06	5.21363e+06	6.44041e+06	7.03448e+06	3.98613e+06	6.43112e+06
FALSE	High	Master Protein	Q6PI48	Aspartate--tRNA ligase, mitochondrial OS=Homo sapiens OX=9606 GN=DARS2 PE=1 SV=1	23.093	16	8	23	8	73.5	DARS2	0.892	0.256726	5.74138e+06	5.45272e+06	4.98204e+06	6.49621e+06	5.55172e+06	7.61237e+06	5.5962e+06	7.02569e+06	4.842e+06	5.36391e+06	4.93423e+06	5.30279e+06	4.42465e+06	5.98441e+06	3.24669e+06	5.70946e+06
FALSE	High	Master Protein	Q969Z3	Mitochondrial amidoxime reducing component 2 OS=Homo sapiens OX=9606 GN=MTARC2 PE=1 SV=1	22.99	21	8	34	8	38	MTARC2	0.654	0.0497839	3.18019e+07	4.50284e+07	4.83277e+07	3.05537e+07	4.29762e+07	5.8968e+07	6.27227e+07	5.68055e+07	2.74345e+07	4.50284e+07	4.79889e+07	2.49407e+07	3.47155e+07	4.6245e+07	3.64795e+07	4.60417e+07
FALSE	High	Master Protein	P61106	Ras-related protein Rab-14 OS=Homo sapiens OX=9606 GN=RAB14 PE=1 SV=4	22.976	39	6	27	5	23.9	RAB14	1.489	0.0176761	8.90756e+06	6.83123e+06	6.2703e+06	7.64698e+06	5.42612e+06	4.07002e+06	4.34457e+06	6.11639e+06	7.68428e+06	6.83123e+06	6.22635e+06	6.24215e+06	4.38313e+06	3.19962e+06	2.52734e+06	4.97051e+06
FALSE	High	Master Protein	O14880	Microsomal glutathione S-transferase 3 OS=Homo sapiens OX=9606 GN=MGST3 PE=1 SV=1	22.97	18	3	35	3	16.5	MGST3	1.371	0.166465	1.08262e+07	7.90257e+06	7.36673e+06	8.95788e+06	9.66788e+06	5.66394e+06	3.92611e+06	6.65383e+06	9.33939e+06	7.90257e+06	7.31509e+06	7.31222e+06	7.80955e+06	4452667	2.28391e+06	5.40726e+06
FALSE	High	Master Protein	Q7Z4H3	5'-deoxynucleotidase HDDC2 OS=Homo sapiens OX=9606 GN=HDDC2 PE=1 SV=1	22.914	44	7	47	7	23.4	HDDC2	1.076	0.893724	1.02706e+07	9.51495e+06	9.42063e+06	8.38857e+06	8.6505e+06	8.94235e+06	1.12192e+07	8.52378e+06	8.8601e+06	9.51495e+06	9.35458e+06	6.8475e+06	6.98772e+06	7.02996e+06	6.52647e+06	6.92689e+06
FALSE	High	Master Protein	Q9NS69	Mitochondrial import receptor subunit TOM22 homolog OS=Homo sapiens OX=9606 GN=TOMM22 PE=1 SV=3	22.891	37	3	50	3	15.5	TOMM22	1.599	0.0173708	1.51509e+07	1.27943e+07	1.39495e+07	1.3391e+07	1.09065e+07	6.95576e+06	7.4525e+06	9.80867e+06	1.30542e+07	1.27943e+07	1.38158e+07	1.08174e+07	8.7046e+06	5.28773e+06	4.21653e+06	7.96922e+06
FALSE	High	Master Protein	O60488	Long-chain-fatty-acid--CoA ligase 4 OS=Homo sapiens OX=9606 GN=ACSL4 PE=1 SV=2	22.89	13	7	23	5	79.1	ACSL4	0.706	0.168458	1.62827e+06	1.16753e+06	1.26391e+06	1.36425e+06	2.20064e+06	1.70377e+06	1.18645e+06	2.03033e+06	1.38518e+06	1.03652e+06	1.12444e+06	1.01498e+06	1.77764e+06	1.26046e+06	575330	1.58077e+06
FALSE	High	Master Protein	Q9NRK6	ATP-binding cassette sub-family B member 10, mitochondrial OS=Homo sapiens OX=9606 GN=ABCB10 PE=1 SV=2	22.865	12	6	17	6	79.1	ABCB10	0.525	0.375708	1.50796e+06	804302	946404	799925	1.68302e+06	2.20064e+06	1.64032e+06	565974	1.19114e+06	779798	869349	465326	1.25214e+06	1.73002e+06	952335	349510
FALSE	High	Master Protein	Q15942	Zyxin OS=Homo sapiens OX=9606 GN=ZYX PE=1 SV=1	22.852	17	6	37	6	61.2	ZYX	1.618	0.00234691	8.37305e+06	7.97867e+06	8.33177e+06	6.36742e+06	4.49885e+06	5.24076e+06	5.2122e+06	4.87263e+06	7.22317e+06	7.97867e+06	8.27336e+06	5.19765e+06	3.63409e+06	4.11999e+06	3.03205e+06	3.95977e+06
FALSE	High	Master Protein	P25054	Adenomatous polyposis coli protein OS=Homo sapiens OX=9606 GN=APC PE=1 SV=2	22.806	3	6	16	6	311.5	APC	0.82	0.334091	1.09567e+06	1.04293e+06	948144	537510	1.17513e+06	1.25053e+06	1.49148e+06	701374	945202	1.04293e+06	761720	349941	877940	937546	867629	492558
FALSE	High	Master Protein	Q9P289	Serine/threonine-protein kinase 26 OS=Homo sapiens OX=9606 GN=STK26 PE=1 SV=2	22.775	16	6	31	3	46.5	STK26	0.869	0.0464152	4.47153e+06	4.26496e+06	4.83635e+06	3.75895e+06	5.12776e+06	4.91232e+06	5.36535e+06	4.92992e+06	3.85745e+06	4.26496e+06	4802442	3.06839e+06	4.14212e+06	3.86179e+06	3.12114e+06	4.00632e+06
FALSE	High	Master Protein	Q8WW12	PEST proteolytic signal-containing nuclear protein OS=Homo sapiens OX=9606 GN=PCNP PE=1 SV=2	22.763	37	5	27	5	18.9	PCNP	1.62	0.000568261	4.34872e+06	4.90087e+06	4.22307e+06	3.76776e+06	2.88491e+06	2.78095e+06	2.4726e+06	2.51539e+06	3.70247e+06	4.90087e+06	3.94042e+06	3.0477e+06	2.31964e+06	2.18622e+06	1.37291e+06	2.01054e+06
FALSE	High	Master Protein	Q8WTW3	Conserved oligomeric Golgi complex subunit 1 OS=Homo sapiens OX=9606 GN=COG1 PE=1 SV=1	22.748	11	8	23	8	108.9	COG1	0.841	0.0257618	2.7455e+06	2.16358e+06	2.63613e+06	2.82908e+06	3.61173e+06	3.08027e+06	3.32204e+06	2.96476e+06	2.15329e+06	1.98914e+06	2.49643e+06	2.21444e+06	2.9175e+06	2.42153e+06	1.85953e+06	2.33557e+06
FALSE	High	Master Protein	P58107	Epiplakin OS=Homo sapiens OX=9606 GN=EPPK1 PE=1 SV=3	22.696	10	5	10	5	555.3	EPPK1	0.313	0.038699	747999	2.2597e+06	560448	657572	1.72719e+06	2.27223e+06	2.21087e+06	4.8822e+06	541525	2.22132e+06	556519	536769	1.27812e+06	1.7863e+06	1.28611e+06	3.96754e+06
FALSE	High	Master Protein	O95140	Mitofusin-2 OS=Homo sapiens OX=9606 GN=MFN2 PE=1 SV=3	22.681	10	6	32	5	86.3	MFN2	1.046	0.853379	4.4488e+06	4.45914e+06	4.70325e+06	3.42721e+06	4.25393e+06	4.48003e+06	3.69501e+06	4.25838e+06	3.83784e+06	4.45914e+06	4.67028e+06	2.7976e+06	3.36023e+06	3.4349e+06	2.04851e+06	3.4606e+06
FALSE	High	Master Protein	P48735	Isocitrate dehydrogenase [NADP], mitochondrial OS=Homo sapiens OX=9606 GN=IDH2 PE=1 SV=2	22.659	15	5	25	5	50.9	IDH2	0.682	0.0480028	4.00347e+06	3.70927e+06	3.45188e+06	5.26969e+06	6.48904e+06	4.43825e+06	5.92248e+06	5.39069e+06	3.45367e+06	3.6454e+06	3.32234e+06	4.30159e+06	5.24174e+06	3.43181e+06	3.44524e+06	4.38077e+06
FALSE	High	Master Protein	Q9NP72	Ras-related protein Rab-18 OS=Homo sapiens OX=9606 GN=RAB18 PE=1 SV=1	22.62	40	7	22	7	23	RAB18	1.226	0.0673139	9.60427e+06	7.42919e+06	8.27089e+06	8.30961e+06	6.9302e+06	5.13028e+06	6.59494e+06	7.86992e+06	8.28531e+06	7.42919e+06	8.2129e+06	6.78305e+06	5.5981e+06	4.03314e+06	3.83642e+06	6.39553e+06
FALSE	High	Master Protein	P51149	Ras-related protein Rab-7a OS=Homo sapiens OX=9606 GN=RAB7A PE=1 SV=1	22.603	33	6	39	6	23.5	RAB7A	0.761	0.00849416	1.20896e+07	1.07038e+07	1.18143e+07	1.1814e+07	1.5974e+07	1.54039e+07	1.28393e+07	1.56279e+07	1.04293e+07	1.07038e+07	1.17315e+07	9.64365e+06	1.29035e+07	1.21097e+07	7.46889e+06	1.27001e+07
FALSE	High	Master Protein	Q9BZX2	Uridine-cytidine kinase 2 OS=Homo sapiens OX=9606 GN=UCK2 PE=1 SV=1	22.565	28	6	32	6	29.3	UCK2	0.899	0.304907	1.15699e+07	9.04942e+06	1.0717e+07	1.01587e+07	1.26766e+07	9.58808e+06	1.0636e+07	1.36306e+07	9.98102e+06	9.04942e+06	1.06419e+07	8.18058e+06	1.0161e+07	7475457	6.17968e+06	1.1077e+07
FALSE	High	Master Protein	Q5VT66	Mitochondrial amidoxime-reducing component 1 OS=Homo sapiens OX=9606 GN=MTARC1 PE=1 SV=1	22.522	20	5	28	5	37.5	MTARC1	1.349	0.003336	6.36741e+06	5.82303e+06	5.86861e+06	6.47009e+06	4.44814e+06	4.22509e+06	4.61447e+06	5.2343e+06	5.36188e+06	5.82303e+06	5.82747e+06	5.2503e+06	3.59313e+06	3.21485e+06	2.68175e+06	4.25368e+06
FALSE	High	Master Protein	Q9NRA8	Eukaryotic translation initiation factor 4E transporter OS=Homo sapiens OX=9606 GN=EIF4ENIF1 PE=1 SV=2	22.491	10	7	14	7	108.1	EIF4ENIF1	2.088	0.0231693	2.9521e+06	2.91257e+06	2.70865e+06	2.72345e+06	1.26379e+06	1.4397e+06	1.95303e+06	811012	2.28105e+06	2.85354e+06	2.56676e+06	2.21982e+06	720453	987010	1.00118e+06	275092
FALSE	High	Master Protein	Q9UNS1	Protein timeless homolog OS=Homo sapiens OX=9606 GN=TIMELESS PE=1 SV=2	22.49	10	7	24	7	138.6	TIMELESS	0.641	0.00241093	1.6935e+06	1.82048e+06	1.34639e+06	1.51754e+06	2.5898e+06	2.41461e+06	2.15946e+06	2.63328e+06	1.37899e+06	1.56374e+06	1.32042e+06	1.09486e+06	2.09199e+06	1.89823e+06	1.2562e+06	2.13995e+06
FALSE	High	Master Protein	P68036	Ubiquitin-conjugating enzyme E2 L3 OS=Homo sapiens OX=9606 GN=UBE2L3 PE=1 SV=1	22.48	42	6	22	6	17.9	UBE2L3	0.832	0.482607	1.27606e+07	6.98617e+06	6.5905e+06	9.35368e+06	1.03804e+07	8.18778e+06	9.08857e+06	1.20775e+07	1.10082e+07	6.98617e+06	6.50938e+06	7.56173e+06	8.38513e+06	6.43676e+06	5.28702e+06	9.81486e+06
FALSE	High	Master Protein	P31323	cAMP-dependent protein kinase type II-beta regulatory subunit OS=Homo sapiens OX=9606 GN=PRKAR2B PE=1 SV=3	22.469	12	3	40	1	46.3	PRKAR2B
FALSE	High	Master Protein	Q96F07	Cytoplasmic FMR1-interacting protein 2 OS=Homo sapiens OX=9606 GN=CYFIP2 PE=1 SV=2	22.453	8	8	22	2	148.3	CYFIP2	1.369	0.0879065	472493	442694	469481	346164	235788	343172	410217	323313	272808	442694	466189	282570	119070	269782	151996	151858
FALSE	High	Master Protein	O94874	E3 UFM1-protein ligase 1 OS=Homo sapiens OX=9606 GN=UFL1 PE=1 SV=2	22.448	12	7	13	7	89.5	UFL1	1.143	0.671152	3.39488e+06	2.50028e+06	4.01125e+06	3.91133e+06	3.55635e+06	3.20808e+06	2.98101e+06	3.17083e+06	2.92866e+06	2.34657e+06	3.91004e+06	3.19278e+06	2872758	2.52201e+06	1.73412e+06	2.49002e+06
FALSE	High	Master Protein	Q5T5Y3	Calmodulin-regulated spectrin-associated protein 1 OS=Homo sapiens OX=9606 GN=CAMSAP1 PE=1 SV=2	22.444	8	8	21	8	177.9	CAMSAP1	1.089	0.770754	4.55173e+06	4.20773e+06	4.04642e+06	3.45365e+06	3.72116e+06	3.85769e+06	3.32884e+06	4.94455e+06	3.83845e+06	4.14842e+06	3.8858e+06	2.78311e+06	2.80269e+06	2.95702e+06	1.87936e+06	3.80601e+06
FALSE	High	Master Protein	Q15181	Inorganic pyrophosphatase OS=Homo sapiens OX=9606 GN=PPA1 PE=1 SV=2	22.424	27	6	37	5	32.6	PPA1	2.236	0.000303598	1.08931e+07	1.16786e+07	1.16991e+07	9.00458e+06	5.06071e+06	4.60335e+06	6.43877e+06	5.02734e+06	9.39716e+06	1.16786e+07	1.15274e+07	7.29563e+06	4014778	3.57862e+06	3.71936e+06	3.98071e+06
FALSE	High	Master Protein	Q86Y46	Keratin, type II cytoskeletal 73 OS=Homo sapiens OX=9606 GN=KRT73 PE=1 SV=1	22.405	10	7	82	1	58.9	KRT73	0.669	0.171384	1.13698e+07	1.41833e+07	1.021e+07	1.75652e+07	3.34634e+07	1.20666e+07	1.61631e+07	2.22591e+07	9.80842e+06	1.41833e+07	1.01384e+07	1.43383e+07	2.70312e+07	9.4861e+06	9.40245e+06	1.80889e+07
FALSE	High	Master Protein	Q9Y2X3	Nucleolar protein 58 OS=Homo sapiens OX=9606 GN=NOP58 PE=1 SV=1	22.394	11	4	19	4	59.5	NOP58	0.919	0.916236	2.03065e+06	1.64358e+06	1.55126e+06	2.46462e+06	1.98663e+06	2.34586e+06	1.46544e+06	1.99053e+06	1.75178e+06	1.61278e+06	1.54038e+06	2.01184e+06	1.60477e+06	1.84418e+06	779516	1.61762e+06
FALSE	High	Master Protein	Q9H223	EH domain-containing protein 4 OS=Homo sapiens OX=9606 GN=EHD4 PE=1 SV=1	22.38	15	7	19	7	61.1	EHD4	1.057	0.81247	6.92131e+06	7.06091e+06	7.40501e+06	6.18778e+06	6.07977e+06	7.90409e+06	7.19089e+06	5.99854e+06	5.97081e+06	7.06091e+06	7.3531e+06	5.05102e+06	4.82148e+06	6.15915e+06	4.10669e+06	4.87474e+06
FALSE	High	Master Protein	P49257	Protein ERGIC-53 OS=Homo sapiens OX=9606 GN=LMAN1 PE=1 SV=2	22.348	11	6	26	6	57.5	LMAN1	5.751	0.000377853	1.69366e+07	1.57394e+07	1.49397e+07	1.80731e+07	3.70634e+06	3.07862e+06	2.00057e+06	2.61832e+06	1.45704e+07	1.56998e+07	14706519	1.46976e+07	2773503	2.31824e+06	1.05819e+06	1.81703e+06
FALSE	High	Master Protein	Q14669	E3 ubiquitin-protein ligase TRIP12 OS=Homo sapiens OX=9606 GN=TRIP12 PE=1 SV=1	22.313	4	6	10	6	220.3	TRIP12	0.572	0.0126105	661250	595545	477556	399341	1.09302e+06	952650	674572	913174	390678	318011	317020	284830	882926	675107	282898	742095
FALSE	High	Master Protein	Q15637	Splicing factor 1 OS=Homo sapiens OX=9606 GN=SF1 PE=1 SV=4	22.305	14	6	15	6	68.3	SF1	0.812	0.740202	2.4371e+06	2.02398e+06	2.0048e+06	2.18953e+06	2.77478e+06	2.41987e+06	3.01388e+06	1.38732e+06	2.10241e+06	2.02398e+06	1.99074e+06	1.78729e+06	2241418	1.87978e+06	1.69741e+06	852928
FALSE	High	Master Protein	Q96H55	Unconventional myosin-XIX OS=Homo sapiens OX=9606 GN=MYO19 PE=1 SV=2	22.28	8	5	18	5	109.1	MYO19	1.259	0.0596279	1.16305e+06	1.24457e+06	1.21204e+06	1.52822e+06	872902	1.23654e+06	1.06355e+06	895128	1.00333e+06	1.24457e+06	1.20354e+06	1.24747e+06	705115	972097	618693	697699
FALSE	High	Master Protein	Q5JTV8	Torsin-1A-interacting protein 1 OS=Homo sapiens OX=9606 GN=TOR1AIP1 PE=1 SV=2	22.188	16	6	37	6	66.2	TOR1AIP1	1.23	0.0568218	4.61594e+06	4.69236e+06	3.56191e+06	3.74186e+06	3.30205e+06	3.45504e+06	3.66418e+06	3.06054e+06	3.98203e+06	4.69236e+06	3.49305e+06	2.94801e+06	2.66734e+06	2.71616e+06	2.07457e+06	2.41036e+06
FALSE	High	Master Protein	Q2TBE0	CWF19-like protein 2 OS=Homo sapiens OX=9606 GN=CWF19L2 PE=1 SV=4	22.165	7	6	17	6	103.7	CWF19L2	4.364	4.50476e-05	4.14936e+06	4.55509e+06	3.96243e+06	4.66373e+06	1.02509e+06	777896	1.14141e+06	967980	3.57953e+06	4.55509e+06	3.93465e+06	3.6799e+06	489502	358111	460566	552760
FALSE	High	Master Protein	P15531	Nucleoside diphosphate kinase A OS=Homo sapiens OX=9606 GN=NME1 PE=1 SV=1	22.128	40	5	30	5	17.1	NME1	0.851	0.153748	8.25851e+06	6.80993e+06	5.80493e+06	9.03394e+06	1.08954e+07	7.97568e+06	7.97719e+06	9.72476e+06	7.03071e+06	6.72125e+06	5.71232e+06	7.28155e+06	8.80116e+06	6.27002e+06	4.63869e+06	7.90287e+06
FALSE	High	Master Protein	P23258	Tubulin gamma-1 chain OS=Homo sapiens OX=9606 GN=TUBG1 PE=1 SV=2	22.078	18	5	15	5	51.1	TUBG1	0.804	0.18404	5.52903e+06	3.84247e+06	4.55157e+06	3.03373e+06	5.2341e+06	4.97582e+06	5.18454e+06	5.21723e+06	4.65513e+06	3.74963e+06	4.38187e+06	2.32356e+06	4.11494e+06	3.87689e+06	3.01596e+06	4.14315e+06
FALSE	High	Master Protein	P46379	Large proline-rich protein BAG6 OS=Homo sapiens OX=9606 GN=BAG6 PE=1 SV=2	22.071	9	6	14	6	119.3	BAG6	0.357	0.0095091	2.14742e+06	1.50717e+06	961863	1.13178e+06	3.76096e+06	3.56288e+06	3.76741e+06	2.9983e+06	1.70515e+06	1.50016e+06	857350	838500	3.03804e+06	2.70014e+06	2.1856e+06	2.4159e+06
FALSE	High	Master Protein	P62993	Growth factor receptor-bound protein 2 OS=Homo sapiens OX=9606 GN=GRB2 PE=1 SV=1	22.032	34	5	16	5	25.2	GRB2	0.913	0.331872	9.98517e+06	9.51295e+06	1.06027e+07	7.88798e+06	8.89987e+06	9.42321e+06	1.21906e+07	1.20871e+07	8.6139e+06	9.51295e+06	1.05283e+07	6.31275e+06	7.14006e+06	7.40799e+06	7.09153e+06	9.82262e+06
FALSE	High	Master Protein	Q01650	Large neutral amino acids transporter small subunit 1 OS=Homo sapiens OX=9606 GN=SLC7A5 PE=1 SV=2	21.986	8	3	26	3	55	SLC7A5	0.913	0.237602	3.65236e+06	3.4847e+06	1.20478e+06	3.41183e+06	4.08411e+06	3.46317e+06	3.49021e+06	5.24185e+06	3.15078e+06	3.4847e+06	1.00289e+06	2.78504e+06	3.29908e+06	2.72255e+06	2.03033e+06	4.25981e+06
FALSE	High	Master Protein	O94906	Pre-mRNA-processing factor 6 OS=Homo sapiens OX=9606 GN=PRPF6 PE=1 SV=1	21.975	7	6	22	6	106.9	PRPF6	0.791	0.144627	1.24166e+08	1.26943e+08	1.38683e+08	1.18028e+08	1.25374e+08	1.86684e+08	1.93858e+08	1.35054e+08	1.06968e+08	1.26943e+08	1.37586e+08	9.6168e+07	1.01275e+08	1.46746e+08	1.12771e+08	1.09752e+08
FALSE	High	Master Protein	P24390	ER lumen protein-retaining receptor 1 OS=Homo sapiens OX=9606 GN=KDELR1 PE=1 SV=1	21.92	14	2	32	1	24.5	KDELR1	1.594	0.0620293	4.24554e+06	2.44995e+06	4.56617e+06	3.3292e+06	2.14292e+06	2.39734e+06	2.76812e+06	2.31971e+06	3.6625e+06	2.44995e+06	4.53416e+06	2.71759e+06	1.73101e+06	1.88465e+06	1610275	1.88512e+06
FALSE	High	Master Protein	Q13526	Peptidyl-prolyl cis-trans isomerase NIMA-interacting 1 OS=Homo sapiens OX=9606 GN=PIN1 PE=1 SV=1	21.909	36	4	16	4	18.2	PIN1	0.7	0.136927	2.92124e+07	2.32689e+07	3.07814e+07	2.3168e+07	4.00229e+07	3.55177e+07	3.90473e+07	2.38196e+07	2.51472e+07	2.30363e+07	3.03874e+07	1.88055e+07	3.22109e+07	2.77363e+07	2.25616e+07	1.9102e+07
FALSE	High	Master Protein	O00213	Amyloid beta precursor protein binding family B member 1 OS=Homo sapiens OX=9606 GN=APBB1 PE=1 SV=2	21.875	12	6	25	6	77.2	APBB1	0.89	0.420002	7.84659e+06	5.46891e+06	5.04444e+06	7.66858e+06	5.57329e+06	1.20353e+07	9.04768e+06	5.84704e+06	6.76901e+06	5.46891e+06	5.00907e+06	6.25978e+06	4.30139e+06	9.46145e+06	5.26324e+06	4.53453e+06
FALSE	High	Master Protein	P31946	14-3-3 protein beta/alpha OS=Homo sapiens OX=9606 GN=YWHAB PE=1 SV=3	21.86	24	6	45	2	28.1	YWHAB	1.012	0.656839	932473	797746	547920	802329	874219	714719	687945	994110	804416	797746	544079	654932	706180	561871	400193	807868
FALSE	High	Master Protein	Q9ULK4	Mediator of RNA polymerase II transcription subunit 23 OS=Homo sapiens OX=9606 GN=MED23 PE=1 SV=2	21.852	7	8	23	8	156.4	MED23	0.799	0.00321497	1.85214e+06	1.73828e+06	2.03935e+06	2.02167e+06	2.62696e+06	2.43971e+06	2.40336e+06	2.24493e+06	1.55497e+06	1.60992e+06	2.02506e+06	1.55308e+06	2.03015e+06	1.8686e+06	1.3577e+06	1.75356e+06
FALSE	High	Master Protein	Q7Z794	Keratin, type II cytoskeletal 1b OS=Homo sapiens OX=9606 GN=KRT77 PE=1 SV=3	21.852	12	8	88	4	61.9	KRT77	1.597	0.539133	3.24532e+06	2.48115e+06	2.71474e+06	3.17579e+06	6.12468e+06	2.20613e+06	1.25426e+06	1.53173e+06	2.79964e+06	2.38673e+06	2.58542e+06	2.59236e+06	4.94741e+06	1.73433e+06	729631	1.18305e+06
FALSE	High	Master Protein	Q709C8	Intermembrane lipid transfer protein VPS13C OS=Homo sapiens OX=9606 GN=VPS13C PE=1 SV=1	21.851	2	6	21	6	422.1	VPS13C	0.916	0.126153	2.35422e+06	1.91764e+06	2.25941e+06	2.42688e+06	2.43724e+06	2.7638e+06	2.60219e+06	2.28028e+06	2.03092e+06	1.91764e+06	2.24357e+06	1.98104e+06	1.96876e+06	2.17274e+06	1.51375e+06	1826361
FALSE	High	Master Protein	Q8NE71	ATP-binding cassette sub-family F member 1 OS=Homo sapiens OX=9606 GN=ABCF1 PE=1 SV=2	21.822	10	7	16	7	95.9	ABCF1	0.89	0.541574	2.44796e+06	2.23422e+06	1.93214e+06	2.30692e+06	1.73724e+06	3.0459e+06	2.4672e+06	2.63552e+06	2.01132e+06	2.13444e+06	1.70952e+06	1.75112e+06	1.27008e+06	2.33844e+06	1.35182e+06	2.12178e+06
FALSE	High	Master Protein	Q13620	Cullin-4B OS=Homo sapiens OX=9606 GN=CUL4B PE=1 SV=4	21.755	10	7	19	7	103.9	CUL4B	0.892	0.120969	4.33874e+06	3.35933e+06	3.67142e+06	3.7887e+06	4.45087e+06	4.15225e+06	4.08372e+06	4.21394e+06	3.69533e+06	3.11347e+06	3523586	2.79495e+06	3.59533e+06	3.26427e+06	2.37559e+06	3.42448e+06
FALSE	High	Master Protein	Q6ZXV5	Protein O-mannosyl-transferase TMTC3 OS=Homo sapiens OX=9606 GN=TMTC3 PE=1 SV=2	21.749	7	5	30	5	103.9	TMTC3	1.112	0.274016	2.34734e+06	1.90114e+06	1.8558e+06	2.2972e+06	2.17817e+06	1.96224e+06	1.61277e+06	1.80067e+06	1.90397e+06	1.90114e+06	1.84279e+06	1788974	1.75949e+06	1.5426e+06	938186	1.46333e+06
FALSE	High	Master Protein	Q96KP1	Exocyst complex component 2 OS=Homo sapiens OX=9606 GN=EXOC2 PE=1 SV=1	21.739	6	5	24	5	104	EXOC2	0.518	0.00860864	1.4954e+06	2.57417e+06	2.50024e+06	1.70968e+06	3.61198e+06	4.0469e+06	7.21189e+06	3.94283e+06	1.2693e+06	2.57417e+06	2.48271e+06	1.26099e+06	2.91769e+06	3.18144e+06	4.19532e+06	3.20416e+06
FALSE	High	Master Protein	P42684	Tyrosine-protein kinase ABL2 OS=Homo sapiens OX=9606 GN=ABL2 PE=1 SV=1	21.647	9	8	18	8	128.3	ABL2	1.618	0.000199721	2.77358e+06	2.8115e+06	3.36498e+06	2.92084e+06	1.52748e+06	1.92309e+06	1.79609e+06	1.74721e+06	2.29363e+06	2.70091e+06	3.34139e+06	2.23086e+06	977297	1.24212e+06	831507	1.25782e+06
FALSE	High	Master Protein	Q13185	Chromobox protein homolog 3 OS=Homo sapiens OX=9606 GN=CBX3 PE=1 SV=4	21.582	22	4	26	4	20.8	CBX3	1.113	0.782521	6.57239e+06	6.10188e+06	3.87708e+06	6.62369e+06	8.99908e+06	4.64813e+06	4.50535e+06	6.97104e+06	5.6698e+06	6.10188e+06	3.81596e+06	5.40685e+06	7.2693e+06	3.65409e+06	2.54067e+06	5.66505e+06
FALSE	High	Master Protein	P23588	Eukaryotic translation initiation factor 4B OS=Homo sapiens OX=9606 GN=EIF4B PE=1 SV=2	21.454	13	5	24	5	69.1	EIF4B	4.339	0.00858768	7.22005e+06	1.18595e+07	1.17697e+07	4.26381e+06	3.66215e+06	2.09294e+06	2.13638e+06	2.11252e+06	6.09982e+06	1.18009e+07	1.16872e+07	3.31424e+06	2.87373e+06	1.56387e+06	1.18144e+06	1.6892e+06
FALSE	High	Master Protein	Q9Y383	Putative RNA-binding protein Luc7-like 2 OS=Homo sapiens OX=9606 GN=LUC7L2 PE=1 SV=2	21.454	18	6	22	6	46.5	LUC7L2	1.485	0.0583667	6.08597e+06	4.00979e+06	3.45787e+06	6.34361e+06	2.3313e+06	3.33149e+06	3.61793e+06	3.32183e+06	5.25018e+06	4.00979e+06	3.43363e+06	5.17822e+06	1.84937e+06	2.61902e+06	2.03258e+06	2.6424e+06
FALSE	High	Master Protein	Q13724	Mannosyl-oligosaccharide glucosidase OS=Homo sapiens OX=9606 GN=MOGS PE=1 SV=5	21.383	9	7	16	7	91.9	MOGS	2.928	0.00147285	5.49904e+06	5.83608e+06	6.31816e+06	6.72513e+06	2.02181e+06	2.3159e+06	1.29878e+06	2.12733e+06	4.64839e+06	5.73836e+06	6.23482e+06	5.48965e+06	1.50774e+06	1820631	641917	1.6054e+06
FALSE	High	Master Protein	P42566	Epidermal growth factor receptor substrate 15 OS=Homo sapiens OX=9606 GN=EPS15 PE=1 SV=2	21.382	8	5	11	5	98.6	EPS15	0.263	9.15479e-05	319272	455471	349999	377705	991987	1.52523e+06	1.50591e+06	1.27117e+06					585354	1.08705e+06	869108	930231
FALSE	High	Master Protein	Q8WUH6	Transmembrane protein 263 OS=Homo sapiens OX=9606 GN=TMEM263 PE=1 SV=1	21.363	44	4	21	4	11.7	TMEM263	0.12	5.82815e-08	1.37572e+06	1.32011e+06	1.61439e+06	1.33304e+06	1.03547e+07	1.25479e+07	1.09258e+07	1.17292e+07	1.04936e+06	1.1928e+06	1.52358e+06	930739	8.36436e+06	9.86443e+06	6.3558e+06	9.53177e+06
FALSE	High	Master Protein	P43487	Ran-specific GTPase-activating protein OS=Homo sapiens OX=9606 GN=RANBP1 PE=1 SV=1	21.334	27	3	30	3	23.3	RANBP1	0.913	0.858023	1.70703e+07	1.39851e+07	1.34333e+07	1.49169e+07	1.64035e+07	1.21803e+07	1.52466e+07	1.68025e+07	1.4726e+07	1.39851e+07	1.33391e+07	1.21765e+07	13250455	9.57542e+06	8.86928e+06	13654606
FALSE	High	Master Protein	O75717	WD repeat and HMG-box DNA-binding protein 1 OS=Homo sapiens OX=9606 GN=WDHD1 PE=1 SV=1	21.308	7	6	15	6	125.9	WDHD1	0.661	0.00146384	7.59492e+07	6.64507e+07	6.88439e+07	6.82931e+07	1.16405e+08	9.70029e+07	9.35918e+07	1.11057e+08	6.54146e+07	6.62614e+07	6.83575e+07	5.57469e+07	9.403e+07	7.6174e+07	5.44444e+07	9.02035e+07
FALSE	High	Master Protein	Q96JJ7	Protein disulfide-isomerase TMX3 OS=Homo sapiens OX=9606 GN=TMX3 PE=1 SV=2	21.262	21	7	18	7	51.8	TMX3	0.577	0.00130829	6.61523e+06	5.31141e+06	5.29462e+06	6.90753e+06	1.11942e+07	9.42256e+06	9.01633e+06	1.15034e+07	5.63158e+06	5.25687e+06	5.20271e+06	5.58645e+06	9.0425e+06	7.38912e+06	5.16258e+06	9.34833e+06
FALSE	High	Master Protein	P62330	ADP-ribosylation factor 6 OS=Homo sapiens OX=9606 GN=ARF6 PE=1 SV=2	21.243	33	4	17	4	20.1	ARF6	0.594	0.0137745	4.68885e+06	3.20008e+06	3.15638e+06	3.63827e+06	6.09641e+06	5.42097e+06	8.33224e+06	4.9102e+06	4.04493e+06	3.20008e+06	3.13425e+06	2.96988e+06	4.92458e+06	4.26166e+06	4.84705e+06	3.9903e+06
FALSE	High	Master Protein	Q13200	26S proteasome non-ATPase regulatory subunit 2 OS=Homo sapiens OX=9606 GN=PSMD2 PE=1 SV=3	21.217	8	4	13	4	100.1	PSMD2	0.725	0.0177673	1.59373e+06	1.91344e+06	1.3545e+06	1.74492e+06	2.172e+06	2.43815e+06	3.17436e+06	2.08767e+06	1.37486e+06	1.82025e+06	1278648	1.2984e+06	1.7545e+06	1.91674e+06	1.8466e+06	1.69656e+06
FALSE	High	Master Protein	P37802	Transgelin-2 OS=Homo sapiens OX=9606 GN=TAGLN2 PE=1 SV=3	21.178	34	6	47	6	22.4	TAGLN2	1.727	0.0107648	1.3191e+07	1.1516e+07	1.27278e+07	1.09027e+07	9.55668e+06	6.00748e+06	6.43457e+06	7.64108e+06	1.13795e+07	1.1516e+07	1.26386e+07	8.89978e+06	7.71972e+06	4.72274e+06	3.74313e+06	6209564
FALSE	High	Master Protein	Q13283	Ras GTPase-activating protein-binding protein 1 OS=Homo sapiens OX=9606 GN=G3BP1 PE=1 SV=1	21.116	15	5	24	5	52.1	G3BP1	2.018	0.0219737	5.54708e+06	5.20358e+06	5.5333e+06	4.75027e+06	1.47902e+06	2.79314e+06	3.45089e+06	2.53044e+06	4.7853e+06	5.20358e+06	5.49451e+06	3.8776e+06	961741	2.1692e+06	2.00746e+06	1.94651e+06
FALSE	High	Master Protein	P41091	Eukaryotic translation initiation factor 2 subunit 3 OS=Homo sapiens OX=9606 GN=EIF2S3 PE=1 SV=3	21.115	14	4	17	4	51.1	EIF2S3	0.896	0.642272	2.66727e+06	2.19761e+06	1.63215e+06	2.03523e+06	1.89359e+06	2.93898e+06	3.11926e+06	1.63152e+06	2.18458e+06	2.06649e+06	1.51059e+06	1.63699e+06	1.35585e+06	2.20383e+06	1.81454e+06	1.21218e+06
FALSE	High	Master Protein	Q9H9P8	L-2-hydroxyglutarate dehydrogenase, mitochondrial OS=Homo sapiens OX=9606 GN=L2HGDH PE=1 SV=3	20.984	16	6	28	6	50.3	L2HGDH	0.667	0.000278116	3.63298e+06	3.49778e+06	3.75972e+06	4.13171e+06	5.62288e+06	5.46596e+06	5.13664e+06	5.66212e+06	3.13406e+06	3.49778e+06	3.73336e+06	3.37267e+06	4.54207e+06	4.29702e+06	2.9881e+06	4.60135e+06
FALSE	High	Master Protein	Q9BQG0	Myb-binding protein 1A OS=Homo sapiens OX=9606 GN=MYBBP1A PE=1 SV=2	20.97	7	6	13	6	148.8	MYBBP1A	0.819	0.214528	1.1071e+06	1.07288e+06	1.04682e+06	1.14369e+06	974219	1.60872e+06	1.25821e+06	1.40611e+06	918230	958045	958256	910077	786958	1.16988e+06	709640	1.10866e+06
FALSE	High	Master Protein	P52434	DNA-directed RNA polymerases I, II, and III subunit RPABC3 OS=Homo sapiens OX=9606 GN=POLR2H PE=1 SV=4	20.94	33	4	22	4	17.1	POLR2H	0.471	0.000452697	587159	628384	644812	514277	1.25141e+06	1.23745e+06	1.79058e+06	1.32702e+06	384605	307218	479765	257292	857970	926670	1.04162e+06	1.05723e+06
FALSE	High	Master Protein	P19338	Nucleolin OS=Homo sapiens OX=9606 GN=NCL PE=1 SV=3	20.937	13	7	19	7	76.6	NCL	0.467	0.000653712	2.02903e+06	1.67587e+06	2.52511e+06	2.28513e+06	4.44893e+06	6.79598e+06	4.62121e+06	4.60521e+06	1.75038e+06	1.56324e+06	2.4e+06	1.81986e+06	3.59377e+06	5.34261e+06	2.68826e+06	3.74245e+06
FALSE	High	Master Protein	Q08554	Desmocollin-1 OS=Homo sapiens OX=9606 GN=DSC1 PE=1 SV=2	20.909	6	4	10	4	99.9	DSC1	0.595	0.33392	1.302e+06	1.66133e+06	1.06604e+06	1.60038e+06	3.78251e+06	858446	1.64015e+06	3.59334e+06	1.04274e+06	1.65941e+06	822877	1192992	3.05545e+06	614714	866379	2.92014e+06
FALSE	High	Master Protein	Q06609	DNA repair protein RAD51 homolog 1 OS=Homo sapiens OX=9606 GN=RAD51 PE=1 SV=1	20.818	22	6	19	6	36.9	RAD51	1.036	0.840652	7.53871e+06	6.28247e+06	7.44516e+06	4.89287e+06	4.74855e+06	7.5612e+06	9.76246e+06	5.76567e+06	6.37306e+06	6.15846e+06	7.2662e+06	3.73607e+06	3.77903e+06	5.82074e+06	5.61211e+06	4.68158e+06
FALSE	High	Master Protein	Q8NAN2	Mitoguardin 1 OS=Homo sapiens OX=9606 GN=MIGA1 PE=1 SV=1	20.807	15	8	20	8	71	MIGA1	3.597	2.80573e-05	7.48834e+06	8.79202e+06	7.73105e+06	6.44505e+06	2.06802e+06	2.16393e+06	1.95802e+06	2.8031e+06	6.41421e+06	8.64401e+06	7.67686e+06	5.17758e+06	1.58074e+06	1.61911e+06	982532	2.08935e+06
FALSE	High	Master Protein	P50502	Hsc70-interacting protein OS=Homo sapiens OX=9606 GN=ST13 PE=1 SV=2	20.79	18	6	41	6	41.3	ST13	0.789	0.0193638	1.14216e+07	9.04397e+06	1.09882e+07	9.37744e+06	1.21641e+07	1.4801e+07	1.17419e+07	1.36027e+07	9.85311e+06	9.04397e+06	1.09112e+07	7.6547e+06	9.82591e+06	1.16357e+07	6.83055e+06	1.10543e+07
FALSE	High	Master Protein	Q5JPH6	Probable glutamate--tRNA ligase, mitochondrial OS=Homo sapiens OX=9606 GN=EARS2 PE=1 SV=2	20.789	13	6	25	6	58.7	EARS2	0.563	0.984965	5.4999e+06	4.54336e+06	5.42069e+07	4.97842e+06	6.00132e+06	1.04614e+07	1.23878e+07	8.24714e+06	4.74459e+06	4.54336e+06	5.38269e+07	4.06383e+06	4.84776e+06	8.22414e+06	7.20628e+06	6.70208e+06
FALSE	High	Master Protein	Q9UDR5	Alpha-aminoadipic semialdehyde synthase, mitochondrial OS=Homo sapiens OX=9606 GN=AASS PE=1 SV=1	20.767	7	4	10	4	102.1	AASS	0.579	0.0191544	796127	1.15374e+06	1.42162e+06	1.06102e+06	1.92298e+06	1.95957e+06	1.36055e+06	1.89793e+06	516170	1.03966e+06	1.31179e+06	863989	1.55335e+06	1.5405e+06	784051	1.54236e+06
FALSE	High	Master Protein	P07384	Calpain-1 catalytic subunit OS=Homo sapiens OX=9606 GN=CAPN1 PE=1 SV=1	20.758	9	6	19	6	81.8	CAPN1	0.614	0.0262438	3.21664e+06	1.65517e+06	2.96292e+06	2.76361e+06	4.82532e+06	4.12093e+06	4.49674e+06	4.96435e+06	2.77489e+06	1.62313e+06	2.94214e+06	2.25591e+06	3.89781e+06	3.23964e+06	2.61585e+06	4.0343e+06
FALSE	High	Master Protein	Q96I24	Far upstream element-binding protein 3 OS=Homo sapiens OX=9606 GN=FUBP3 PE=1 SV=2	20.631	16	8	33	6	61.6	FUBP3	1.022	0.378219	6.22548e+06	6.36591e+06	5.37589e+06	5.5521e+06	5.93967e+06	5.73043e+06	4.21835e+06	5.77836e+06	5.37053e+06	6.23319e+06	5.28234e+06	4.47954e+06	4.75772e+06	4.50494e+06	2.45391e+06	4.62888e+06
FALSE	High	Master Protein	Q9BW72	HIG1 domain family member 2A, mitochondrial OS=Homo sapiens OX=9606 GN=HIGD2A PE=1 SV=1	20.607	56	3	22	3	11.5	HIGD2A	0.927	0.949501	5.90394e+06	3.74359e+06	8.24604e+06	5.09797e+06	6.70056e+06	5.22926e+06	3.36249e+06	7.4007e+06	5.08874e+06	3.60556e+06	8.18823e+06	4.06006e+06	5.4126e+06	4.11095e+06	1.95603e+06	6.01422e+06
FALSE	High	Master Protein	Q9UBW7	Zinc finger MYM-type protein 2 OS=Homo sapiens OX=9606 GN=ZMYM2 PE=1 SV=1	20.498	7	7	11	7	154.8	ZMYM2	0.71	0.00468789	2.99298e+06	2.47418e+06	2.77079e+06	2.47932e+06	3.57391e+06	4.70228e+06	3.54411e+06	3.81096e+06	2.37129e+06	2.08659e+06	2.54284e+06	1.76464e+06	2.69553e+06	3.69666e+06	1.99052e+06	3.01608e+06
FALSE	High	Master Protein	P11717	Cation-independent mannose-6-phosphate receptor OS=Homo sapiens OX=9606 GN=IGF2R PE=1 SV=3	20.477	3	7	28	7	274.2	IGF2R	1.548	0.00132449	7.15067e+06	5.92632e+06	6.28245e+06	6.78704e+06	3.82824e+06	4.70564e+06	3.82238e+06	4.65039e+06	6.16867e+06	5.89842e+06	6.183e+06	5.54019e+06	2.96959e+06	3.69931e+06	2.22356e+06	3.75195e+06
FALSE	High	Master Protein	Q9BTE7	DCN1-like protein 5 OS=Homo sapiens OX=9606 GN=DCUN1D5 PE=1 SV=1	20.448	23	5	31	5	27.5	DCUN1D5	0.805	0.202485	7.32229e+06	6.22813e+06	9.28277e+06	5.29295e+06	8.32179e+06	9.34897e+06	8.44618e+06	7.48778e+06	6.31672e+06	6.11806e+06	9.2177e+06	4.23531e+06	6.64244e+06	7.34963e+06	4.91333e+06	5.98145e+06
FALSE	High	Master Protein	P08708	40S ribosomal protein S17 OS=Homo sapiens OX=9606 GN=RPS17 PE=1 SV=2	20.424	47	4	29	4	15.5	RPS17	0.974	0.867717	8.14236e+06	5.45826e+06	5.21882e+06	6.21413e+06	6.94888e+06	5.34388e+06	6.35609e+06	5.62777e+06	6.96839e+06	5.38593e+06	5.11696e+06	4.94511e+06	5.56592e+06	4.13233e+06	3.61368e+06	4.54199e+06
FALSE	High	Master Protein	Q9P013	Spliceosome-associated protein CWC15 homolog OS=Homo sapiens OX=9606 GN=CWC15 PE=1 SV=2	20.317	29	5	28	5	26.6	CWC15	3.181	6.65458e-05	9.85227e+06	6.7513e+06	7.37227e+06	8.08425e+06	2.31546e+06	1.76479e+06	2.69676e+06	2.54401e+06	8.49925e+06	6.7513e+06	7269419	6.59909e+06	1766346	1.36382e+06	1.39833e+06	2.02791e+06
FALSE	High	Master Protein	Q12768	WASH complex subunit 5 OS=Homo sapiens OX=9606 GN=WASHC5 PE=1 SV=1	20.28	7	6	7	6	134.2	WASHC5	0.438	0.000312117	978491	1.15028e+06	1.227e+06	979306	2.19803e+06	3.09369e+06	2.66805e+06	2.18201e+06	660578	1.11318e+06	1.13613e+06	630856	1.77553e+06	2.43208e+06	1.55206e+06	1.77322e+06
FALSE	High	Master Protein	P30519	Heme oxygenase 2 OS=Homo sapiens OX=9606 GN=HMOX2 PE=1 SV=2	20.145	15	5	35	5	36	HMOX2	1.626	0.0177894	7.56039e+06	4.84983e+06	5.43716e+06	6.79628e+06	4.4056e+06	3.17294e+06	3.07695e+06	4.6428e+06	6.52211e+06	4.8365e+06	5.39904e+06	5.54773e+06	3.55877e+06	2.49439e+06	1747429	3.77299e+06
FALSE	High	Master Protein	Q99497	Parkinson disease protein 7 OS=Homo sapiens OX=9606 GN=PARK7 PE=1 SV=2	20.12	35	5	20	5	19.9	PARK7	0.722	0.0083558	4.98997e+06	5.8439e+06	5.28592e+06	5.04752e+06	7.92248e+06	8.00099e+06	6.4185e+06	6.46394e+06	4.25833e+06	5.82442e+06	5.19561e+06	4.12024e+06	6.39965e+06	6.28992e+06	3.73379e+06	5.25295e+06
FALSE	High	Master Protein	Q8NHV4	Protein NEDD1 OS=Homo sapiens OX=9606 GN=NEDD1 PE=1 SV=1	20.099	8	3	14	3	71.9	NEDD1	1.965	0.06587	533329	973514	701989	563661	381529	268528	613219	169616	438525	973514	550843	447063	271074	189044	318113
FALSE	High	Master Protein	O60518	Ran-binding protein 6 OS=Homo sapiens OX=9606 GN=RANBP6 PE=1 SV=2	20.056	5	4	28	2	124.6	RANBP6	1.033	0.80213	291251	215816	268899	190963	262313	199830	213786	254422	167097	132048	267013	108815	159284	151146	117439	140910
FALSE	High	Master Protein	Q5JWF2	Guanine nucleotide-binding protein G(s) subunit alpha isoforms XLas OS=Homo sapiens OX=9606 GN=GNAS PE=1 SV=2	19.984	7	6	37	5	111	GNAS	1.333	0.002828	5.05443e+06	4.24887e+06	4.4796e+06	5.20532e+06	3.65304e+06	3.15696e+06	3.60382e+06	3.53586e+06	4.31568e+06	4.14385e+06	4.34528e+06	4.16648e+06	2.90767e+06	2.36082e+06	2.09642e+06	2.75509e+06
FALSE	High	Master Protein	P13489	Ribonuclease inhibitor OS=Homo sapiens OX=9606 GN=RNH1 PE=1 SV=2	19.958	15	5	19	5	49.9	RNH1	0.58	0.00239786	7.55871e+06	6.96033e+06	6.90075e+06	6.6589e+06	1.03852e+07	1.35326e+07	1.33049e+07	1.07175e+07	6.50644e+06	6.94487e+06	6.7843e+06	5.36296e+06	8.32868e+06	10638556	7.73978e+06	8.67106e+06
FALSE	High	Master Protein	Q13535	Serine/threonine-protein kinase ATR OS=Homo sapiens OX=9606 GN=ATR PE=1 SV=3	19.947	3	6	12	6	301.2	ATR	0.535	0.000367242	1.66237e+06	1.21037e+06	1.36624e+06	1.46072e+06	3.21722e+06	2.41125e+06	2.63281e+06	2.64724e+06	1.24239e+06	1.07716e+06	1.29792e+06	1.05361e+06	2.59882e+06	1.73935e+06	1.38483e+06	2.11611e+06
FALSE	High	Master Protein	Q68E01	Integrator complex subunit 3 OS=Homo sapiens OX=9606 GN=INTS3 PE=1 SV=1	19.914	8	4	13	4	118	INTS3	0.408	0.00493164	617656	516387	547800	285698	1.26162e+06	1.02989e+06	1.34914e+06	1.55888e+06	421028	377653	459999	138950	1.01912e+06	763210	697812	1.26683e+06
FALSE	High	Master Protein	Q9HB71	Calcyclin-binding protein OS=Homo sapiens OX=9606 GN=CACYBP PE=1 SV=2	19.911	23	4	31	4	26.2	CACYBP	1.232	0.0653199	1.55265e+07	1.10889e+07	1.15112e+07	1.1637e+07	1.1516e+07	8.52036e+06	1.03601e+07	7.81386e+06	1.33942e+07	1.10889e+07	1.14305e+07	9.49919e+06	9302396	6.69822e+06	6.02672e+06	6.34997e+06
FALSE	High	Master Protein	Q9UI12	V-type proton ATPase subunit H OS=Homo sapiens OX=9606 GN=ATP6V1H PE=1 SV=1	19.886	13	4	18	4	55.8	ATP6V1H	0.391	0.0185341	2.21172e+06	752479	1.54243e+06	1.36357e+06	3.66097e+06	2.76384e+06	3.75421e+06	4.01884e+06	1.80685e+06	401100	1.32857e+06	1.01312e+06	2.93478e+06	2.12986e+06	2.18391e+06	3.26593e+06
FALSE	High	Master Protein	Q9H792	Inactive tyrosine-protein kinase PEAK1 OS=Homo sapiens OX=9606 GN=PEAK1 PE=1 SV=4	19.883	4	6	16	6	193	PEAK1	1.533	0.00116448	3.16098e+06	2.70916e+06	2.50406e+06	2.34798e+06	1.69917e+06	1.69968e+06	1.72304e+06	1.42436e+06	2.59194e+06	2.45036e+06	2.48651e+06	1.64913e+06	1.28735e+06	1.22913e+06	917453	1.04686e+06
FALSE	High	Master Protein	Q99570	Phosphoinositide 3-kinase regulatory subunit 4 OS=Homo sapiens OX=9606 GN=PIK3R4 PE=1 SV=3	19.862	6	6	18	6	153	PIK3R4	0.324	0.00418403	776706	573153	975230	423128	1.93775e+06	2.19094e+06	2.28893e+06	1.50157e+06	657611	248912	961436	176662	1.56528e+06	1.72239e+06	1.33152e+06	1.22026e+06
FALSE	High	Master Protein	P62191	26S proteasome regulatory subunit 4 OS=Homo sapiens OX=9606 GN=PSMC1 PE=1 SV=1	19.801	16	5	22	4	49.2	PSMC1	0.773	0.0107962	3.37545e+06	2.93715e+06	3.77471e+06	3.94443e+06	4.49107e+06	5.67462e+06	4.4046e+06	4.74971e+06	2.90647e+06	2.79445e+06	3.51186e+06	3.21979e+06	3.62781e+06	4.46107e+06	2.56225e+06	3.85987e+06
FALSE	High	Master Protein	P36578	60S ribosomal protein L4 OS=Homo sapiens OX=9606 GN=RPL4 PE=1 SV=5	19.793	13	5	19	5	47.7	RPL4	1.228	0.236014	6.13489e+06	6.79849e+06	5.481e+06	5.56558e+06	3.15306e+06	6.80496e+06	5.20968e+06	4.34968e+06	5.29238e+06	6.79849e+06	5.44258e+06	4.54312e+06	2.54698e+06	5.34967e+06	3.03059e+06	3.53479e+06
FALSE	High	Master Protein	Q5JRA6	Transport and Golgi organization protein 1 homolog OS=Homo sapiens OX=9606 GN=MIA3 PE=1 SV=1	19.721	5	7	15	7	213.6	MIA3	1.124	0.0374163	4.73385e+06	4.98333e+06	5.01055e+06	4.70625e+06	4.04886e+06	4.46767e+06	4.18273e+06	4.71002e+06	4.08375e+06	4.98333e+06	4.97543e+06	3.84167e+06	3.19566e+06	3.46844e+06	2.33459e+06	3.73411e+06
FALSE	High	Master Protein	P08754	Guanine nucleotide-binding protein G(i) subunit alpha-3 OS=Homo sapiens OX=9606 GN=GNAI3 PE=1 SV=3	19.716	19	5	30	3	40.5	GNAI3	2.023	0.00167051	2.76752e+06	3.29637e+06	2.31657e+06	3.26271e+06	1.63127e+06	1.3626e+06	1.48128e+06	1.48925e+06	2.26176e+06	3.23897e+06	2.253e+06	2.63502e+06	1.24202e+06	962337	816468	1155943
FALSE	High	Master Protein	Q9UBC2	Epidermal growth factor receptor substrate 15-like 1 OS=Homo sapiens OX=9606 GN=EPS15L1 PE=1 SV=1	19.701	9	5	11	5	94.2	EPS15L1	0.534	0.00558508	318546	249718	392438	243648	554276	465865	503370	713499	114353	98372.4	167661	107317	447735	240518	182676	547451
FALSE	High	Master Protein	Q92917	G-patch domain and KOW motifs-containing protein OS=Homo sapiens OX=9606 GN=GPKOW PE=1 SV=2	19.668	16	4	16	4	52.2	GPKOW	0.752	0.188166	540002	583802	489895	392233	615823	758693	1.35997e+06	458392	385621	468860	475280	298809	395856	501840	791128	360105
FALSE	High	Master Protein	P40222	Alpha-taxilin OS=Homo sapiens OX=9606 GN=TXLNA PE=1 SV=3	19.663	12	3	22	3	61.9	TXLNA	1.681	0.000543394	2.44957e+06	1.90263e+06	1.97164e+06	2.05797e+06	1.37735e+06	1.15345e+06	1.24554e+06	1.03218e+06	2.11317e+06	1.90263e+06	1.95782e+06	1.6799e+06	1.1126e+06	906773	724561	811926
FALSE	High	Master Protein	Q86UK7	E3 ubiquitin-protein ligase ZNF598 OS=Homo sapiens OX=9606 GN=ZNF598 PE=1 SV=1	19.653	8	5	18	5	98.6	ZNF598	1.413	0.0544222	1.84347e+06	1.94994e+06	2.36821e+06	1.88783e+06	932420	1.48574e+06	1.80846e+06	1.24136e+06	1.57616e+06	1.94994e+06	2.35161e+06	1.54101e+06	467704	1.05406e+06	1.01498e+06	1.0088e+06
FALSE	High	Master Protein	O75600	2-amino-3-ketobutyrate coenzyme A ligase, mitochondrial OS=Homo sapiens OX=9606 GN=GCAT PE=1 SV=1	19.596	23	6	24	6	45.3	GCAT	0.815	0.0214037	5.32207e+06	5.85176e+06	4.62144e+06	5.2587e+06	6.5531e+06	5.82377e+06	6.55249e+06	6.42414e+06	4.54159e+06	5.77064e+06	4.53626e+06	4.2673e+06	5.29348e+06	4.57831e+06	3.81173e+06	5.18527e+06
FALSE	High	Master Protein	Q5D862	Filaggrin-2 OS=Homo sapiens OX=9606 GN=FLG2 PE=1 SV=1	19.53	4	6	23	6	247.9	FLG2	1.132	0.950101	8.68306e+06	1.22022e+07	8.5003e+06	1.18663e+07	1.9196e+07	7.36798e+06	8.08743e+06	9.9501e+06	7.411e+06	1.20919e+07	8.30065e+06	9.68377e+06	1.55062e+07	5.76463e+06	4.70464e+06	8.08599e+06
FALSE	High	Master Protein	P45954	Short/branched chain specific acyl-CoA dehydrogenase, mitochondrial OS=Homo sapiens OX=9606 GN=ACADSB PE=1 SV=1	19.525	13	4	7	4	47.5	ACADSB	0.743	0.0403793	3.93908e+06	4.1699e+06	2.52885e+06	3.7803e+06	5.51443e+06	4.78672e+06	5.01545e+06	5.37549e+06	3.39813e+06	4.1699e+06	2391346	3.08582e+06	4.45447e+06	3.76305e+06	2.9176e+06	4.36842e+06
FALSE	High	Master Protein	Q5VV42	Threonylcarbamoyladenosine tRNA methylthiotransferase OS=Homo sapiens OX=9606 GN=CDKAL1 PE=1 SV=1	19.502	13	6	12	6	65.1	CDKAL1	1.198	0.045114	6.19888e+06	4.88301e+06	5.63293e+06	4.90593e+06	4.41583e+06	4.27576e+06	4.36067e+06	4.95455e+06	5.34758e+06	4.88301e+06	5.59344e+06	3.97758e+06	3.4983e+06	3.27944e+06	2.52439e+06	3.92164e+06
FALSE	High	Master Protein	Q9NTJ5	Phosphatidylinositol-3-phosphatase SAC1 OS=Homo sapiens OX=9606 GN=SACM1L PE=1 SV=2	19.438	11	6	22	6	66.9	SACM1L	0.893	0.762685	4.3504e+06	2.58985e+06	2.32347e+06	3.89291e+06	4.53449e+06	2.12247e+06	2.78692e+06	5.29473e+06	3.73803e+06	2.46016e+06	2.06932e+06	3.14082e+06	3.62912e+06	1.54052e+06	1.55238e+06	4.30279e+06
FALSE	High	Master Protein	Q8WVX9	Fatty acyl-CoA reductase 1 OS=Homo sapiens OX=9606 GN=FAR1 PE=1 SV=1	19.417	11	5	34	5	59.3	FAR1	1.318	0.0273588	1.31726e+07	9.98771e+06	1.38026e+07	1.07592e+07	8.45536e+06	9.65426e+06	7.9672e+06	9.6871e+06	11363583	9.98771e+06	1.37058e+07	8782655	6830095	7.58963e+06	4.6347e+06	7.87227e+06
FALSE	High	Master Protein	Q8NCM8	Cytoplasmic dynein 2 heavy chain 1 OS=Homo sapiens OX=9606 GN=DYNC2H1 PE=1 SV=4	19.39	1	5	19	5	492.3	DYNC2H1	0.484	0.00049819	694262	553942	639191	784663	1.29916e+06	1.32384e+06	1.5267e+06	1.42841e+06	598919	398362	481479	640512	1.04944e+06	1.04072e+06	888113	1.1608e+06
FALSE	High	Master Protein	Q8NG31	Kinetochore scaffold 1 OS=Homo sapiens OX=9606 GN=KNL1 PE=1 SV=3	19.384	3	6	11	6	265.2	KNL1	0.842	0.145719	3.34149e+06	2.75701e+06	3.63772e+06	2.8382e+06	3.1847e+06	3.95805e+06	4.04589e+06	3.37573e+06	2.88038e+06	2.70422e+06	3.54112e+06	2.22446e+06	2.49051e+06	3.1116e+06	2.35359e+06	2.7433e+06
FALSE	High	Master Protein	P28331	NADH-ubiquinone oxidoreductase 75 kDa subunit, mitochondrial OS=Homo sapiens OX=9606 GN=NDUFS1 PE=1 SV=3	19.333	12	6	12	6	79.4	NDUFS1	0.602	0.00655875	1.75603e+06	2.3562e+06	1.57993e+06	2.33268e+06	3.24539e+06	2.81249e+06	3.47832e+06	4.19062e+06	1.40769e+06	2.21973e+06	1.35011e+06	1.79069e+06	2.62157e+06	2.2053e+06	2.02341e+06	3.40553e+06
FALSE	High	Master Protein	A6NHR9	Structural maintenance of chromosomes flexible hinge domain-containing protein 1 OS=Homo sapiens OX=9606 GN=SMCHD1 PE=1 SV=2	19.319	3	3	15	3	226.2	SMCHD1	0.385	0.0512498	481992	459576	113416	246811	915200	834716	920662	492338	415800	345086		84094.6	739283	656206	535570	346933
FALSE	High	Master Protein	Q13586	Stromal interaction molecule 1 OS=Homo sapiens OX=9606 GN=STIM1 PE=1 SV=3	19.3	9	5	19	5	77.4	STIM1	2.461	1.98825e-05	2.46761e+06	2.3497e+06	2.20604e+06	2.18318e+06	1.00387e+06	796396	942460	908316	2.12873e+06	2.3497e+06	2.19058e+06	1.78211e+06	779240	543380	539171	670638
FALSE	High	Master Protein	O43837	Isocitrate dehydrogenase [NAD] subunit beta, mitochondrial OS=Homo sapiens OX=9606 GN=IDH3B PE=1 SV=2	19.258	10	3	29	3	42.2	IDH3B	0.754	0.02693	4.86814e+06	4.74744e+06	4.20446e+06	3.21096e+06	6.73149e+06	5.80764e+06	5.28487e+06	6.0399e+06	4.19959e+06	4.74744e+06	4.17499e+06	2.56729e+06	5.43758e+06	4.56563e+06	3.07433e+06	4.90835e+06
FALSE	High	Master Protein	Q96A49	Synapse-associated protein 1 OS=Homo sapiens OX=9606 GN=SYAP1 PE=1 SV=1	19.254	17	5	17	5	39.9	SYAP1	0.938	0.137087	2.04434e+06	2.07524e+06	2.26107e+06	1.8742e+06	2.1453e+06	2.1833e+06	2.39846e+06	2.20828e+06	1.74772e+06	2.07524e+06	2245221	1.42951e+06	1.73294e+06	1.69933e+06	1.29041e+06	1743219
FALSE	High	Master Protein	Q9UKZ1	CCR4-NOT transcription complex subunit 11 OS=Homo sapiens OX=9606 GN=CNOT11 PE=1 SV=1	19.226	19	5	20	5	55.2	CNOT11	0.707	0.0819866	2.11602e+06	1.0004e+06	1.83871e+06	1.73671e+06	2.82349e+06	1.94912e+06	2.42491e+06	2.63427e+06	1.73294e+06	803600	1.79645e+06	1.34141e+06	2.28077e+06	1.4395e+06	1.41063e+06	2.14076e+06
FALSE	High	Master Protein	Q9H0P0	Cytosolic 5'-nucleotidase 3A OS=Homo sapiens OX=9606 GN=NT5C3A PE=1 SV=3	19.217	22	6	15	6	37.9	NT5C3A	2.9	0.00336925	7.39442e+06	5.61149e+06	5.79958e+06	7.06875e+06	2.19736e+06	2.02415e+06	2.21792e+06	3.82853e+06	6.37894e+06	5.61149e+06	5.75892e+06	5.77014e+06	1.62373e+06	1.48493e+06	1.20092e+06	3.11127e+06
FALSE	High	Master Protein	P23526	Adenosylhomocysteinase OS=Homo sapiens OX=9606 GN=AHCY PE=1 SV=4	19.209	15	5	16	5	47.7	AHCY	0.706	0.0200235	3.27254e+06	3.49712e+06	3.05253e+06	3.82885e+06	4.597e+06	5.23083e+06	3.71141e+06	4.99406e+06	2.71918e+06	3.36273e+06	3.03113e+06	3.12545e+06	3.71338e+06	4.11218e+06	2.15901e+06	3.96737e+06
FALSE	High	Master Protein	P62241	40S ribosomal protein S8 OS=Homo sapiens OX=9606 GN=RPS8 PE=1 SV=2	19.162	26	5	31	5	24.2	RPS8	1.211	0.321113	1.1226e+07	6.63461e+06	5.17281e+06	9.19133e+06	5.22808e+06	7.06643e+06	6.66369e+06	6.23516e+06	9.68434e+06	6.63461e+06	5.11597e+06	7.50279e+06	4.22315e+06	5.55522e+06	3.87642e+06	5.06703e+06
FALSE	High	Master Protein	Q8WUM4	Programmed cell death 6-interacting protein OS=Homo sapiens OX=9606 GN=PDCD6IP PE=1 SV=1	19.122	10	7	15	7	96	PDCD6IP	0.816	0.135241	3.46067e+06	2.48436e+06	1.78019e+06	3.05562e+06	3.11692e+06	4.28855e+06	3.4295e+06	3.32724e+06	2.87496e+06	2.229e+06	1.58245e+06	2.27351e+06	2.39853e+06	3.26772e+06	1.91523e+06	2.7039e+06
FALSE	High	Master Protein	P50851	Lipopolysaccharide-responsive and beige-like anchor protein OS=Homo sapiens OX=9606 GN=LRBA PE=1 SV=4	19.051	3	7	19	7	318.9	LRBA	0.852	0.281765	2.18895e+06	2.36799e+06	2.34769e+06	2.28638e+06	7.06457e+06	3.07531e+06	2.40444e+06	2.16662e+06	1.79041e+06	2.35584e+06	2.26874e+06	1.82082e+06	5.70664e+06	2.3805e+06	1.39005e+06	1.62452e+06
FALSE	High	Master Protein	Q9BVP2	Guanine nucleotide-binding protein-like 3 OS=Homo sapiens OX=9606 GN=GNL3 PE=1 SV=2	19.043	10	4	11	4	62	GNL3	0.818	0.397819	1.12345e+06	1.0885e+06	965003	1.59547e+06	1.15188e+06	1.38907e+06	1.36561e+06	1.33925e+06	969162	1.0885e+06	958238	1.30237e+06	930467	1.09201e+06	794407	1.08834e+06
FALSE	High	Master Protein	Q15393	Splicing factor 3B subunit 3 OS=Homo sapiens OX=9606 GN=SF3B3 PE=1 SV=4	19.032	6	6	18	6	135.5	SF3B3	0.559	0.00794152	2.46964e+06	2.85446e+06	3.35286e+06	1.91088e+06	4.15139e+06	5.42939e+06	5.58317e+06	3.98277e+06	2.0254e+06	2.57213e+06	3.25739e+06	1.34391e+06	3.35342e+06	4.26827e+06	3.24785e+06	3.23662e+06
FALSE	High	Master Protein	Q99871	HAUS augmin-like complex subunit 7 OS=Homo sapiens OX=9606 GN=HAUS7 PE=1 SV=4	19.004	17	4	16	4	39.8	HAUS7	1.085	0.623782	2.9955e+06	1.93522e+06	2.8463e+06	2.18357e+06	2.02596e+06	2.60767e+06	3.02564e+06	1.54819e+06	2.58413e+06	1.69321e+06	2.82635e+06	1.78243e+06	1.61506e+06	2.05e+06	1.76008e+06	1.13764e+06
FALSE	High	Master Protein	Q00587	Cdc42 effector protein 1 OS=Homo sapiens OX=9606 GN=CDC42EP1 PE=1 SV=1	19.001	17	5	26	5	40.3	CDC42EP1	1.223	0.00183234	5.13664e+06	5.37256e+06	5.84055e+06	5.65789e+06	4.21413e+06	4.61897e+06	4.72296e+06	4.39948e+06	4.43122e+06	5.37256e+06	5.7996e+06	4.61847e+06	3.4041e+06	3.63117e+06	2.74745e+06	3.57526e+06
FALSE	High	Master Protein	P48634	Protein PRRC2A OS=Homo sapiens OX=9606 GN=PRRC2A PE=1 SV=3	18.983	6	7	23	5	228.7	PRRC2A	5.636	1.68709e-05	3.21122e+06	2.81839e+06	2.18152e+06	3.10787e+06	575054	489110	367142	563783	2.77022e+06	2.81839e+06	2.05356e+06	2.53692e+06	358171	176973	48873.4	253395
FALSE	High	Master Protein	Q96PK6	RNA-binding protein 14 OS=Homo sapiens OX=9606 GN=RBM14 PE=1 SV=2	18.977	10	5	21	5	69.4	RBM14	0.539	0.0201886	2.07842e+06	1.26609e+06	1.98938e+06	1.12726e+06	3.04036e+06	3.38906e+06	2.6491e+06	2.85554e+06	1.77289e+06	1.10175e+06	1.97543e+06	780446	2.45595e+06	2.66429e+06	1.54104e+06	2320567
FALSE	High	Master Protein	P62333	26S proteasome regulatory subunit 10B OS=Homo sapiens OX=9606 GN=PSMC6 PE=1 SV=1	18.937	21	5	13	5	44.1	PSMC6	0.916	0.065753	2.01973e+07	2.17708e+07	1.87951e+07	2.03942e+07	2.09334e+07	2.15418e+07	2.35969e+07	2.28109e+07	1.71608e+07	2.16697e+07	1.85375e+07	1.64843e+07	1.69096e+07	1.68315e+07	1.36929e+07	1.85374e+07
FALSE	High	Master Protein	O75533	Splicing factor 3B subunit 1 OS=Homo sapiens OX=9606 GN=SF3B1 PE=1 SV=3	18.837	6	5	18	5	145.7	SF3B1	0.375	0.0104495	577724	255598	631402	408091	1.34424e+06	1.24891e+06	1.46168e+06	1.08702e+06	320789	121976	452785	296192	1.08586e+06	981821	850290	795386
FALSE	High	Master Protein	Q9NSV4	Protein diaphanous homolog 3 OS=Homo sapiens OX=9606 GN=DIAPH3 PE=1 SV=4	18.832	6	6	21	6	136.8	DIAPH3	1.317	0.0165199	5.88153e+06	5.58421e+06	4.8797e+06	5.44165e+06	3.55285e+06	4.48292e+06	4.73275e+06	3.90767e+06	5.07381e+06	5.58421e+06	4.84549e+06	4.44196e+06	2.81044e+06	3.52421e+06	2.70666e+06	3.13384e+06
FALSE	High	Master Protein	P51153	Ras-related protein Rab-13 OS=Homo sapiens OX=9606 GN=RAB13 PE=1 SV=1	18.766	22	5	33	3	22.8	RAB13	2.06	0.000942293	7.8489e+06	5.96478e+06	6.39479e+06	7.86234e+06	4.38607e+06	2.93691e+06	3.2704e+06	3.61693e+06	6.77101e+06	5.96478e+06	6.34996e+06	6.41795e+06	3.54299e+06	2.228e+06	1.90247e+06	2.8547e+06
FALSE	High	Master Protein	O15084	Serine/threonine-protein phosphatase 6 regulatory ankyrin repeat subunit A OS=Homo sapiens OX=9606 GN=ANKRD28 PE=1 SV=5	18.761	6	4	8	4	112.9	ANKRD28	0.738	0.0045431	1.28391e+06	1.11115e+06	1.0389e+06	1.13159e+06	1.55121e+06	1.79452e+06	1.48974e+06	1.39634e+06	1.09395e+06	831350	889616	876399	1.12636e+06	1.41075e+06	866612	1.0293e+06
FALSE	High	Master Protein	P61026	Ras-related protein Rab-10 OS=Homo sapiens OX=9606 GN=RAB10 PE=1 SV=1	18.749	23	4	29	2	22.5	RAB10	0.772	0.338121	3.47673e+06	1.43552e+06	1.57269e+06	2.94966e+06	2.7552e+06	2.81005e+06	2.76783e+06	2.96512e+06	2.99927e+06	1.36023e+06	1.51831e+06	2.40778e+06	2.2256e+06	2.2091e+06	1.61011e+06	2.40962e+06
FALSE	High	Master Protein	P00387	NADH-cytochrome b5 reductase 3 OS=Homo sapiens OX=9606 GN=CYB5R3 PE=1 SV=3	18.698	17	3	14	3	34.2	CYB5R3	2.525	0.000710689	4.9578e+06	4.06495e+06	4.45453e+06	4.64173e+06	1.46454e+06	1.55937e+06	2.09658e+06	2.07951e+06	4.27695e+06	4.06495e+06	4.42331e+06	3.789e+06	1.18303e+06	1.22589e+06	1.21963e+06	1.68993e+06
FALSE	High	Master Protein	P62280	40S ribosomal protein S11 OS=Homo sapiens OX=9606 GN=RPS11 PE=1 SV=3	18.618	33	7	39	7	18.4	RPS11	0.951	0.736227	2.05248e+07	21249533	1.93297e+07	1.82845e+07	1.60251e+07	2.52789e+07	2.6675e+07	1.73438e+07	1.77062e+07	21249533	1.90545e+07	1.49255e+07	12944807	1.98728e+07	1.55174e+07	1.40945e+07
FALSE	High	Master Protein	Q96T17	MAP7 domain-containing protein 2 OS=Homo sapiens OX=9606 GN=MAP7D2 PE=1 SV=2	18.613	10	4	6	4	81.9	MAP7D2	0.973	0.778244	910366	956702	862382	737818	604433	1.46154e+06	1.24662e+06	664903	765586	780501	762017	512133	385563	1.14898e+06	640251	490411
FALSE	High	Master Protein	O14967	Calmegin OS=Homo sapiens OX=9606 GN=CLGN PE=1 SV=1	18.599	11	5	21	4	70	CLGN	1.271	0.255527	1.91591e+06	1.69824e+06	1.18569e+06	1.8118e+06	1.58416e+06	1.36411e+06	1.23675e+06	1.39669e+06	1.6528e+06	1.69824e+06	1.1122e+06	1.47896e+06	1.27966e+06	1.00075e+06	654272	1.13503e+06
FALSE	High	Master Protein	A6NKD9	Coiled-coil domain-containing protein 85C OS=Homo sapiens OX=9606 GN=CCDC85C PE=1 SV=1	18.594	18	5	14	5	45.2	CCDC85C	1.654	0.00170068	1.48487e+06	1.80356e+06	1.91698e+06	1.70664e+06	1.04677e+06	1.02403e+06	1.11062e+06	1.07428e+06	1.26766e+06	1.80356e+06	1.90354e+06	1.39312e+06	728183	756861	529669	696521
FALSE	High	Master Protein	Q5T440	Putative transferase CAF17, mitochondrial OS=Homo sapiens OX=9606 GN=IBA57 PE=1 SV=1	18.582	27	5	20	5	38.1	IBA57	1.055	0.595876	2.00231e+06	1.21663e+06	389396	1.84248e+06	1.96612e+06	1.10625e+06	1.47288e+06	1.36671e+06	1.67555e+06	1.20325e+06	195834	1.45718e+06	1.49767e+06	755547	856809	974496
FALSE	High	Master Protein	Q68DQ2	Very large A-kinase anchor protein OS=Homo sapiens OX=9606 GN=CRYBG3 PE=1 SV=3	18.569	3	6	11	6	330.4	CRYBG3	0.727	0.0718608	848277	802422	402760	759792	1.04783e+06	1.10095e+06	1.04777e+06	1.1387e+06	579607	601346	334256	419648	817463	768744	546156	851511
FALSE	High	Master Protein	Q7Z3Y8	Keratin, type I cytoskeletal 27 OS=Homo sapiens OX=9606 GN=KRT27 PE=1 SV=2	18.484	8	4	47	2	49.8	KRT27	0.648	0.878794	148388	102377	868411	1.51825e+06	1.33529e+06	87015.2	315455	971471			862323	1.23933e+06	1.07862e+06		162766	789470
FALSE	High	Master Protein	Q96EA4	Protein Spindly OS=Homo sapiens OX=9606 GN=SPDL1 PE=1 SV=2	18.461	12	5	18	5	70.1	SPDL1	1.14	0.0957721	4.21917e+06	4.16659e+06	3.94696e+06	3.48918e+06	3.56459e+06	3.55287e+06	3.78828e+06	3.32265e+06	3.58013e+06	4.16659e+06	3.80822e+06	2.84818e+06	2.77976e+06	2.74708e+06	2.2004e+06	2.63022e+06
FALSE	High	Master Protein	P83436	Conserved oligomeric Golgi complex subunit 7 OS=Homo sapiens OX=9606 GN=COG7 PE=1 SV=1	18.441	8	5	8	5	86.3	COG7	0.468	0.0069538	1.58644e+06	1.45029e+06	1.22877e+06	1.94705e+06	3.63228e+06	2.04735e+06	3.26211e+06	3.21555e+06	1.36857e+06	1.45029e+06	1.11784e+06	1.58935e+06	2.93409e+06	1.57078e+06	1.89764e+06	2.61314e+06
FALSE	High	Master Protein	Q9P032	NADH dehydrogenase [ubiquinone] 1 alpha subcomplex assembly factor 4 OS=Homo sapiens OX=9606 GN=NDUFAF4 PE=1 SV=1	18.408	32	5	19	5	20.3	NDUFAF4	0.81	0.0624233	4.03275e+06	3.54996e+06	3.49929e+06	4.19381e+06	4.85906e+06	3.82391e+06	4.5544e+06	4.79244e+06	3.47893e+06	3.54996e+06	3.47476e+06	3.42336e+06	3.92506e+06	3.00614e+06	2.6494e+06	3.8946e+06
FALSE	High	Master Protein	Q01968	Inositol polyphosphate 5-phosphatase OCRL OS=Homo sapiens OX=9606 GN=OCRL PE=1 SV=3	18.393	8	8	19	8	104.1	OCRL	1.178	0.137205	1.04957e+07	9.1378e+06	9.22041e+06	1.03545e+07	8.8e+06	4.80908e+06	8.66255e+06	7.9489e+06	8.93796e+06	9.1378e+06	9.15577e+06	8423555	7.10849e+06	3.54591e+06	5.0392e+06	6.45043e+06
FALSE	High	Master Protein	O14828	Secretory carrier-associated membrane protein 3 OS=Homo sapiens OX=9606 GN=SCAMP3 PE=1 SV=3	18.341	19	4	14	4	38.3	SCAMP3	0.766	0.204174	4.53275e+06	2.95269e+06	3.24498e+06	5.4738e+06	5.09407e+06	4.9227e+06	4.09398e+06	6.15147e+06	3.91027e+06	2.82045e+06	3.22223e+06	4.46821e+06	4.11491e+06	3.86995e+06	2.38156e+06	4.99902e+06
FALSE	High	Master Protein	Q99829	Copine-1 OS=Homo sapiens OX=9606 GN=CPNE1 PE=1 SV=1	18.319	13	5	9	5	59	CPNE1	0.371	0.00304349	1.13733e+06	815382	713676	818670	2.95523e+06	2.79127e+06	1.73703e+06	1.67157e+06	919447	592985	566153	516643	2.38718e+06	2.19433e+06	952049	1.30306e+06
FALSE	High	Master Protein	Q10567	AP-1 complex subunit beta-1 OS=Homo sapiens OX=9606 GN=AP1B1 PE=1 SV=3	18.264	9	5	7	2	104.5	AP1B1	0.929	0.838966	67370.1	68553.8	89499.6	96579.5	81998.2	210119	86647.4	36899.9	58118.1			78836.8	66236.8	165184	50404.7
FALSE	High	Master Protein	Q9NPQ8	Synembryn-A OS=Homo sapiens OX=9606 GN=RIC8A PE=1 SV=3	18.254	11	4	16	4	59.7	RIC8A	0.646	0.0200027	1.13828e+06	1.04448e+06	607052	1.02555e+06	1.39929e+06	1.83558e+06	2.03495e+06	1.38165e+06	897310	935489	540172	750019	1.13032e+06	1.44303e+06	1.18378e+06	1.12281e+06
FALSE	High	Master Protein	O76094	Signal recognition particle subunit SRP72 OS=Homo sapiens OX=9606 GN=SRP72 PE=1 SV=3	18.243	8	4	15	4	74.6	SRP72	1.081	0.286864	1.49057e+06	1.42982e+06	1.45523e+06	1.35878e+06	942777	1.32674e+06	1.49529e+06	1.34101e+06	1.28248e+06	1.42982e+06	1.32676e+06	1.10678e+06	686530	940407	869843	963793
FALSE	High	Master Protein	P54136	Arginine--tRNA ligase, cytoplasmic OS=Homo sapiens OX=9606 GN=RARS1 PE=1 SV=2	18.231	9	5	11	5	75.3	RARS1	0.794	0.0122841	2.613e+06	2.71494e+06	2.67554e+06	3.1558e+06	3.3517e+06	3.43615e+06	3.5566e+06	3.16216e+06	2.25415e+06	2.71494e+06	2.65678e+06	2.57605e+06	2.70744e+06	2.7013e+06	2.06895e+06	2.56975e+06
FALSE	High	Master Protein	Q9Y5Y2	Cytosolic Fe-S cluster assembly factor NUBP2 OS=Homo sapiens OX=9606 GN=NUBP2 PE=1 SV=1	18.197	27	4	14	4	28.8	NUBP2	0.13	0.00996344	451378	1.46728e+06	371167	354963	2.52968e+06	3.27302e+06	4.10394e+06	3.01895e+06	377728	1.46728e+06	334287	282189	2.04343e+06	2.57306e+06	2.38735e+06	2.45336e+06
FALSE	High	Master Protein	Q6PIW4	Fidgetin-like protein 1 OS=Homo sapiens OX=9606 GN=FIGNL1 PE=1 SV=2	18.155	9	3	20	2	74	FIGNL1	0.783	0.613222	304941	234500	302581	270130	329206	472508	405264	160390	200390	194489	211779	175466	265927	371458	235751	130342
FALSE	High	Master Protein	Q8TDX7	Serine/threonine-protein kinase Nek7 OS=Homo sapiens OX=9606 GN=NEK7 PE=1 SV=1	18.11	14	3	21	3	34.5	NEK7	0.882	0.0384966	2.33308e+06	2.0993e+06	1.908e+06	2.23536e+06	2.37863e+06	2.53613e+06	2.74014e+06	2.3233e+06	2.01267e+06	2.0993e+06	1.8014e+06	1.8247e+06	1.92142e+06	1.99376e+06	1.52758e+06	1.88804e+06
FALSE	High	Master Protein	Q9C0B7	Transport and Golgi organization protein 6 homolog OS=Homo sapiens OX=9606 GN=TANGO6 PE=1 SV=2	18.079	6	5	21	5	120.7	TANGO6	0.573	0.00375125	1.02147e+06	1.41815e+06	1.40156e+06	1.00994e+06	1.98837e+06	2.44311e+06	2.19447e+06	1.92545e+06	802837	1.28369e+06	1.25185e+06	688514	1.52479e+06	1.84894e+06	1.27657e+06	1.51755e+06
FALSE	High	Master Protein	Q9Y2V7	Conserved oligomeric Golgi complex subunit 6 OS=Homo sapiens OX=9606 GN=COG6 PE=1 SV=2	18.064	11	6	14	6	73.2	COG6	0.557	2.53772e-05	3.02194e+06	2.67525e+06	2.76108e+06	2.8898e+06	4.93899e+06	4.7078e+06	5.58324e+06	5.21098e+06	2.60693e+06	2.67525e+06	2.74172e+06	2358917	3.98963e+06	3.701e+06	3.2479e+06	4.23473e+06
FALSE	High	Master Protein	O94766	Galactosylgalactosylxylosylprotein 3-beta-glucuronosyltransferase 3 OS=Homo sapiens OX=9606 GN=B3GAT3 PE=1 SV=2	18.044	22	6	16	6	37.1	B3GAT3	9.863	0.000157632	1.37407e+07	1.23884e+07	1.39185e+07	1.3553e+07	1.16455e+06	1.64402e+06	1.77697e+06	1.15067e+06	1.18537e+07	1.23884e+07	1.38209e+07	1.10631e+07	753863	902788	811863	617727
FALSE	High	Master Protein	P28482	Mitogen-activated protein kinase 1 OS=Homo sapiens OX=9606 GN=MAPK1 PE=1 SV=3	18.03	16	5	27	4	41.4	MAPK1	0.503	0.00122803	3.45822e+06	3.4468e+06	3.59059e+06	3.02808e+06	7.59355e+06	5.43604e+06	6.26516e+06	7.52388e+06	2.95799e+06	3.44082e+06	3.53343e+06	2.42868e+06	6.03865e+06	4.20138e+06	3644584	6.06951e+06
FALSE	High	Master Protein	Q8TCT9	Minor histocompatibility antigen H13 OS=Homo sapiens OX=9606 GN=HM13 PE=1 SV=1	17.977	15	5	42	5	41.5	HM13	0.778	0.0955535	9.54342e+06	7.17029e+06	7.47025e+06	8.40678e+06	1.24026e+07	9.56231e+06	8.13878e+06	1.08432e+07	8.14976e+06	7.04501e+06	7.28994e+06	6.78694e+06	1.00186e+07	7410847	4.67022e+06	8.69252e+06
FALSE	High	Master Protein	O75306	NADH dehydrogenase [ubiquinone] iron-sulfur protein 2, mitochondrial OS=Homo sapiens OX=9606 GN=NDUFS2 PE=1 SV=2	17.972	16	5	19	5	52.5	NDUFS2	0.569	0.00557143	2.09492e+06	1.88939e+06	1.60035e+06	2.62623e+06	3.49029e+06	4.47973e+06	3.00433e+06	3.50119e+06	1.74506e+06	1.88264e+06	1.55225e+06	2.12918e+06	2.75017e+06	3.52171e+06	1.71249e+06	2.73003e+06
FALSE	High	Master Protein	Q9NYJ8	TGF-beta-activated kinase 1 and MAP3K7-binding protein 2 OS=Homo sapiens OX=9606 GN=TAB2 PE=1 SV=1	17.966	9	5	16	5	76.4	TAB2	1.278	0.341244	957392	1.91068e+06	2.0432e+06	1.0888e+06	823243	1.36053e+06	1.44356e+06	935792	679241	1.84692e+06	2.02887e+06	829452	483479	920917	782651	585660
FALSE	High	Master Protein	P30566	Adenylosuccinate lyase OS=Homo sapiens OX=9606 GN=ADSL PE=1 SV=2	17.923	11	4	15	4	54.9	ADSL	0.457	0.0355617	2.13109e+06	914792	1.17689e+06	1.08472e+06	2.80839e+06	2.42679e+06	1.70292e+06	2.51696e+06	1.83843e+06	665003	1.16864e+06	758244	2.26857e+06	1.9078e+06	934885	2.04542e+06
FALSE	High	Master Protein	P35232	Prohibitin 1 OS=Homo sapiens OX=9606 GN=PHB1 PE=1 SV=1	17.887	27	6	12	6	29.8	PHB1	0.65	0.0646278	4.56931e+06	3.75412e+06	3.5901e+06	3.31902e+06	7.10093e+06	5.51598e+06	5.78719e+06	3.78929e+06	3.72624e+06	3.47214e+06	3.33593e+06	2.61142e+06	5.73601e+06	4.33635e+06	3.36654e+06	2.90357e+06
FALSE	High	Master Protein	Q9C0C9	(E3-independent) E2 ubiquitin-conjugating enzyme OS=Homo sapiens OX=9606 GN=UBE2O PE=1 SV=3	17.887	6	5	20	5	141.2	UBE2O	0.559	0.0100171	1.36143e+06	825133	876460	1.20062e+06	1.71261e+06	2.17673e+06	1.95021e+06	1.72524e+06	1.16584e+06	715521	646105	847490	1.38342e+06	1.62315e+06	1.10482e+06	1.40202e+06
FALSE	High	Master Protein	P00338	L-lactate dehydrogenase A chain OS=Homo sapiens OX=9606 GN=LDHA PE=1 SV=2	17.864	23	8	29	8	36.7	LDHA	0.97	0.915697	8.48722e+06	8.21313e+06	8.03509e+06	8.30758e+06	6.1803e+06	8.03316e+06	9.03186e+06	9.89875e+06	7.29841e+06	8.21313e+06	7.97876e+06	6.78139e+06	4.99234e+06	6.31521e+06	5.25403e+06	8.04427e+06
FALSE	High	Master Protein	Q6DKJ4	Nucleoredoxin OS=Homo sapiens OX=9606 GN=NXN PE=1 SV=2	17.832	12	3	19	3	48.4	NXN	1.124	0.654002	1.81425e+06	1.09871e+06	1.60289e+06	1.51632e+06	1.22919e+06	1.62132e+06	1.44936e+06	1.32736e+06	1.5651e+06	1.08641e+06	1.59165e+06	1.23776e+06	992918	1.27459e+06	843128	1.07869e+06
FALSE	High	Master Protein	O95239	Chromosome-associated kinesin KIF4A OS=Homo sapiens OX=9606 GN=KIF4A PE=1 SV=3	17.795	5	5	12	5	139.8	KIF4A	0.428	0.0177494	493965	813536	738010	308984	1.39378e+06	1.29648e+06	1.42671e+06	1.73769e+06	319962	778106	280990	73394.8	1.02974e+06	894757	734019	1.38411e+06
FALSE	High	Master Protein	P17152	Transmembrane protein 11, mitochondrial OS=Homo sapiens OX=9606 GN=TMEM11 PE=1 SV=1	17.793	23	4	39	4	21.5	TMEM11	1.604	4.68911e-06	1.50387e+07	13865819	1.37695e+07	1.47286e+07	8.93285e+06	8.64222e+06	8.88227e+06	9.52828e+06	1.29734e+07	13865819	1.36729e+07	1.20228e+07	7.2158e+06	6.79402e+06	5.16701e+06	7.7432e+06
FALSE	High	Master Protein	Q5T8D3	Acyl-CoA-binding domain-containing protein 5 OS=Homo sapiens OX=9606 GN=ACBD5 PE=1 SV=1	17.749	9	4	23	4	60.1	ACBD5	1.018	0.980304	4.57063e+06	3.8703e+06	4.59994e+06	3.67963e+06	4.19627e+06	3.9152e+06	4.06507e+06	4.45363e+06	3.94295e+06	3.8703e+06	4.5677e+06	3.00364e+06	3.38968e+06	3.0779e+06	2.36474e+06	3.61926e+06
FALSE	High	Master Protein	Q8NBN7	Retinol dehydrogenase 13 OS=Homo sapiens OX=9606 GN=RDH13 PE=1 SV=2	17.746	19	5	14	5	35.9	RDH13	1.369	0.0674352	3.9207e+06	2.62031e+06	2.96434e+06	3.83504e+06	2.52877e+06	2.19454e+06	2.39904e+06	2.96437e+06	3.38227e+06	2.62031e+06	2.94356e+06	3.1305e+06	2.0427e+06	1.72522e+06	1.39557e+06	2.40901e+06
FALSE	High	Master Protein	Q99536	Synaptic vesicle membrane protein VAT-1 homolog OS=Homo sapiens OX=9606 GN=VAT1 PE=1 SV=2	17.715	19	4	14	4	41.9	VAT1	0.882	0.45564	2.27459e+06	1.52039e+06	1.91818e+06	1.69682e+06	2.20546e+06	1.8979e+06	2.20337e+06	1.71553e+06	1.96222e+06	1.52039e+06	1.90473e+06	1.3851e+06	1781537	1.49202e+06	1.28175e+06	1.39413e+06
FALSE	High	Master Protein	P35611	Alpha-adducin OS=Homo sapiens OX=9606 GN=ADD1 PE=1 SV=2	17.709	9	6	21	5	80.9	ADD1	1.05	0.287348	3.05731e+06	2.43462e+06	2.66833e+06	2.64289e+06	2.49018e+06	2.57068e+06	2.70678e+06	2.30463e+06	2.55026e+06	2.32587e+06	2.49546e+06	2.07683e+06	2.01153e+06	2.02092e+06	1.57459e+06	1.87287e+06
FALSE	High	Master Protein	O00483	Cytochrome c oxidase subunit NDUFA4 OS=Homo sapiens OX=9606 GN=NDUFA4 PE=1 SV=1	17.671	68	4	53	4	9.4	NDUFA4	1.485	0.0469222	1.04747e+08	8.39802e+07	1.01634e+08	9.68918e+07	7.77119e+07	5.84364e+07	4.22542e+07	7.64542e+07	9.0297e+07	8.3954e+07	1.00922e+08	7.89778e+07	6.27743e+07	4.58696e+07	2.45239e+07	6.20704e+07
FALSE	High	Master Protein	Q9Y4E8	Ubiquitin carboxyl-terminal hydrolase 15 OS=Homo sapiens OX=9606 GN=USP15 PE=1 SV=3	17.644	7	5	13	5	112.3	USP15	1.135	0.122986	2.59401e+06	3.07939e+06	3.4352e+06	2.75689e+06	2.43973e+06	2.78218e+06	2.53424e+06	2.60217e+06	2.23777e+06	3.07939e+06	3.41111e+06	2.25042e+06	1.88179e+06	2.13003e+06	1.45638e+06	2.11047e+06
FALSE	High	Master Protein	Q9H3K6	BolA-like protein 2 OS=Homo sapiens OX=9606 GN=BOLA2B PE=1 SV=1	17.618	29	2	19	2	10.1	BOLA2; BOLA2B	1.224	0.0678199	4.566e+06	4.04809e+06	4.42354e+06	3.57062e+06	3.39493e+06	3.97411e+06	3.52289e+06	2.96106e+06	3.93895e+06	4.04809e+06	4.39253e+06	2.91466e+06	2.6371e+06	3.08696e+06	1.98842e+06	2.40632e+06
FALSE	High	Master Protein	Q96R06	Sperm-associated antigen 5 OS=Homo sapiens OX=9606 GN=SPAG5 PE=1 SV=2	17.587	5	4	12	4	134.3	SPAG5	0.558	0.00603092	808650	772210	773739	606708	1.36442e+06	1.40628e+06	973358	1.6274e+06	504949	546117	687838	387358	1.10216e+06	1.07829e+06	494023	1.29058e+06
FALSE	High	Master Protein	Q9Y371	Endophilin-B1 OS=Homo sapiens OX=9606 GN=SH3GLB1 PE=1 SV=1	17.53	16	4	12	4	40.8	SH3GLB1	1.449	0.0333661	2.85615e+06	2.48057e+06	1.96729e+06	2.74636e+06	1.79951e+06	1.72935e+06	2.17365e+06	1.80201e+06	2.46392e+06	2.48057e+06	1.82619e+06	2.24183e+06	1.36085e+06	1.2725e+06	1.18826e+06	1.42713e+06
FALSE	High	Master Protein	Q3SXM5	Inactive hydroxysteroid dehydrogenase-like protein 1 OS=Homo sapiens OX=9606 GN=HSDL1 PE=1 SV=3	17.497	16	5	23	5	37	HSDL1	1.247	0.0780007	6.75257e+06	4.50593e+06	5.61537e+06	5.53179e+06	4.8532e+06	4.11424e+06	3.90587e+06	4.99472e+06	5.82524e+06	4.36462e+06	5.576e+06	4.51554e+06	3.92033e+06	3.23438e+06	2.27213e+06	4.05899e+06
FALSE	High	Master Protein	P98194	Calcium-transporting ATPase type 2C member 1 OS=Homo sapiens OX=9606 GN=ATP2C1 PE=1 SV=3	17.463	8	4	20	4	100.5	ATP2C1	1.026	0.716663	1.62027e+06	1.45282e+06	1.80384e+06	1.2519e+06	1.57541e+06	1.42037e+06	1.30833e+06	1.58006e+06	1.39776e+06	1.45282e+06	1.7912e+06	1.02191e+06	1.27259e+06	1.00002e+06	717379	1.16044e+06
FALSE	High	Master Protein	Q8IX90	Spindle and kinetochore-associated protein 3 OS=Homo sapiens OX=9606 GN=SKA3 PE=1 SV=2	17.435	15	5	9	5	46.3	SKA3	1.222	0.713013	3.44769e+06	3.42709e+06	2.86563e+06	1.6725e+06	3.03977e+06	2.16445e+06	3.125e+06	2.00206e+06	2.97421e+06	3.42709e+06	2.84554e+06	1.36525e+06	2.45548e+06	1.63582e+06	1.81788e+06	1.62698e+06
FALSE	High	Master Protein	Q5SY16	Polynucleotide 5'-hydroxyl-kinase NOL9 OS=Homo sapiens OX=9606 GN=NOL9 PE=1 SV=1	17.424	12	4	8	4	79.3	NOL9	0.791	0.0062245	2.50601e+06	2.74415e+06	2.55094e+06	2.22375e+06	3.33853e+06	3.35066e+06	2.9094e+06	3.06401e+06	2035803	2.74415e+06	2.41165e+06	1.70963e+06	2.58561e+06	2.63103e+06	1.60835e+06	2.40397e+06
FALSE	High	Master Protein	O95202	Mitochondrial proton/calcium exchanger protein OS=Homo sapiens OX=9606 GN=LETM1 PE=1 SV=1	17.364	8	4	21	4	83.3	LETM1	0.69	0.0220914	2.20924e+06	1.64459e+06	1.81699e+06	2.40545e+06	2.87347e+06	2.3929e+06	3.01227e+06	2.93718e+06	1.80222e+06	1.62674e+06	1.71728e+06	1.96354e+06	2.32114e+06	1.88116e+06	1.7523e+06	2.38691e+06
FALSE	High	Master Protein	Q9NQX3	Gephyrin OS=Homo sapiens OX=9606 GN=GPHN PE=1 SV=1	17.359	11	5	13	5	79.7	GPHN	0.857	0.457717	1.75632e+06	2.30864e+06	1.57406e+06	1.89654e+06	2.60375e+06	1.58923e+06	1.91223e+06	2.36915e+06	1.40201e+06	2236059	1.43139e+06	1.44686e+06	2.10327e+06	1.13877e+06	1.11239e+06	1.9253e+06
FALSE	High	Master Protein	Q9H0C8	Integrin-linked kinase-associated serine/threonine phosphatase 2C OS=Homo sapiens OX=9606 GN=ILKAP PE=1 SV=1	17.213	11	4	17	4	42.9	ILKAP	1.193	0.157491	3.51208e+06	3.12333e+06	2.76167e+06	3.16897e+06	2.8218e+06	2.46425e+06	2.18192e+06	3.25351e+06	3.02977e+06	3.12333e+06	2.74044e+06	2.5868e+06	2.2794e+06	1.93725e+06	1.22183e+06	2.64398e+06
FALSE	High	Master Protein	Q9NV70	Exocyst complex component 1 OS=Homo sapiens OX=9606 GN=EXOC1 PE=1 SV=4	17.182	7	4	16	4	101.9	EXOC1	1.193	0.170519	4.85695e+06	4.65095e+06	6.23094e+06	9.3013e+06	4.2992e+06	5.54593e+06	3.14969e+06	4.94502e+06	4.10423e+06	4.65095e+06	6.04632e+06	7.5691e+06	3.47282e+06	4.24212e+06	1.79893e+06	4.00173e+06
FALSE	High	Master Protein	Q9UBE0	SUMO-activating enzyme subunit 1 OS=Homo sapiens OX=9606 GN=SAE1 PE=1 SV=1	17.177	18	5	23	5	38.4	SAE1	0.487	0.00368344	1.81632e+06	1.63451e+06	1.97109e+06	1.56225e+06	4.0177e+06	2.72071e+06	3.11272e+06	4.36175e+06	1.46708e+06	1.50286e+06	1.92922e+06	1.03752e+06	3.24543e+06	2.13887e+06	1.81074e+06	3.5446e+06
FALSE	High	Master Protein	P54819	Adenylate kinase 2, mitochondrial OS=Homo sapiens OX=9606 GN=AK2 PE=1 SV=2	17.106	31	4	14	4	26.5	AK2	1.091	0.515549	2.02973e+06	2.32589e+06	1.78663e+06	2.41641e+06	2.56834e+06	1.22975e+06	2.13932e+06	1.85487e+06	1.72403e+06	2.1582e+06	1.50439e+06	1.80331e+06	2.07466e+06	966759	1.24449e+06	1.50737e+06
FALSE	High	Master Protein	P82094	TATA element modulatory factor OS=Homo sapiens OX=9606 GN=TMF1 PE=1 SV=2	17.05	6	5	8	5	122.8	TMF1	0.526	0.0621364	649267	564237	549781	469830	747071	1.50183e+06	1.67096e+06	684481	252694	293290	267610	251000	524396	1.16776e+06	881920	275474
FALSE	High	Master Protein	O75153	Clustered mitochondria protein homolog OS=Homo sapiens OX=9606 GN=CLUH PE=1 SV=2	17.026	5	5	14	5	146.6	CLUH	2.412	0.000494442	3.55374e+06	2.86479e+06	4.59655e+06	3.12841e+06	1.34205e+06	1.42415e+06	1.10487e+06	1.47725e+06	3.0657e+06	2.86479e+06	4.43054e+06	2.45869e+06	969395	935271	604593	982482
FALSE	High	Master Protein	Q96H79	Zinc finger CCCH-type antiviral protein 1-like OS=Homo sapiens OX=9606 GN=ZC3HAV1L PE=1 SV=2	16.988	29	5	14	5	32.9	ZC3HAV1L	1.908	0.00344691	7.09923e+06	4.55869e+06	5.27836e+06	6.71484e+06	3.0539e+06	2.14927e+06	3.46791e+06	3.18909e+06	6.12429e+06	4.47492e+06	5.24136e+06	5.48125e+06	2.41755e+06	1.59405e+06	1.97406e+06	2.48469e+06
FALSE	High	Master Protein	Q9Y4A5	Transformation/transcription domain-associated protein OS=Homo sapiens OX=9606 GN=TRRAP PE=1 SV=3	16.981	3	8	12	8	437.3	TRRAP	0.414	0.0164799	571443	788491	1.33428e+06	740695	1.6924e+06	2.01727e+06	2.02767e+06	1.24847e+06	470799	493540	1.07952e+06	321763	1.36709e+06	1.58586e+06	1.17954e+06	1.00222e+06
FALSE	High	Master Protein	Q9UPW5	Cytosolic carboxypeptidase 1 OS=Homo sapiens OX=9606 GN=AGTPBP1 PE=1 SV=3	16.917	5	5	14	5	138.4	AGTPBP1	1.199	0.06944	1.33733e+06	1.71625e+06	1.82311e+06	1.5794e+06	1.06686e+06	1.35503e+06	1.39253e+06	1.42191e+06	1.14142e+06	1.71625e+06	1.70815e+06	1.2813e+06	861788	999362	781164	1.15552e+06
FALSE	High	Master Protein	O43318	Mitogen-activated protein kinase kinase kinase 7 OS=Homo sapiens OX=9606 GN=MAP3K7 PE=1 SV=1	16.854	12	5	17	5	67.2	MAP3K7	0.863	0.27584	1.18775e+06	1.05841e+06	1.0958e+06	1.17447e+06	1.22344e+06	1.41189e+06	1.83434e+06	1.0046e+06	1.02464e+06	1.05841e+06	1.08812e+06	958708	988272	1.10995e+06	1.06708e+06	816390
FALSE	High	Master Protein	P63220	40S ribosomal protein S21 OS=Homo sapiens OX=9606 GN=RPS21 PE=1 SV=1	16.85	34	2	27	2	9.1	RPS21	1.604	0.0059795	6.38876e+06	4.819e+06	5.93271e+06	6.44489e+06	3.75722e+06	2.89911e+06	3.92269e+06	4.3205e+06	5.51139e+06	4.819e+06	5.89112e+06	5.26089e+06	3.02355e+06	2.27911e+06	2.28192e+06	3.51108e+06
FALSE	High	Master Protein	P36776	Lon protease homolog, mitochondrial OS=Homo sapiens OX=9606 GN=LONP1 PE=1 SV=2	16.762	7	4	20	4	106.4	LONP1	0.837	0.0510737	1.63254e+06	1.66156e+06	1.26354e+06	1.72559e+06	1.8817e+06	2.15754e+06	1.70245e+06	2.05545e+06	1.40834e+06	1.66156e+06	1.23045e+06	1.40858e+06	1.52001e+06	1.69614e+06	990353	1.67037e+06
FALSE	High	Master Protein	Q9Y678	Coatomer subunit gamma-1 OS=Homo sapiens OX=9606 GN=COPG1 PE=1 SV=1	16.749	6	5	32	3	97.7	COPG1	1.232	0.101401	2.13498e+06	2.69946e+06	3.24151e+06	2.23269e+06	2.40913e+06	1.98717e+06	1.72316e+06	1.99877e+06	1.84178e+06	2.69946e+06	3.21879e+06	1.82252e+06	1.94605e+06	1.5622e+06	996534	1.62431e+06
FALSE	High	Master Protein	P40938	Replication factor C subunit 3 OS=Homo sapiens OX=9606 GN=RFC3 PE=1 SV=2	16.65	15	4	26	4	40.5	RFC3	1.129	0.548798	2.62994e+06	2.57238e+06	2.80103e+06	2.80864e+06	2.53811e+06	2.24667e+06	2.2789e+06	3.24357e+06	2.18345e+06	2.57238e+06	2.78139e+06	2.29267e+06	2.05024e+06	1.7662e+06	1.32568e+06	2.62159e+06
FALSE	High	Master Protein	P31930	Cytochrome b-c1 complex subunit 1, mitochondrial OS=Homo sapiens OX=9606 GN=UQCRC1 PE=1 SV=3	16.645	12	3	14	3	52.6	UQCRC1	0.628	0.0018745	2.88408e+06	2.53581e+06	2.60569e+06	3.07042e+06	4.74476e+06	4.02232e+06	3.76315e+06	4.9359e+06	2.488e+06	2.53581e+06	2.58743e+06	2.50635e+06	3.83274e+06	3.16211e+06	2.18911e+06	4.01119e+06
FALSE	High	Master Protein	P61081	NEDD8-conjugating enzyme Ubc12 OS=Homo sapiens OX=9606 GN=UBE2M PE=1 SV=1	16.643	23	7	34	7	20.9	UBE2M	0.744	0.00342532	1.31784e+07	1.18513e+07	1.10553e+07	1.25286e+07	1.73403e+07	1.55996e+07	1.43027e+07	1.71805e+07	1.13686e+07	1.18513e+07	1.08774e+07	1.02269e+07	1.40072e+07	1.22635e+07	8.3202e+06	1.39618e+07
FALSE	High	Master Protein	Q8IWC1	MAP7 domain-containing protein 3 OS=Homo sapiens OX=9606 GN=MAP7D3 PE=1 SV=2	16.631	8	6	16	6	98.4	MAP7D3	1.204	0.33984	2.65975e+06	2.25443e+06	2.97048e+06	2.61395e+06	1.69216e+06	2.83316e+06	2.94849e+06	1.38927e+06	2.28353e+06	2.09417e+06	2.88927e+06	2.03379e+06	1.29414e+06	2.22727e+06	1.65569e+06	1.03582e+06
FALSE	High	Master Protein	P61289	Proteasome activator complex subunit 3 OS=Homo sapiens OX=9606 GN=PSME3 PE=1 SV=1	16.606	19	4	13	4	29.5	PSME3	0.805	0.10198	4.15401e+06	3.50191e+06	5.27755e+06	3.69863e+06	4.85438e+06	4.64772e+06	6.51861e+06	4.87974e+06	3.58354e+06	3.50191e+06	5.24056e+06	3.01916e+06	3.92128e+06	3.60077e+06	3.79202e+06	3.96554e+06
FALSE	High	Master Protein	P11413	Glucose-6-phosphate 1-dehydrogenase OS=Homo sapiens OX=9606 GN=G6PD PE=1 SV=4	16.606	13	5	13	5	59.2	G6PD	0.566	0.0056306	1.7809e+06	1.77394e+06	1.27392e+06	1.37468e+06	2.78082e+06	2.73294e+06	2.80313e+06	2.5781e+06	1.53633e+06	1.77394e+06	1.21606e+06	1.09473e+06	2.2463e+06	2.14848e+06	1.63064e+06	2.09511e+06
FALSE	High	Master Protein	P37198	Nuclear pore glycoprotein p62 OS=Homo sapiens OX=9606 GN=NUP62 PE=1 SV=3	16.588	16	5	18	5	53.2	NUP62	0.739	0.00447012	2.76578e+06	2.46336e+06	2.5604e+06	3.06343e+06	4.04323e+06	3.82835e+06	3.38286e+06	3.34231e+06	2.35321e+06	2309652	2.54245e+06	2.50065e+06	3.26606e+06	3.00963e+06	1.96788e+06	2.69414e+06
FALSE	High	Master Protein	Q9UM00	Calcium load-activated calcium channel OS=Homo sapiens OX=9606 GN=TMCO1 PE=1 SV=2	16.584	16	3	22	3	27.1	TMCO1	1.832	0.00288241	6.11438e+06	5.44702e+06	4.91239e+06	6.61522e+06	3.47584e+06	2.50585e+06	2.85389e+06	3.83995e+06	5.27468e+06	5.44702e+06	4.87795e+06	5.39993e+06	2.80773e+06	1.96996e+06	1.66017e+06	3.12056e+06
FALSE	High	Master Protein	Q9Y467	Sal-like protein 2 OS=Homo sapiens OX=9606 GN=SALL2 PE=1 SV=4	16.556	9	4	13	4	105.2		0.392	0.0057769	313412	604214	388749	318726	1.49954e+06	941929	854599	734071	90890.7	604214	368379	89750.5	1.09686e+06	740491	497139	596546
FALSE	High	Master Protein	O43379	WD repeat-containing protein 62 OS=Homo sapiens OX=9606 GN=WDR62 PE=1 SV=4	16.545	3	3	19	3	165.8	WDR62	0.796	0.247426	1.08668e+06	1.10705e+06	1.00058e+06	1.02377e+06	1.38281e+06	1.7769e+06	1.269e+06	893554	937446	1.10705e+06	993562	835695	1.11701e+06	1.3969e+06	738204	680625
FALSE	High	Master Protein	P21266	Glutathione S-transferase Mu 3 OS=Homo sapiens OX=9606 GN=GSTM3 PE=1 SV=3	16.517	25	4	17	4	26.5	GSTM3	0.696	0.055576	1.85365e+06	1.32059e+06	1.29073e+06	1.76003e+06	2.5997e+06	1.84578e+06	1.83902e+06	3.22866e+06	1.59909e+06	1.17421e+06	1.28168e+06	1.43669e+06	2.1e+06	1.45105e+06	1.0698e+06	2.62379e+06
FALSE	High	Master Protein	Q9Y2Z0	Protein SGT1 homolog OS=Homo sapiens OX=9606 GN=SUGT1 PE=1 SV=3	16.515	12	3	17	3	41	SUGT1	1.209	0.00644808	4.06365e+06	3.86608e+06	4.55263e+06	3.91207e+06	3.33353e+06	3.35785e+06	3.26095e+06	3.17683e+06	3.50559e+06	3.86608e+06	4.52071e+06	3.19338e+06	2.69277e+06	2.63975e+06	1.89697e+06	2.58166e+06
FALSE	High	Master Protein	P27635	60S ribosomal protein L10 OS=Homo sapiens OX=9606 GN=RPL10 PE=1 SV=5	16.498	21	5	19	5	24.6	RPL10	0.871	0.566555	6.43986e+06	7.7281e+06	7.64792e+06	5.64617e+06	5.44163e+06	8.26561e+06	8.11503e+06	7.99115e+06	5.52797e+06	7.7281e+06	7.59431e+06	4.51925e+06	4.39565e+06	6.49795e+06	4.72069e+06	6.49404e+06
FALSE	High	Master Protein	Q96EB6	NAD-dependent protein deacetylase sirtuin-1 OS=Homo sapiens OX=9606 GN=SIRT1 PE=1 SV=2	16.427	12	5	9	5	81.6	SIRT1	1.502	0.333179	4.37578e+06	2.47496e+06	3.47055e+06	4.11561e+06	3.26856e+06	4.7867e+06	1.93693e+06	1.2496e+06	3.77485e+06	2.34089e+06	3.4129e+06	3.27123e+06	2.5193e+06	3.76303e+06	1.07406e+06	980419
FALSE	High	Master Protein	P40763	Signal transducer and activator of transcription 3 OS=Homo sapiens OX=9606 GN=STAT3 PE=1 SV=2	16.42	12	5	17	5	88	STAT3	1.148	0.575322	1.72665e+06	1.47863e+06	1.55896e+06	1.41296e+06	1.13645e+06	1.42335e+06	2.0296e+06	1.22788e+06	1.48952e+06	1.40918e+06	1.43969e+06	1.07548e+06	826709	1.04772e+06	1.15971e+06	916077
FALSE	High	Master Protein	P35813	Protein phosphatase 1A OS=Homo sapiens OX=9606 GN=PPM1A PE=1 SV=1	16.399	16	5	23	5	42.4	PPM1A	1.381	0.0102609	5.48954e+06	5.79814e+06	4.27946e+06	4.79874e+06	3.79093e+06	4.03782e+06	3.64347e+06	3.22671e+06	4.73566e+06	5.79814e+06	4.24946e+06	3.91716e+06	3.06225e+06	3.1743e+06	2119486	2.55735e+06
FALSE	High	Master Protein	P15735	Phosphorylase b kinase gamma catalytic chain, liver/testis isoform OS=Homo sapiens OX=9606 GN=PHKG2 PE=1 SV=1	16.386	12	4	8	4	46.4	PHKG2	2.677	0.000117007	3.18785e+06	2.23165e+06	2.82982e+06	2.44508e+06	1.1014e+06	1.03601e+06	883213	931751	2.75006e+06	2.21203e+06	2.80998e+06	1.88919e+06	719968	650399	424723	733739
FALSE	High	Master Protein	O75396	Vesicle-trafficking protein SEC22b OS=Homo sapiens OX=9606 GN=SEC22B PE=1 SV=5	16.368	25	4	14	4	24.7	SEC22B	1.753	0.0159382	3.23531e+06	1.68506e+06	2.04223e+06	2.45033e+06	1.61082e+06	1.31372e+06	1.23916e+06	946266	2.791e+06	1.6687e+06	1.99681e+06	1.98376e+06	1.19751e+06	930936	720844	646006
FALSE	High	Master Protein	Q9UP83	Conserved oligomeric Golgi complex subunit 5 OS=Homo sapiens OX=9606 GN=COG5 PE=1 SV=3	16.367	8	6	23	6	92.7		0.745	0.0640716	5.77013e+06	4.44723e+06	5.87798e+06	7.50475e+06	7.60841e+06	7.89465e+06	8.19844e+06	7.74053e+06	4.97772e+06	4.44723e+06	5.7143e+06	6.10636e+06	6.14595e+06	6.20632e+06	4.76922e+06	6.29038e+06
FALSE	High	Master Protein	Q99567	Nuclear pore complex protein Nup88 OS=Homo sapiens OX=9606 GN=NUP88 PE=1 SV=2	16.362	9	4	17	4	83.5	NUP88	0.765	0.0380526	1.22091e+06	840545	1.29238e+06	1.21079e+06	1.55686e+06	1.63804e+06	1.62046e+06	1.53595e+06	1.05324e+06	677993	1.28332e+06	988358	1.25761e+06	1.28773e+06	942656	1.2482e+06
FALSE	High	Master Protein	Q8TB36	Ganglioside-induced differentiation-associated protein 1 OS=Homo sapiens OX=9606 GN=GDAP1 PE=1 SV=3	16.358	16	4	8	4	41.3	GDAP1	1.513	0.193289	5.155e+06	3.23255e+06	2.99718e+06	5.17828e+06	2.36277e+06	2.56936e+06	4.50306e+06	2.83173e+06	4.44706e+06	3.23255e+06	2.9407e+06	4.22698e+06	1.85984e+06	1.97725e+06	2.51513e+06	2.20764e+06
FALSE	High	Master Protein	P48556	26S proteasome non-ATPase regulatory subunit 8 OS=Homo sapiens OX=9606 GN=PSMD8 PE=1 SV=2	16.343	16	6	14	6	39.6	PSMD8	1.334	0.00898799	7.12107e+06	6.08073e+06	7.83232e+06	6.9665e+06	5.1394e+06	5.2474e+06	5.71811e+06	5.31283e+06	6.14313e+06	6.08073e+06	7777413	5686677	4151523	4.12521e+06	3.32635e+06	4.31749e+06
FALSE	High	Master Protein	Q6NSI4	RPA-related protein RADX OS=Homo sapiens OX=9606 GN=RADX PE=1 SV=2	16.324	9	5	19	5	97.5	RADX	0.405	0.0278806	668837	779535	1.2831e+06	759522	1.30004e+06	2.86628e+06	2.77899e+06	1.28212e+06	380839	657269	1.05654e+06	547910	931955	2.25331e+06	1.60966e+06	1.01513e+06
FALSE	High	Master Protein	Q9NZT1	Calmodulin-like protein 5 OS=Homo sapiens OX=9606 GN=CALML5 PE=1 SV=2	16.319	34	4	16	4	15.9	CALML5	1.079	0.780192	4.7284e+06	4.90834e+06	2.77919e+06	7.32541e+06	3.51779e+06	3.01877e+06	5.6705e+06	1.21394e+07	4.07905e+06	4868272	2.75971e+06	5.86013e+06	2.84161e+06	2.31871e+06	3.29865e+06	9.86517e+06
FALSE	High	Master Protein	Q8IWB9	Testis-expressed protein 2 OS=Homo sapiens OX=9606 GN=TEX2 PE=1 SV=2	16.304	9	6	18	6	125.2	TEX2	2.307	0.000888154	3.6515e+06	2.90715e+06	3.10973e+06	4.07989e+06	1.36585e+06	1.43914e+06	1.48239e+06	2.08363e+06	3.15004e+06	2.85561e+06	3.06115e+06	3.33037e+06	764659	778016	705173	1.57451e+06
FALSE	High	Master Protein	Q96CW5	Gamma-tubulin complex component 3 OS=Homo sapiens OX=9606 GN=TUBGCP3 PE=1 SV=2	16.224	7	4	7	4	103.5	TUBGCP3	1.4	0.172125	1.08503e+06	1.17911e+06	1.09167e+06	966140	980582	1.04077e+06	342795	616193	803910	1.13005e+06	1.02071e+06	708060	792098	818193	143267	482623
FALSE	High	Master Protein	Q9UGP4	LIM domain-containing protein 1 OS=Homo sapiens OX=9606 GN=LIMD1 PE=1 SV=1	16.199	8	3	11	3	72.1	LIMD1	2.004	0.048	2.70379e+06	2.20927e+06	2.90621e+06	2.54961e+06	758751	2.15365e+06	1.50921e+06	1.13724e+06	2.33248e+06	2.20927e+06	2.88583e+06	2.08122e+06	511142	1.69308e+06	877938	924182
FALSE	High	Master Protein	Q8TAG9	Exocyst complex component 6 OS=Homo sapiens OX=9606 GN=EXOC6 PE=1 SV=3	16.197	7	5	18	5	93.7	EXOC6	0.635	0.0517867	1.84128e+06	2.12898e+06	2.4855e+06	1.1406e+06	3.45398e+06	3.25702e+06	2.42606e+06	2.98815e+06	1.53121e+06	2.06318e+06	2.46807e+06	868295	2.79007e+06	2.44896e+06	1.38479e+06	2.42042e+06
FALSE	High	Master Protein	Q9H2U2	Inorganic pyrophosphatase 2, mitochondrial OS=Homo sapiens OX=9606 GN=PPA2 PE=1 SV=2	16.185	20	5	24	4	37.9	PPA2	0.463	0.00184847	3.1456e+06	2.56033e+06	2.24897e+06	2.34565e+06	5.11161e+06	5.38907e+06	5.19294e+06	5.40083e+06	2.66046e+06	2.56033e+06	2.19669e+06	1.91473e+06	4.12908e+06	4.23658e+06	3.02085e+06	4.38901e+06
FALSE	High	Master Protein	O14976	Cyclin-G-associated kinase OS=Homo sapiens OX=9606 GN=GAK PE=1 SV=2	16.183	3	2	16	2	143.1	GAK	1.115	0.259439	198498	211231	234805	325554	174676	228238	247636	124998	103676	126405		265746		107192	90511.5	75243.9
FALSE	High	Master Protein	Q9H0D6	5'-3' exoribonuclease 2 OS=Homo sapiens OX=9606 GN=XRN2 PE=1 SV=1	16.167	6	4	15	4	108.5	XRN2	0.553	0.0283343	1.09862e+06	1.29787e+06	1.17614e+06	1.23624e+06	2.33845e+06	2.69049e+06	2.03153e+06	1.39335e+06	866919	1.07403e+06	1.04674e+06	923395	1.88896e+06	2.11511e+06	1.14287e+06	1.01199e+06
FALSE	High	Master Protein	P06702	Protein S100-A9 OS=Homo sapiens OX=9606 GN=S100A9 PE=1 SV=1	16.158	38	3	12	3	13.2	S100A9	1.068	0.862487	4.74399e+06	4.91697e+06	1.17852e+06	3.42236e+06	7.69493e+06	1.24963e+06	2.81061e+06	5.0598e+06	3.95938e+06	4.81688e+06	1.13119e+06	2.75747e+06	6.21584e+06	888552	1.59997e+06	4.05616e+06
FALSE	High	Master Protein	P33527	Multidrug resistance-associated protein 1 OS=Homo sapiens OX=9606 GN=ABCC1 PE=1 SV=3	16.139	5	6	10	6	171.5	ABCC1	0.669	0.0144885	1.16478e+06	782050	1.17133e+06	911509	1.71147e+06	1.59536e+06	1.3268e+06	1.48488e+06	780652	533243	784153	691646	1.3825e+06	1.07412e+06	563403	982664
FALSE	High	Master Protein	Q9H061	Transmembrane protein 126A OS=Homo sapiens OX=9606 GN=TMEM126A PE=1 SV=1	16.126	20	3	21	3	21.5	TMEM126A	0.433	6.86512e-05	1.29117e+06	1.27429e+06	1.1466e+06	1.30399e+06	3.15016e+06	3.1317e+06	2.50186e+06	2.79732e+06	1.0315e+06	1.25395e+06	1.12262e+06	1.03955e+06	2.54464e+06	2.46196e+06	1.45539e+06	2.27325e+06
FALSE	High	Master Protein	P11274	Breakpoint cluster region protein OS=Homo sapiens OX=9606 GN=BCR PE=1 SV=2	16.092	6	5	12	5	142.7	BCR	1.998	0.000382749	3.1629e+06	4.12071e+06	4.00161e+06	4.09155e+06	2.08377e+06	2.41792e+06	1.96808e+06	1.85881e+06	2.65736e+06	4.11352e+06	3.8456e+06	3.26492e+06	1.68324e+06	1.90083e+06	1.1138e+06	1.45524e+06
FALSE	High	Master Protein	O76003	Glutaredoxin-3 OS=Homo sapiens OX=9606 GN=GLRX3 PE=1 SV=2	16.085	21	5	7	5	37.4	GLRX3	0.778	0.0491484	1.83702e+06	1.3377e+06	1.35492e+06	1.8027e+06	2.45259e+06	1.84044e+06	1.84851e+06	2.18407e+06	1.58474e+06	1.20031e+06	1.16706e+06	1448840	1.92713e+06	1.40662e+06	1.01716e+06	1.62089e+06
FALSE	High	Master Protein	Q15477	Helicase SKI2W OS=Homo sapiens OX=9606 GN=SKIV2L PE=1 SV=3	16.059	7	5	12	5	137.7	SKIC2	0.49	0.0025809	763687	1.04681e+06	1.25232e+06	1.19346e+06	1.99765e+06	2.60865e+06	2.70929e+06	1.75609e+06	609311	943727	1.16622e+06	897197	1.61367e+06	1927314	1.57606e+06	1.36269e+06
FALSE	High	Master Protein	P62857	40S ribosomal protein S28 OS=Homo sapiens OX=9606 GN=RPS28 PE=1 SV=1	16.023	41	4	32	4	7.8	RPS28	0.601	0.153129	2.14457e+07	9.38161e+06	7.52321e+06	1.8372e+07	2.67571e+07	1.53463e+07	1.9944e+07	2.39326e+07	1.85005e+07	9.38161e+06	7.47047e+06	14996901	2.16139e+07	1.20644e+07	1.16018e+07	1.94489e+07
FALSE	High	Master Protein	Q9UKX7	Nuclear pore complex protein Nup50 OS=Homo sapiens OX=9606 GN=NUP50 PE=1 SV=2	16.011	11	4	14	4	50.1	NUP50	0.576	0.00871849	3.49259e+06	2.26692e+06	2.81237e+06	2.20436e+06	4.10289e+06	5.25233e+06	4.61647e+06	4.16187e+06	3.01295e+06	2.12871e+06	2.64125e+06	1.70761e+06	3.18958e+06	4.12908e+06	2.6855e+06	3290979
FALSE	High	Master Protein	Q09028	Histone-binding protein RBBP4 OS=Homo sapiens OX=9606 GN=RBBP4 PE=1 SV=3	15.987	12	5	25	1	47.6	RBBP4	0.678	0.0319947	845003	937898	625262	520948	1.06977e+06	1.37968e+06	1.075e+06	1.06233e+06	728959	937898	620879	425244	864143	1.08463e+06	625350	863310
FALSE	High	Master Protein	Q9HCM4	Band 4.1-like protein 5 OS=Homo sapiens OX=9606 GN=EPB41L5 PE=1 SV=3	15.986	12	5	12	5	81.8	EPB41L5	0.294	0.00222814	487073	599430	623652	425875	1.32552e+06	1.61543e+06	3.07072e+06	2.08685e+06	181738	343077	319131	161613	1.00609e+06	1.03866e+06	1.7863e+06	1.69589e+06
FALSE	High	Master Protein	Q13625	Apoptosis-stimulating of p53 protein 2 OS=Homo sapiens OX=9606 GN=TP53BP2 PE=1 SV=2	15.977	5	4	12	4	125.5	TP53BP2	1.949	0.000583973	824217	1.18971e+06	869492	954554	494986	341335	463241	471809	652138	1.18971e+06	627568	736800	185800	151325	154260	181827
FALSE	High	Master Protein	P78346	Ribonuclease P protein subunit p30 OS=Homo sapiens OX=9606 GN=RPP30 PE=1 SV=1	15.971	21	4	16	4	29.3	RPP30	0.778	0.0544836	1.91318e+06	1.45621e+06	1.56967e+06	2.17576e+06	2.06487e+06	2.19983e+06	2.80598e+06	2.25542e+06	1.65044e+06	1.45621e+06	1.55866e+06	1.77605e+06	1.66796e+06	1.72938e+06	1.6323e+06	1.83288e+06
FALSE	High	Master Protein	O14818	Proteasome subunit alpha type-7 OS=Homo sapiens OX=9606 GN=PSMA7 PE=1 SV=1	15.868	22	5	17	5	27.9	PSMA7	0.82	0.0454482	6.23333e+06	5.91356e+06	4.31234e+06	5.54048e+06	7.11161e+06	6.60231e+06	6.85678e+06	7.58963e+06	5.37731e+06	5.91356e+06	4.12968e+06	4.52264e+06	5.74464e+06	5.19036e+06	3.98874e+06	6.16775e+06
FALSE	High	Master Protein	Q969Y2	tRNA modification GTPase GTPBP3, mitochondrial OS=Homo sapiens OX=9606 GN=GTPBP3 PE=1 SV=2	15.826	12	3	11	3	52	GTPBP3	0.709	0.124104	293702	241892	362958	156504	612860	289607	471849	299255			151211		453656	81831.6	224641	225912
FALSE	High	Master Protein	P10321	HLA class I histocompatibility antigen, C alpha chain OS=Homo sapiens OX=9606 GN=HLA-C PE=1 SV=3	15.712	20	5	30	2	40.6	HLA-C	1.437	0.017476	3.21831e+06	2.80633e+06	3.82649e+06	3.05115e+06	2.80266e+06	2.12227e+06	1.84035e+06	2.23928e+06	2.77634e+06	2.80633e+06	3.79966e+06	2.49062e+06	2.26394e+06	1.66841e+06	1.07057e+06	1.81976e+06
FALSE	High	Master Protein	Q9UL25	Ras-related protein Rab-21 OS=Homo sapiens OX=9606 GN=RAB21 PE=1 SV=3	15.701	16	3	17	3	24.3	RAB21	1.158	0.182974	5.50742e+06	3.65127e+06	4.18987e+06	4.90742e+06	4.20954e+06	4.02174e+06	3.38795e+06	3.8102e+06	4.75108e+06	3.65127e+06	4.1605e+06	4.00588e+06	3.353e+06	3.16167e+06	1.97085e+06	3.09638e+06
FALSE	High	Master Protein	Q7L8L6	FAST kinase domain-containing protein 5, mitochondrial OS=Homo sapiens OX=9606 GN=FASTKD5 PE=1 SV=1	15.665	9	5	11	5	86.5	FASTKD5	0.509	0.00751395	1.64176e+06	1.72156e+06	1.74767e+06	1.6949e+06	3.95903e+06	2.84361e+06	4.25446e+06	2.79043e+06	1.12475e+06	1.59701e+06	1.56801e+06	1.2978e+06	3.19804e+06	2.2237e+06	2.39977e+06	2.07536e+06
FALSE	High	Master Protein	P08621	U1 small nuclear ribonucleoprotein 70 kDa OS=Homo sapiens OX=9606 GN=SNRNP70 PE=1 SV=2	15.648	20	5	23	5	51.5	SNRNP70	0.85	0.105027	1.54926e+06	1.23285e+06	1.75465e+06	1.51956e+06	1.57441e+06	1.75052e+06	1.97301e+06	1.86274e+06	1.3365e+06	1.23285e+06	1742345	1.2404e+06	1.27178e+06	1.33123e+06	1.14563e+06	1.51377e+06
FALSE	High	Master Protein	Q7Z3C6	Autophagy-related protein 9A OS=Homo sapiens OX=9606 GN=ATG9A PE=1 SV=3	15.642	7	5	20	5	94.4	ATG9A	0.712	0.150078	922632	2.32039e+06	3.14598e+06	2.86069e+06	4.39985e+06	3.99984e+06	2.87363e+06	3.27264e+06	679285	2.29805e+06	2.98964e+06	2.30685e+06	3.55413e+06	3.14444e+06	1671653	2.6362e+06
FALSE	High	Master Protein	Q5VZL5	Zinc finger MYM-type protein 4 OS=Homo sapiens OX=9606 GN=ZMYM4 PE=1 SV=1	15.636	5	5	7	4	172.7	ZMYM4	0.397	0.032747	416741	333380	691193	957459	1.31928e+06	1.38322e+06	1.45046e+06	1.0496e+06	252584	147495	549297	655394	1.0657e+06	1.08741e+06	843766	849207
FALSE	High	Master Protein	Q9BX40	Protein LSM14 homolog B OS=Homo sapiens OX=9606 GN=LSM14B PE=1 SV=1	15.636	23	5	20	5	42	LSM14B	1.054	0.421399	1.13737e+06	1.08629e+06	1.01214e+06	999094	918591	1.1875e+06	1.0784e+06	624031	860283	948453	982473	784426	703231	933541	602857	357620
FALSE	High	Master Protein	Q9BTV4	Transmembrane protein 43 OS=Homo sapiens OX=9606 GN=TMEM43 PE=1 SV=1	15.617	14	3	9	3	44.8	TMEM43	0.26	0.000218469	295924	275901	244986	411101	1.13434e+06	909136	1.2299e+06	1.06429e+06	215576	148633	130502	208435	916303	714711	715458	864903
FALSE	High	Master Protein	Q15388	Mitochondrial import receptor subunit TOM20 homolog OS=Homo sapiens OX=9606 GN=TOMM20 PE=1 SV=1	15.604	27	3	25	3	16.3	TOMM20	2.409	0.000790198	1.69859e+07	1.18596e+07	1.30169e+07	1.58836e+07	4.47451e+06	5.81254e+06	7.54077e+06	6.13178e+06	1.46532e+07	1.18596e+07	1.29257e+07	1.29656e+07	3.61443e+06	4.56948e+06	4.38663e+06	4983017
FALSE	High	Master Protein	Q9BUR5	MICOS complex subunit MIC26 OS=Homo sapiens OX=9606 GN=APOO PE=1 SV=1	15.575	34	4	10	4	22.3	APOO	0.125	7.95449e-05	524849	378176	286580	261966	3.35397e+06	2.41297e+06	1.89779e+06	2.8722e+06	205200				2.70928e+06	1.80873e+06	989496	2.21187e+06
FALSE	High	Master Protein	Q10471	Polypeptide N-acetylgalactosaminyltransferase 2 OS=Homo sapiens OX=9606 GN=GALNT2 PE=1 SV=1	15.573	10	4	14	4	64.7	GALNT2	0.745	0.033531	1.97366e+06	2.00502e+06	1.73221e+06	1.75503e+06	2.02266e+06	2.9778e+06	2.66591e+06	2.34391e+06	1.56805e+06	1.89929e+06	1.61978e+06	1.41627e+06	1.63387e+06	2.34097e+06	1.55082e+06	1.90479e+06
FALSE	High	Master Protein	O75607	Nucleoplasmin-3 OS=Homo sapiens OX=9606 GN=NPM3 PE=1 SV=3	15.507	18	2	11	2	19.3	NPM3	0.585	0.0314155	1.943e+06	1.85973e+06	2.01102e+06	2.92289e+06	2.42277e+06	3.45284e+06	3.30602e+06	3.64522e+06	1676164	1.85973e+06	1.99693e+06	2.38592e+06	1.95707e+06	2.71443e+06	1.92319e+06	2.9623e+06
FALSE	High	Master Protein	Q6ZRV2	Protein FAM83H OS=Homo sapiens OX=9606 GN=FAM83H PE=1 SV=3	15.507	5	5	15	5	127	FAM83H	1.985	0.0120866	1.14084e+06	2.25236e+06	1.90339e+06	1.41404e+06	585832	1.0464e+06	854635	799498	935404	2.25236e+06	1.84586e+06	1.09872e+06	258977	758831	375301	503434
FALSE	High	Master Protein	P47897	Glutamine--tRNA ligase OS=Homo sapiens OX=9606 GN=QARS1 PE=1 SV=1	15.456	8	4	13	4	87.7	QARS1	1.094	0.652311	2.23465e+06	3.81029e+06	2.84271e+06	3.08646e+06	3.72301e+06	2.53006e+06	1.97198e+06	2.89842e+06	1.84747e+06	3.66041e+06	2.60235e+06	2.46655e+06	3.00739e+06	1.98899e+06	1.06064e+06	2.35542e+06
FALSE	High	Master Protein	Q14694	Ubiquitin carboxyl-terminal hydrolase 10 OS=Homo sapiens OX=9606 GN=USP10 PE=1 SV=2	15.453	6	3	12	3	87.1	USP10	0.714	0.0475014	1.76601e+06	1520846	2.00082e+06	1.34674e+06	2.52125e+06	2.1358e+06	2.46605e+06	1.7726e+06	1.52348e+06	1520846	1.98679e+06	1099331	2.03662e+06	1.67904e+06	1.43455e+06	1.44051e+06
FALSE	High	Master Protein	Q8NDV7	Trinucleotide repeat-containing gene 6A protein OS=Homo sapiens OX=9606 GN=TNRC6A PE=1 SV=2	15.451	4	6	17	5	210.2	TNRC6A	3.637	0.000208158	1.43554e+06	1.7847e+06	2.26358e+06	1.64052e+06	473775	467218	570694	310699	1096115	1.7847e+06	2.18427e+06	1.25667e+06	214374	136548	156528
FALSE	High	Master Protein	P49006	MARCKS-related protein OS=Homo sapiens OX=9606 GN=MARCKSL1 PE=1 SV=2	15.432	32	3	26	3	19.5	MARCKSL1	0.913	0.504699	6.09104e+06	4.27483e+06	3.14882e+06	5.31228e+06	5.75482e+06	4.37815e+06	5.30621e+06	5.13142e+06	5.19807e+06	4.12884e+06	3.03809e+06	4.21914e+06	4.64865e+06	3.39355e+06	3.03386e+06	4.1422e+06
FALSE	High	Master Protein	P63208	S-phase kinase-associated protein 1 OS=Homo sapiens OX=9606 GN=SKP1 PE=1 SV=2	15.384	37	4	9	4	18.6	SKP1	1.013	0.565551	2.21017e+06	1.8106e+06	1.28681e+06	1.77967e+06	1.83045e+06	1.68891e+06	1.71481e+06	2.43857e+06	1.90664e+06	1.80079e+06	1.21824e+06	1.44328e+06	1.4786e+06	1.20892e+06	997541	1.98171e+06
FALSE	High	Master Protein	Q5VUA4	Zinc finger protein 318 OS=Homo sapiens OX=9606 GN=ZNF318 PE=1 SV=2	15.345	3	5	10	5	251	ZNF318	0.54	0.0337814	2.06554e+06	1.03411e+06	1.08131e+06	2.18763e+06	2.65224e+06	3.92588e+06	2.70579e+06	2.83237e+06	1.78188e+06	986893	932193	1.73094e+06	2.14244e+06	3.08631e+06	1.57402e+06	2.30174e+06
FALSE	High	Master Protein	P46459	Vesicle-fusing ATPase OS=Homo sapiens OX=9606 GN=NSF PE=1 SV=3	15.326	7	5	12	5	82.5	NSF	0.669	0.0565796	2.40269e+06	2.52672e+06	2.3419e+06	3.72889e+06	3.92468e+06	3.66209e+06	3.68983e+06	3.67728e+06	2.07272e+06	2.52672e+06	2.32548e+06	3.04385e+06	3.17029e+06	2.87893e+06	2.14646e+06	2.98836e+06
FALSE	High	Master Protein	P61981	14-3-3 protein gamma OS=Homo sapiens OX=9606 GN=YWHAG PE=1 SV=2	15.301	19	5	32	1	28.3	YWHAG	0.09	9.97356e-06	43553.3	70121.2	45004.4	67939.8	611394	474694	623447	771101					493873	373177	362673	626639
FALSE	High	Master Protein	Q14409	Glycerol kinase 3 OS=Homo sapiens OX=9606 GN=GK3P PE=2 SV=2	15.268	9	4	23	4	60.6	GK3	1.125	0.103538	5.55668e+06	4.75456e+06	4.55147e+06	4.63199e+06	4.26248e+06	4.0797e+06	3.83098e+06	4.90085e+06	4.79358e+06	4.75456e+06	4.38619e+06	3.78104e+06	3433339	3140509	2.22857e+06	3.9827e+06
FALSE	High	Master Protein	P04792	Heat shock protein beta-1 OS=Homo sapiens OX=9606 GN=HSPB1 PE=1 SV=2	15.219	26	4	5	4	22.8	HSPB1	0.506	0.015306	3.94429e+06	3.07446e+06	3.17544e+06	4.15237e+06	6.72454e+06	7.28891e+06	5.71783e+06	1.29608e+07	3.29079e+06	3.01275e+06	3.06951e+06	3.2697e+06	5.38984e+06	5.69728e+06	3.29056e+06	10532651
FALSE	High	Master Protein	Q9HCD6	Protein TANC2 OS=Homo sapiens OX=9606 GN=TANC2 PE=1 SV=3	15.198	3	5	8	5	219.5	TANC2	4.353	0.000148149	1.59446e+06	1.7488e+06	2.15091e+06	2.15462e+06	402511	493260	530934	306005	1.34826e+06	1.51131e+06	2.13583e+06	1.75879e+06	109066	214776	168676	62735.9
FALSE	High	Master Protein	Q8TEU7	Rap guanine nucleotide exchange factor 6 OS=Homo sapiens OX=9606 GN=RAPGEF6 PE=1 SV=2	15.163	5	5	9	5	179.3	RAPGEF6	0.948	0.710266	1.05919e+06	1.37178e+06	1.21713e+06	1.26071e+06	1.2723e+06	1.34067e+06	1.62456e+06	971486	913728	1.21559e+06	1.05743e+06	1.0291e+06	906689	1.05396e+06	945043	774301
FALSE	High	Master Protein	Q14145	Kelch-like ECH-associated protein 1 OS=Homo sapiens OX=9606 GN=KEAP1 PE=1 SV=2	15.146	8	5	8	5	69.6	KEAP1	0.601	0.0115026	2.26124e+06	3.02176e+06	2.14386e+06	1.9254e+06	2.99647e+06	3.82325e+06	4.13901e+06	3.50501e+06	1943904	3.02176e+06	1.99311e+06	1.52323e+06	2.4205e+06	3.00562e+06	2.40776e+06	2.84836e+06
FALSE	High	Master Protein	P35237	Serpin B6 OS=Homo sapiens OX=9606 GN=SERPINB6 PE=1 SV=3	15.139	17	5	14	4	42.6	SERPINB6	1.198	0.991811	3.32e+06	1.13678e+06	2.55366e+06	3.64843e+06	3.62318e+06	2.50621e+06	2.35573e+06	1.66589e+06	2.86407e+06	1.01406e+06	2.53575e+06	2.97818e+06	2.92674e+06	1.8905e+06	1.32328e+06	1.19557e+06
FALSE	High	Master Protein	Q8WXF1	Paraspeckle component 1 OS=Homo sapiens OX=9606 GN=PSPC1 PE=1 SV=1	15.086	10	4	11	4	58.7	PSPC1	1.74	0.00884242	2.80354e+06	3.29766e+06	2.90726e+06	2.92949e+06	1.78488e+06	1.70823e+06	1.64683e+06	1.05377e+06	2.41853e+06	3.29766e+06	2.88688e+06	2391309	1.44179e+06	1.34292e+06	957995	826738
FALSE	High	Master Protein	Q8NB90	Ribosome biogenesis protein SPATA5 OS=Homo sapiens OX=9606 GN=SPATA5 PE=1 SV=3	15.06	5	4	14	3	97.8	AFG2A	0.979	0.674118	2.87055e+06	2.40367e+06	1.3205e+06	2.66365e+06	1.9285e+06	2.67094e+06	2.60392e+06	2.56384e+06	2.47634e+06	2.40367e+06	1.31124e+06	2.17431e+06	1.55781e+06	2.09974e+06	1.51476e+06	2.08352e+06
FALSE	High	Master Protein	P49674	Casein kinase I isoform epsilon OS=Homo sapiens OX=9606 GN=CSNK1E PE=1 SV=1	15.05	13	4	20	4	47.3	CSNK1E	1.14	0.026744	1.67203e+06	1.84777e+06	1.84303e+06	1.76424e+06	1.43398e+06	1.53287e+06	1.67646e+06	1.63286e+06	1.34875e+06	1.84777e+06	1.83011e+06	1.44013e+06	1.15834e+06	1.20505e+06	975231	1.32695e+06
FALSE	High	Master Protein	Q15054	DNA polymerase delta subunit 3 OS=Homo sapiens OX=9606 GN=POLD3 PE=1 SV=2	15.04	10	3	12	3	51.4	POLD3	0.807	0.0779093	2.25195e+06	1.6975e+06	1.92879e+06	1.53687e+06	2.12443e+06	2.35104e+06	3.29163e+06	2.13946e+06	1.86598e+06	1.64514e+06	1.87459e+06	1.17615e+06	1.71608e+06	1.77089e+06	1.8283e+06	1.66571e+06
FALSE	High	Master Protein	Q9UQ35	Serine/arginine repetitive matrix protein 2 OS=Homo sapiens OX=9606 GN=SRRM2 PE=1 SV=2	15.018	1	3	15	3	299.4	SRRM2	0.71	0.00523063	1.15586e+07	1.44488e+07	1.53145e+07	1.31478e+07	1.67574e+07	2.09318e+07	1.90234e+07	1.98145e+07	9.8657e+06	1.43289e+07	1.51222e+07	1.06172e+07	1.35363e+07	1.64554e+07	1.10663e+07	1.61024e+07
FALSE	High	Master Protein	O60502	Protein O-GlcNAcase OS=Homo sapiens OX=9606 GN=OGA PE=1 SV=2	14.986	6	5	16	5	102.8	OGA	0.583	0.00710089	6.11483e+06	5.66346e+06	7.62802e+06	5.16773e+06	1.02773e+07	9.90373e+06	1.0507e+07	9.5926e+06	5.27508e+06	5.66346e+06	7.57455e+06	4.21836e+06	8.30181e+06	7.78574e+06	6.11218e+06	7.79547e+06
FALSE	High	Master Protein	O75170	Serine/threonine-protein phosphatase 6 regulatory subunit 2 OS=Homo sapiens OX=9606 GN=PPP6R2 PE=1 SV=2	14.962	9	6	6	6	104.9	PPP6R2	0.873	0.762999	5.6383e+06	5.21542e+06	5.3844e+06	4.93987e+06	2.21386e+06	6.77156e+06	6.38377e+06	5.76541e+06	4.79015e+06	5.08607e+06	5.17921e+06	3.90335e+06	1.78832e+06	5.23267e+06	3.68055e+06	4.58973e+06
FALSE	High	Master Protein	Q16850	Lanosterol 14-alpha demethylase OS=Homo sapiens OX=9606 GN=CYP51A1 PE=1 SV=4	14.955	10	4	16	4	57.2	CYP51A1	1.204	0.0591838	2.42575e+06	1.92195e+06	1.78558e+06	2.19224e+06	1.72684e+06	1.88302e+06	1.37202e+06	1.68231e+06	2.09262e+06	1.92195e+06	1.77306e+06	1.7895e+06	1.39491e+06	1.48032e+06	798132	1.36714e+06
FALSE	High	Master Protein	P14678	Small nuclear ribonucleoprotein-associated proteins B and B' OS=Homo sapiens OX=9606 GN=SNRPB PE=1 SV=2	14.943	15	5	43	5	24.6	SNRPB	0.966	0.573992	6.5865e+06	4.6371e+06	7.00615e+06	5.41782e+06	5.42562e+06	7.04996e+06	8.33381e+06	5.16047e+06	5.59002e+06	4.62904e+06	6.92838e+06	4.41685e+06	4.3216e+06	5.54228e+06	4.84796e+06	4.19082e+06
FALSE	High	Master Protein	P62913	60S ribosomal protein L11 OS=Homo sapiens OX=9606 GN=RPL11 PE=1 SV=2	14.929	26	4	36	4	20.2	RPL11	0.966	0.358911	2.7966e+07	2.28188e+07	2.52682e+07	2.49844e+07	2.8554e+07	2.57141e+07	2.54521e+07	2.62843e+07	2.41254e+07	2.28188e+07	2.50911e+07	2.03945e+07	2.2966e+07	2.02149e+07	1.48061e+07	2.1264e+07
FALSE	High	Master Protein	Q13057	Bifunctional coenzyme A synthase OS=Homo sapiens OX=9606 GN=COASY PE=1 SV=4	14.928	11	4	16	4	62.3	COASY	0.737	0.00964197	1.11344e+07	8.61702e+06	1.15957e+07	1.10029e+07	1.61286e+07	1.49037e+07	1.25454e+07	1.51354e+07	9.60532e+06	8.51785e+06	1.15145e+07	8.98156e+06	1.3026e+07	1.16765e+07	7.29792e+06	1.22356e+07
FALSE	High	Master Protein	Q8N6R0	eEF1A lysine and N-terminal methyltransferase OS=Homo sapiens OX=9606 GN=METTL13 PE=1 SV=1	14.922	13	5	11	5	78.7	METTL13	0.504	0.0581603	1.12444e+06	1.04742e+06	1.38733e+06	652369	2.08849e+06	2.22422e+06	3.16383e+06	1.05773e+06	900239	969367	1.20573e+06	399019	1.51705e+06	1.65846e+06	1.83033e+06	569714
FALSE	High	Master Protein	Q8N1N4	Keratin, type II cytoskeletal 78 OS=Homo sapiens OX=9606 GN=KRT78 PE=1 SV=2	14.86	13	5	17	4	56.8	KRT78	0.903	0.530684	1.17598e+06	1.00808e+06	560414	1.37693e+06	3.22765e+06	596187	928139	1.56728e+06	999395	924435	482163	1.01837e+06	2.60724e+06	406897	453641	1.21791e+06
FALSE	High	Master Protein	Q14657	EKC/KEOPS complex subunit LAGE3 OS=Homo sapiens OX=9606 GN=LAGE3 PE=1 SV=2	14.832	38	3	14	3	14.8	LAGE3	0.245	0.483624	2.32601e+06	658605	17204.6	76491.7	70512.1	1.75102e+06	861297	974509	2.00658e+06	658605		62439.3		1.37655e+06	501035	791940
FALSE	High	Master Protein	P55036	26S proteasome non-ATPase regulatory subunit 4 OS=Homo sapiens OX=9606 GN=PSMD4 PE=1 SV=1	14.826	14	3	14	3	40.7	PSMD4	0.75	0.0110257	1.54917e+06	1.53858e+06	1.78228e+06	1.32916e+06	2.06861e+06	2.33372e+06	2.04612e+06	1.81472e+06	1.31599e+06	1.5173e+06	1.68703e+06	1.06214e+06	1.67098e+06	1.83464e+06	1.19027e+06	1.47474e+06
FALSE	High	Master Protein	Q16513	Serine/threonine-protein kinase N2 OS=Homo sapiens OX=9606 GN=PKN2 PE=1 SV=1	14.821	7	4	5	4	112	PKN2	0.455	0.128832	159219	368886	241885	190033	253377	842626	872976	263682	94221.8				150850	577576	481172
FALSE	High	Master Protein	Q9H6T3	RNA polymerase II-associated protein 3 OS=Homo sapiens OX=9606 GN=RPAP3 PE=1 SV=2	14.819	12	5	15	5	75.7	RPAP3	1.409	0.159081	2.69858e+06	1.69391e+06	4.19531e+06	2.18432e+06	2.09717e+06	1.61363e+06	1.81735e+06	1.63404e+06	2.32798e+06	1.55572e+06	4.1659e+06	1.74795e+06	1.59167e+06	1.253e+06	978638	1.21826e+06
FALSE	High	Master Protein	P13674	Prolyl 4-hydroxylase subunit alpha-1 OS=Homo sapiens OX=9606 GN=P4HA1 PE=1 SV=2	14.794	10	4	9	4	61	P4HA1	1.308	0.0438659	3.87573e+06	3.6539e+06	3.37664e+06	4.16748e+06	1.92988e+06	3.05772e+06	3.10203e+06	2.70906e+06	3.28119e+06	3.6539e+06	3.34466e+06	3.33951e+06	1.50717e+06	2.40381e+06	1.7186e+06	2.12389e+06
FALSE	High	Master Protein	Q86V48	Leucine zipper protein 1 OS=Homo sapiens OX=9606 GN=LUZP1 PE=1 SV=2	14.792	6	4	11	4	120.2	LUZP1	1.81	0.00767291	1.1724e+06	1.32645e+06	1.25377e+06	935471	578796	775042	823964	520870	1.0114e+06	1.32645e+06	1.24498e+06	763615	341512	609294	479318	352458
FALSE	High	Master Protein	P09110	3-ketoacyl-CoA thiolase, peroxisomal OS=Homo sapiens OX=9606 GN=ACAA1 PE=1 SV=2	14.781	13	3	12	3	44.3	ACAA1	0.584	0.0716786	614820	397239	282451	439106	700557	455786	768628	729841	411451	273815		356391	489087	351553	447128	470164
FALSE	High	Master Protein	Q96AG4	Leucine-rich repeat-containing protein 59 OS=Homo sapiens OX=9606 GN=LRRC59 PE=1 SV=1	14.766	16	4	33	4	34.9	LRRC59	3.628	1.67581e-05	1.45162e+07	1.30622e+07	1.35954e+07	1.39923e+07	4.01265e+06	3.88365e+06	3.17662e+06	3.72207e+06	1.24532e+07	1.30622e+07	1.35001e+07	1.13129e+07	3.24135e+06	3.05311e+06	1.84791e+06	3.02476e+06
FALSE	High	Master Protein	Q8WX93	Palladin OS=Homo sapiens OX=9606 GN=PALLD PE=1 SV=3	14.755	5	6	13	6	150.5	PALLD	2.218	0.000623239	6.10133e+06	5.13666e+06	4.76469e+06	5.30064e+06	1.70984e+06	2.20239e+06	2.51307e+06	2.57201e+06	5.26343e+06	5.0722e+06	4.59991e+06	4.32686e+06	1.22068e+06	1.57237e+06	1.42394e+06	1.96727e+06
FALSE	High	Master Protein	Q96BN8	Ubiquitin thioesterase otulin OS=Homo sapiens OX=9606 GN=OTULIN PE=1 SV=3	14.735	19	5	14	5	40.2	OTULIN	0.637	0.000684256	2.12868e+06	2.33472e+06	2.60052e+06	2.11375e+06	3.32765e+06	4.05844e+06	3.27245e+06	3.67988e+06	1.83634e+06	2.33472e+06	2.58229e+06	1.68436e+06	2.68802e+06	3.19051e+06	1.90366e+06	2.99047e+06
FALSE	High	Master Protein	Q8TEP8	Centrosomal protein of 192 kDa OS=Homo sapiens OX=9606 GN=CEP192 PE=1 SV=3	14.734	3	4	9	4	278.9	CEP192	1.814	0.00176244	765143	1.07222e+06	878413	817076	457304	476846	321410	499747	660065	1.07222e+06	872255	666971	252224	256813	160298	329661
FALSE	High	Master Protein	Q9HAD4	WD repeat-containing protein 41 OS=Homo sapiens OX=9606 GN=WDR41 PE=1 SV=3	14.72	13	4	13	4	51.7	WDR41	1.392	0.0132737	4.43272e+06	4.38309e+06	3.43384e+06	3.91878e+06	3.0178e+06	2.93681e+06	2.45842e+06	3.41094e+06	3.71009e+06	4.38309e+06	3.20357e+06	3.14379e+06	2.43773e+06	2.22802e+06	1.33051e+06	2.77192e+06
FALSE	High	Master Protein	Q53H96	Pyrroline-5-carboxylate reductase 3 OS=Homo sapiens OX=9606 GN=PYCR3 PE=1 SV=3	14.719	21	5	14	5	28.6	PYCR3	0.946	0.220299	5.21426e+06	3.95766e+06	4.73304e+06	5.35997e+06	6.2368e+06	4.90815e+06	5.07226e+06	5.43823e+06	4.49819e+06	3.95766e+06	4.69986e+06	4.37529e+06	5.03798e+06	3.85851e+06	2.95064e+06	4.41941e+06
FALSE	High	Master Protein	P63010	AP-2 complex subunit beta OS=Homo sapiens OX=9606 GN=AP2B1 PE=1 SV=1	14.693	6	5	7	2	104.5	AP2B1	0.428	0.103974	387691	292170	372504	377485	475967	1.61452e+06	2.754e+06	461018	269554	280902	367614	227337	371776	1.26925e+06	1.60206e+06	261812
FALSE	High	Master Protein	Q12923	Tyrosine-protein phosphatase non-receptor type 13 OS=Homo sapiens OX=9606 GN=PTPN13 PE=1 SV=2	14.675	2	5	10	5	276.7	PTPN13	0.522	0.00301332	1.05019e+06	966562	1.06362e+06	997940	1.80251e+06	2.13079e+06	2.25052e+06	1.57219e+06	836344	907714	876803	806091	1.45604e+06	1.67167e+06	1.25502e+06	1.23248e+06
FALSE	High	Master Protein	P40926	Malate dehydrogenase, mitochondrial OS=Homo sapiens OX=9606 GN=MDH2 PE=1 SV=3	14.652	16	4	19	4	35.5	MDH2	0.931	0.330496	3.60208e+06	2.34814e+06	2.79872e+06	3.59561e+06	3.22882e+06	4.3213e+06	3.59398e+06	2.97533e+06	3.10741e+06	2.34814e+06	2.7791e+06	2.93506e+06	2.60819e+06	3.39716e+06	2.0907e+06	2.41791e+06
FALSE	High	Master Protein	P35580	Myosin-10 OS=Homo sapiens OX=9606 GN=MYH10 PE=1 SV=3	14.639	2	4	16	1	228.9	MYH10	0.825	0.300533	98023	123575	13277.8	168393	114816	257998	154998	109713	84561.4			137458	92746.1	202823	90165.8	89158.7
FALSE	High	Master Protein	Q13835	Plakophilin-1 OS=Homo sapiens OX=9606 GN=PKP1 PE=1 SV=2	14.587	5	3	3	3	82.8	PKP1	0.707	0.393061	361829	271425	204558	275539	524993	151156	285387	7.86399e+06		193088			289257			6.39071e+06
FALSE	High	Master Protein	P51114	RNA-binding protein FXR1 OS=Homo sapiens OX=9606 GN=FXR1 PE=1 SV=3	14.575	12	5	10	3	69.7	FXR1	0.784	0.973974	2.35299e+06	1.32086e+06	1.02272e+06	775181	1.48026e+06	1.48527e+06	1.53111e+06	702330	2.02985e+06	1.32086e+06	1.01555e+06	573516	1.19573e+06	1.16763e+06	890682	499915
FALSE	High	Master Protein	O14965	Aurora kinase A OS=Homo sapiens OX=9606 GN=AURKA PE=1 SV=3	14.574	21	6	11	5	45.8	AURKA	1.096	0.371554	2.81725e+06	2.20273e+06	2.40142e+06	2.74538e+06	2.56861e+06	2.13761e+06	2.76916e+06	1.16087e+06	2.43036e+06	2.20273e+06	2.38459e+06	2.24103e+06	2.07488e+06	1.68047e+06	1.61088e+06	873646
FALSE	High	Master Protein	Q16539	Mitogen-activated protein kinase 14 OS=Homo sapiens OX=9606 GN=MAPK14 PE=1 SV=3	14.567	13	4	10	3	41.3	MAPK14	0.803	0.740855	308610	408199	213620	195783	440315	337554	302646	168957	266228	408199	212122	159816	355679	265366	151683	134165
FALSE	High	Master Protein	Q9H7D7	WD repeat-containing protein 26 OS=Homo sapiens OX=9606 GN=WDR26 PE=1 SV=3	14.565	8	4	10	4	72.1	WDR26	0.546	0.0812292	1.0362e+06	1.07723e+06	2.32265e+06	1.62468e+06	2.40238e+06	2.47531e+06	2.44652e+06	1.99763e+06	798383	941044	2.24638e+06	1.11539e+06	1.9406e+06	1.94594e+06	1.42319e+06	1.62339e+06
FALSE	High	Master Protein	O15118	NPC intracellular cholesterol transporter 1 OS=Homo sapiens OX=9606 GN=NPC1 PE=1 SV=2	14.549	3	4	28	4	142.1	NPC1	1.284	0.142157	6.30642e+06	6758492	5.99516e+06	9.17736e+06	7.40924e+06	4.31576e+06	4.66059e+06	5.5439e+06	5.44036e+06	6758492	5.95314e+06	7.49138e+06	5.98506e+06	3.3928e+06	2.71117e+06	4.50528e+06
FALSE	High	Master Protein	Q16637	Survival motor neuron protein OS=Homo sapiens OX=9606 GN=SMN2 PE=1 SV=1	14.538	17	3	10	3	31.8	SMN1; SMN2	0.71	0.0452515	3.67993e+06	3.12971e+06	2.45518e+06	3.38943e+06	5.19082e+06	3.36717e+06	5.03782e+06	4.17468e+06	3.06811e+06	2.97627e+06	2.32178e+06	2707818	4.19306e+06	2.54728e+06	2.86173e+06	3293804
FALSE	High	Master Protein	P24941	Cyclin-dependent kinase 2 OS=Homo sapiens OX=9606 GN=CDK2 PE=1 SV=2	14.504	22	5	19	3	33.9	CDK2	0.272	0.00224549	347155	205923	180802	154104	950038	493179	835001	602477	155893	137117		117405	767425	364766	485739	404034
FALSE	High	Master Protein	Q99504	Eyes absent homolog 3 OS=Homo sapiens OX=9606 GN=EYA3 PE=1 SV=3	14.458	10	4	19	4	62.6	EYA3	0.442	0.000451332	401247	452514	308658	407574	946280	886505	983241	814243	346143	338257	273746	263770	764389	696920	571973	661699
FALSE	High	Master Protein	Q9H0U4	Ras-related protein Rab-1B OS=Homo sapiens OX=9606 GN=RAB1B PE=1 SV=1	14.457	26	5	26	3	22.2	RAB1B	0.88	0.932052	3.55123e+06	3.21082e+06	2.73804e+06	3.19513e+06	4.26248e+06	3.15325e+06	1.62014e+06	4.20533e+06	3.06354e+06	3.19838e+06	2.65175e+06	2.60815e+06	3.44316e+06	2.47891e+06	942473	3.41748e+06
FALSE	High	Master Protein	P56545	C-terminal-binding protein 2 OS=Homo sapiens OX=9606 GN=CTBP2 PE=1 SV=1	14.446	12	4	17	3	48.9	CTBP2	0.691	0.00355362	2.91511e+06	2.68373e+06	2.91144e+06	3.20477e+06	4.14014e+06	3.45381e+06	4.29941e+06	4.35994e+06	2.51478e+06	2.68373e+06	2.89103e+06	2.61602e+06	3.34434e+06	2.71518e+06	2.50106e+06	3.54313e+06
FALSE	High	Master Protein	Q15654	Thyroid receptor-interacting protein 6 OS=Homo sapiens OX=9606 GN=TRIP6 PE=1 SV=3	14.433	19	4	9	4	50.3	TRIP6	3.787	0.0494314	1.07027e+06	2.33575e+06	1.68825e+06	1.58124e+06	412782	589730	450987	48144.1	897934	2.33575e+06	1.67642e+06	1.29075e+06	168520	361310	182074
FALSE	High	Master Protein	Q9UHQ9	NADH-cytochrome b5 reductase 1 OS=Homo sapiens OX=9606 GN=CYB5R1 PE=1 SV=1	14.428	21	5	12	5	34.1	CYB5R1	3.459	1.55757e-07	1.10876e+07	9.69007e+06	1.03734e+07	1.06738e+07	2.95376e+06	2.97169e+06	3.11414e+06	3.20659e+06	9.56492e+06	9.69007e+06	1.03007e+07	8.71288e+06	2.37718e+06	2.14672e+06	1.81156e+06	2.52431e+06
FALSE	High	Master Protein	P51659	Peroxisomal multifunctional enzyme type 2 OS=Homo sapiens OX=9606 GN=HSD17B4 PE=1 SV=3	14.375	8	4	12	4	79.6	HSD17B4	0.925	0.0325265	3.03619e+06	3.01777e+06	2.65589e+06	2.99916e+06	3.5322e+06	3.12826e+06	3.17161e+06	3.33414e+06	2.61923e+06	3.01777e+06	2.63728e+06	2.44818e+06	2.85325e+06	2.45926e+06	1.845e+06	2.7095e+06
FALSE	High	Master Protein	P10398	Serine/threonine-protein kinase A-Raf OS=Homo sapiens OX=9606 GN=ARAF PE=1 SV=2	14.361	9	5	15	4	67.5	ARAF	0.947	0.846265	2.41881e+06	2.03667e+06	2.0404e+06	1.98763e+06	1.99499e+06	2.48379e+06	2.32238e+06	1.58659e+06	2.08663e+06	2.03667e+06	2.02609e+06	1.58322e+06	1.61152e+06	1.95261e+06	1.35098e+06	1.26768e+06
FALSE	High	Master Protein	Q7Z460	CLIP-associating protein 1 OS=Homo sapiens OX=9606 GN=CLASP1 PE=1 SV=1	14.358	3	4	10	3	169.3	CLASP1	0.602	0.00541313	962652	661255	683337	802792	1.38073e+06	1.14181e+06	1.11074e+06	1.32678e+06	830451	617530	563327	561917	1.11533e+06	897624	646143	1.07822e+06
FALSE	High	Master Protein	Q96C19	EF-hand domain-containing protein D2 OS=Homo sapiens OX=9606 GN=EFHD2 PE=1 SV=1	14.279	23	5	18	5	26.7	EFHD2	0.626	0.0112509	1.96236e+06	1.35278e+06	1.44563e+06	1.85583e+06	2.63465e+06	2.03712e+06	2.59822e+06	2.98239e+06	1.69286e+06	1.28884e+06	1.37009e+06	1.42729e+06	2.12822e+06	1.51964e+06	1.51144e+06	2.42366e+06
FALSE	High	Master Protein	B5ME19	Eukaryotic translation initiation factor 3 subunit C-like protein OS=Homo sapiens OX=9606 GN=EIF3CL PE=1 SV=1	14.202	6	4	7	4	105.4	EIF3CL	1.216	0.345146	926056	995273	660388	528747	718427	674462	613112	546907	552865	855777	578922	391935	483678	519885	343390	301220
FALSE	High	Master Protein	P22830	Ferrochelatase, mitochondrial OS=Homo sapiens OX=9606 GN=FECH PE=1 SV=2	14.164	14	4	17	4	47.8	FECH	1.106	0.405636	3.15069e+06	2.60906e+06	2.12815e+06	2.77632e+06	2.63996e+06	2.24449e+06	1.36473e+06	2.98013e+06	2.60973e+06	2.57353e+06	1.97609e+06	2.15701e+06	2132513	1.65477e+06	721878	2.35059e+06
FALSE	High	Master Protein	O00116	Alkyldihydroxyacetonephosphate synthase, peroxisomal OS=Homo sapiens OX=9606 GN=AGPS PE=1 SV=1	14.164	10	5	14	5	72.9	AGPS	0.794	0.0833356	1.43638e+06	1.15939e+06	952925	1.22772e+06	1.82855e+06	1.25825e+06	1.62108e+06	1.39328e+06	1.16211e+06	1.15939e+06	900193	1.00217e+06	1.47707e+06	951649	800482	1.06028e+06
FALSE	High	Master Protein	Q96MW5	Conserved oligomeric Golgi complex subunit 8 OS=Homo sapiens OX=9606 GN=COG8 PE=1 SV=2	14.161	11	4	7	4	68.4	COG8	0.543	0.0017821	653738	512580	689631	736533	1.36286e+06	1.12124e+06	997231	1.48225e+06	563960	512580	538140	601224	1.10089e+06	881457	580111	1.20455e+06
FALSE	High	Master Protein	O14735	CDP-diacylglycerol--inositol 3-phosphatidyltransferase OS=Homo sapiens OX=9606 GN=CDIPT PE=1 SV=1	14.159	20	3	35	3	23.5	CDIPT	0.863	0.143202	4.07408e+06	3.46995e+06	3.82818e+06	4.25025e+06	5.14942e+06	4.06293e+06	5.37641e+06	3.91275e+06	3.51458e+06	3.46995e+06	3.80134e+06	3.46944e+06	4.15962e+06	3.19404e+06	3.12758e+06	3.17972e+06
FALSE	High	Master Protein	Q8WUM0	Nuclear pore complex protein Nup133 OS=Homo sapiens OX=9606 GN=NUP133 PE=1 SV=2	14.155	3	3	13	3	128.9	NUP133	0.71	0.024805	994831	890528	1.19018e+06	841359	1.29424e+06	1.35764e+06	1.51778e+06	1.10878e+06	858211	890528	1.18184e+06	686792	1.04547e+06	1.0673e+06	882929	901057
FALSE	High	Master Protein	Q13188	Serine/threonine-protein kinase 3 OS=Homo sapiens OX=9606 GN=STK3 PE=1 SV=2	14.137	8	3	9	3	56.3	STK3	0.395	0.127676	1.64477e+06	499841	1.99956e+06	463543	2.07188e+06	2.74866e+06	2.53957e+06	1.29743e+06	1.41889e+06	332887	1.98554e+06	252952	1.67363e+06	2.16084e+06	1.47733e+06	991160
FALSE	High	Master Protein	Q14315	Filamin-C OS=Homo sapiens OX=9606 GN=FLNC PE=1 SV=3	14.124	1	4	23	1	290.8	FLNC	0.703	0.017163	1.84445e+06	1.60177e+06	1.78739e+06	1.46319e+06	2.20637e+06	3.03811e+06	2.62223e+06	2.0065e+06	1.59115e+06	1.60177e+06	1.77486e+06	1.19439e+06	1.78227e+06	2.38839e+06	1.52541e+06	1.6306e+06
FALSE	High	Master Protein	P04899	Guanine nucleotide-binding protein G(i) subunit alpha-2 OS=Homo sapiens OX=9606 GN=GNAI2 PE=1 SV=3	14.099	10	3	24	1	40.4	GNAI2	2.703	0.000296362	1.13328e+06	1642542	1.33803e+06	1.71628e+06	660998	551784	432856	545096	977646	1642542	1.32865e+06	1400983	533943	433781	251802	442975
FALSE	High	Master Protein	P51151	Ras-related protein Rab-9A OS=Homo sapiens OX=9606 GN=RAB9A PE=1 SV=1	14.086	31	4	16	4	22.8	RAB9A	1.647	0.0331022	5.43873e+06	4.64022e+06	4.27043e+06	4.83539e+06	3.9227e+06	2.74728e+06	1.87713e+06	3.00912e+06	4.69183e+06	4.64022e+06	4.0848e+06	3872159	3.09297e+06	1.98614e+06	1.0593e+06	2.19851e+06
FALSE	High	Master Protein	Q6IBW4	Condensin-2 complex subunit H2 OS=Homo sapiens OX=9606 GN=NCAPH2 PE=1 SV=1	14.074	10	5	14	5	68.2	NCAPH2	0.599	1.94092e-05	1.73682e+06	1.80463e+06	1.85334e+06	1.97315e+06	3.08287e+06	3.17434e+06	2.94356e+06	3.0213e+06	1.44841e+06	1.70995e+06	1.82169e+06	1.61066e+06	2.49029e+06	2495485	1.71234e+06	2.43308e+06
FALSE	High	Master Protein	Q9H2G2	STE20-like serine/threonine-protein kinase OS=Homo sapiens OX=9606 GN=SLK PE=1 SV=1	14.058	7	6	16	6	142.6	SLK	0.952	0.636021	3.3935e+06	2.51823e+06	3.05259e+06	2.7073e+06	2.55142e+06	3.11528e+06	3.72909e+06	2.92462e+06	2.92747e+06	2.51823e+06	3.03119e+06	2.17666e+06	1.9945e+06	2.44905e+06	2.15529e+06	2.32477e+06
FALSE	High	Master Protein	Q32NB8	CDP-diacylglycerol--glycerol-3-phosphate 3-phosphatidyltransferase, mitochondrial OS=Homo sapiens OX=9606 GN=PGS1 PE=2 SV=1	14.057	11	5	13	5	62.7	PGS1	2.468	0.0191676	3.4215e+06	3.13428e+06	3.60044e+06	3.31138e+06	1.40115e+06	1.32713e+06	2.08564e+06	755817	2.95162e+06	3.13428e+06	3.5752e+06	2.70305e+06	1.04138e+06	840602	1.14962e+06	476846
FALSE	High	Master Protein	Q9NQW6	Anillin OS=Homo sapiens OX=9606 GN=ANLN PE=1 SV=2	14.057	5	5	8	5	124.1	ANLN	0.778	0.059083	1.85518e+06	1.42293e+06	2.16148e+06	1.64245e+06	2.18165e+06	2.51312e+06	2.30474e+06	2.027e+06	1.60041e+06	1.36518e+06	2.02172e+06	1.30181e+06	1.7623e+06	1.97567e+06	1.34072e+06	1.63335e+06
FALSE	High	Master Protein	A2RRP1	NBAS subunit of NRZ tethering complex OS=Homo sapiens OX=9606 GN=NBAS PE=1 SV=2	14.014	3	6	8	6	268.4	NBAS	0.741	0.0587638	934120	883183	756213	886319	1.23116e+06	850995	1.20971e+06	1.17975e+06	728636	454861	481377	491525	908255	579307	607995	913613
FALSE	High	Master Protein	P20337	Ras-related protein Rab-3B OS=Homo sapiens OX=9606 GN=RAB3B PE=1 SV=2	13.966	22	4	19	2	24.7	RAB3B	1.089	0.440193	1.58612e+06	1.32171e+06	1.86434e+06	1.18838e+06	1.24286e+06	1.11337e+06	1.56195e+06	1.42192e+06	1.36829e+06	1.32171e+06	1.85127e+06	970065	1.00396e+06	875265	908619	1.15553e+06
FALSE	High	Master Protein	P43243	Matrin-3 OS=Homo sapiens OX=9606 GN=MATR3 PE=1 SV=2	13.944	6	3	7	3	94.6	MATR3	0.758	0.0147879	499970	543385	586523	534028	659364	675767	905474	747522	431309	543385	582411	435921	532623	531249	526734	607477
FALSE	High	Master Protein	Q9GZT3	SRA stem-loop-interacting RNA-binding protein, mitochondrial OS=Homo sapiens OX=9606 GN=SLIRP PE=1 SV=1	13.861	34	3	13	3	12.3	SLIRP	1.205	0.198472	6.36766e+06	4.17096e+06	4.81893e+06	5.9921e+06	4.55446e+06	4.3681e+06	3.92331e+06	5.04512e+06	5.45018e+06	4.14466e+06	4.78515e+06	4.82224e+06	3.66435e+06	3.43395e+06	2.28228e+06	4.09012e+06
FALSE	High	Master Protein	Q8NBI6	Xyloside xylosyltransferase 1 OS=Homo sapiens OX=9606 GN=XXYLT1 PE=1 SV=1	13.805	12	4	11	4	43.8	XXYLT1	1.876	0.042512	1.48056e+06	1.39479e+06	1.85448e+06	844071	976344	724072	810801	689976	1.19319e+06	1.39479e+06	1841484	661309	788674	458541	446580	538535
FALSE	High	Master Protein	O75351	Vacuolar protein sorting-associated protein 4B OS=Homo sapiens OX=9606 GN=VPS4B PE=1 SV=2	13.795	11	4	20	1	49.3	VPS4B	0.79	0.118158	342423	327927	182552	382093	479822	419342	376621	429468	295398	327927	181273	311899	387592	329663	219089	349009
FALSE	High	Master Protein	P49815	Tuberin OS=Homo sapiens OX=9606 GN=TSC2 PE=1 SV=2	13.767	4	5	11	5	200.5	TSC2	0.839	0.447242	1.34789e+06	1.38107e+06	1.50913e+06	1.52289e+06	1.56228e+06	1.98944e+06	1.89419e+06	1.1377e+06	1.10353e+06	1.38107e+06	1.34992e+06	1.0487e+06	1.18278e+06	1.54809e+06	1.01106e+06	796296
FALSE	High	Master Protein	Q6P4A7	Sideroflexin-4 OS=Homo sapiens OX=9606 GN=SFXN4 PE=1 SV=1	13.765	8	2	13	2	38	SFXN4	0.985	0.750429	3.19987e+06	2.01439e+06	1.84105e+06	2.20099e+06	2.10342e+06	2.15579e+06	2.11838e+06	2.29236e+06	2.76043e+06	2.01439e+06	1.82814e+06	1.79665e+06	1.6991e+06	1.69476e+06	1.23231e+06	1.8629e+06
FALSE	High	Master Protein	Q53EL6	Programmed cell death protein 4 OS=Homo sapiens OX=9606 GN=PDCD4 PE=1 SV=2	13.754	14	5	13	5	51.7	PDCD4	0.756	0.0137729	2.97659e+06	3.10298e+06	2.54573e+06	3.44486e+06	4.23718e+06	4.00347e+06	4.03173e+06	3.79834e+06	2.55054e+06	3.10298e+06	2.52788e+06	2.68431e+06	3.42273e+06	3.1473e+06	2.34535e+06	3.06364e+06
FALSE	High	Master Protein	P04637	Cellular tumor antigen p53 OS=Homo sapiens OX=9606 GN=TP53 PE=1 SV=4	13.746	10	3	11	3	43.6	TP53	0.671	0.0575171	3.49215e+07	3.50592e+07	2.00044e+07	4.04577e+07	1.03797e+08	4.22124e+07	4.38056e+07	6.20878e+07	3.01257e+07	3.50592e+07	1.98354e+07	3.30252e+07	8.38457e+07	3.3185e+07	2.54827e+07	5.0456e+07
FALSE	High	Master Protein	Q96D46	60S ribosomal export protein NMD3 OS=Homo sapiens OX=9606 GN=NMD3 PE=1 SV=1	13.7	7	3	25	3	57.6	NMD3	0.7	0.00928071	1.71793e+06	1.20642e+06	1.63528e+06	1.58189e+06	2.28598e+06	2.46242e+06	2.31104e+06	1.90692e+06	1.38726e+06	1.19412e+06	1.62382e+06	1.29128e+06	1.84657e+06	1.93581e+06	1.34438e+06	1.54967e+06
FALSE	High	Master Protein	P49419	Alpha-aminoadipic semialdehyde dehydrogenase OS=Homo sapiens OX=9606 GN=ALDH7A1 PE=1 SV=5	13.698	6	4	8	4	58.5	ALDH7A1	0.732	0.0986398	2.34042e+06	2.19602e+06	3.11397e+06	2.84098e+06	2.64555e+06	4.06956e+06	4.28747e+06	3.0455e+06	2.01901e+06	2.19602e+06	3.09214e+06	2.31906e+06	2.13703e+06	3.19926e+06	2.49411e+06	2.47494e+06
FALSE	High	Master Protein	Q02952	A-kinase anchor protein 12 OS=Homo sapiens OX=9606 GN=AKAP12 PE=1 SV=4	13.658	6	6	16	6	191.4	AKAP12	0.519	0.00113395	439555	496205	372092	561423	1.02922e+06	810228	997736	809104	316365	208946	220046	375068	620794	340542	448916	453498
FALSE	High	Master Protein	Q9BXP5	Serrate RNA effector molecule homolog OS=Homo sapiens OX=9606 GN=SRRT PE=1 SV=1	13.656	5	4	9	4	100.6	SRRT	0.942	0.444903	1.65298e+06	1.27648e+06	460273	1.31339e+06	1.51181e+06	1.45525e+06	1.22074e+06	1.29929e+06	1.42598e+06	1.14539e+06	311276	1.07211e+06	1.11347e+06	1.14403e+06	710133	1.05392e+06
FALSE	High	Master Protein	P04439	HLA class I histocompatibility antigen, A alpha chain OS=Homo sapiens OX=9606 GN=HLA-A PE=1 SV=2	13.653	16	4	19	2	40.8	HLA-A	1.186	0.15558	3.32889e+06	2.16304e+06	2.79456e+06	2.70733e+06	2.0239e+06	2.48215e+06	2.16661e+06	2.50801e+06	2.87173e+06	2.16304e+06	2.77497e+06	2.20997e+06	1.63487e+06	1.95133e+06	1260363	2.03815e+06
FALSE	High	Master Protein	Q9Y6K9	NF-kappa-B essential modulator OS=Homo sapiens OX=9606 GN=IKBKG PE=1 SV=2	13.615	10	3	14	3	48.2	IKBKG	0.224	1.19356e-05	2.55558e+06	3.14245e+06	2.46209e+06	2.96219e+06	1.29901e+07	1.25091e+07	1.2042e+07	1.14171e+07	2.20462e+06	3.14245e+06	2.44483e+06	2.41801e+06	1.04932e+07	9.83393e+06	7.00511e+06	9.27817e+06
FALSE	High	Master Protein	Q9H5V9	STING ER exit protein OS=Homo sapiens OX=9606 GN=STEEP1 PE=1 SV=1	13.608	17	3	15	3	25.6	STEEP1	0.624	0.458645	3.0529e+06	4.55028e+06	7.68712e+06	2.57454e+06	2.9964e+06	5.676e+06	6.29335e+06	6.81951e+06	2.63364e+06	4.44588e+06	7.58326e+06	2.10157e+06	2.32524e+06	4.41849e+06	3.66098e+06	5.42544e+06
FALSE	High	Master Protein	Q9BZE1	39S ribosomal protein L37, mitochondrial OS=Homo sapiens OX=9606 GN=MRPL37 PE=1 SV=2	13.59	10	4	13	4	48.1	MRPL37	0.59	0.0303835	2.87515e+06	1.41806e+06	2.90094e+06	2.26478e+06	3.9699e+06	4.44151e+06	4.54726e+06	4.21252e+06	2.39431e+06	1.34909e+06	2.7437e+06	1.72983e+06	3.20682e+06	3.49166e+06	2.64524e+06	3.42332e+06
FALSE	High	Master Protein	Q9Y3P9	Rab GTPase-activating protein 1 OS=Homo sapiens OX=9606 GN=RABGAP1 PE=1 SV=3	13.431	6	4	8	4	121.7	RABGAP1	0.356	0.0154311	1.03937e+06	459291	1.03849e+06	510934	1.93379e+06	2.16952e+06	2.17494e+06	1.68319e+06	793676	336962	934106	353933	1.56208e+06	1.70556e+06	1.26521e+06	1.36785e+06
FALSE	High	Master Protein	Q8TED1	Probable glutathione peroxidase 8 OS=Homo sapiens OX=9606 GN=GPX8 PE=1 SV=2	13.427	21	4	24	4	23.9	GPX8	1.018	0.817103	9.28416e+06	8.57173e+06	9.90222e+06	9.7345e+06	1.01634e+07	8.05778e+06	8.57537e+06	1.02166e+07	8009158	8.57173e+06	9.8328e+06	7946173	8.20983e+06	6.33457e+06	4.98848e+06	8.30257e+06
FALSE	High	Master Protein	P49189	4-trimethylaminobutyraldehyde dehydrogenase OS=Homo sapiens OX=9606 GN=ALDH9A1 PE=1 SV=3	13.419	12	5	11	5	53.8	ALDH9A1	0.47	8.70872e-05	1.30019e+06	1.60939e+06	1.42016e+06	1.6973e+06	3.12466e+06	3.70324e+06	3.13302e+06	3.30557e+06	949837	1487885	1.30438e+06	1.29632e+06	2.52404e+06	2.91128e+06	1.82255e+06	2.68628e+06
FALSE	High	Master Protein	Q08211	ATP-dependent RNA helicase A OS=Homo sapiens OX=9606 GN=DHX9 PE=1 SV=4	13.399	4	4	10	4	140.9	DHX9	0.69	0.00173784	974142	827094	923056	1.04278e+06	1.45772e+06	1.38753e+06	1.31315e+06	1.36277e+06	734084	712970	916585	851208	1.17752e+06	1.0908e+06	763887	1.10746e+06
FALSE	High	Master Protein	Q9Y6E0	Serine/threonine-protein kinase 24 OS=Homo sapiens OX=9606 GN=STK24 PE=1 SV=1	13.387	10	4	10	1	49.3	STK24
FALSE	High	Master Protein	P11047	Laminin subunit gamma-1 OS=Homo sapiens OX=9606 GN=LAMC1 PE=1 SV=3	13.383	3	3	11	3	177.5	LAMC1	2.726	0.00225975	1.50248e+06	804464	1.15484e+06	1.31093e+06	446883	639806	455770	366784	1.29614e+06	745123	1.14675e+06	1.0701e+06	360984	502979	265132	234834
FALSE	High	Master Protein	Q86VI3	Ras GTPase-activating-like protein IQGAP3 OS=Homo sapiens OX=9606 GN=IQGAP3 PE=1 SV=2	13.354	3	4	13	2	184.6	IQGAP3	0.735	0.277429	118295	58063.6	116930	92630.7	135090	166472	148464	73008.7	102049	58063.6	116110	75613.5	109123	130871	86364.6	59330.9
FALSE	High	Master Protein	Q9UJU6	Drebrin-like protein OS=Homo sapiens OX=9606 GN=DBNL PE=1 SV=1	13.35	14	4	14	4	48.2	DBNL	0.755	0.921058	2.52948e+06	1.15246e+06	870497	969441	876837	1.60955e+06	1.24743e+06	1.57025e+06	2.18211e+06	1.07887e+06	748432	562584	695132	1.26534e+06	677002	1.27607e+06
FALSE	High	Master Protein	Q9BY32	Inosine triphosphate pyrophosphatase OS=Homo sapiens OX=9606 GN=ITPA PE=1 SV=2	13.347	18	4	11	4	21.4	ITPA	1.103	0.243046	5.02387e+06	4.36296e+06	4.97438e+06	5.57323e+06	4.41217e+06	4.65355e+06	5.03832e+06	4.23489e+06	4.33394e+06	4.27933e+06	4.91067e+06	4.54936e+06	3.56408e+06	3.65835e+06	2.9309e+06	3.4415e+06
FALSE	High	Master Protein	P01834	Immunoglobulin kappa constant OS=Homo sapiens OX=9606 GN=IGKC PE=1 SV=2	13.293	36	2	4	2	11.8	IGKC	0.715	0.359256	141447	222049	249889	159029	124184	272026	253619	3.55848e+06								2.89182e+06
FALSE	High	Master Protein	P62753	40S ribosomal protein S6 OS=Homo sapiens OX=9606 GN=RPS6 PE=1 SV=1	13.275	15	4	26	4	28.7	RPS6	1.266	0.00157905	1.27285e+07	1.11044e+07	1.21188e+07	1.24175e+07	8.67097e+06	9.46585e+06	9.92507e+06	9.96664e+06	10980471	1.11044e+07	1.20338e+07	1.01363e+07	7.00426e+06	7.34178e+06	5.72169e+06	8.09944e+06
FALSE	High	Master Protein	Q9H4M9	EH domain-containing protein 1 OS=Homo sapiens OX=9606 GN=EHD1 PE=1 SV=2	13.272	14	4	7	4	60.6	EHD1	0.617	0.0403511	598612	636417	293800	567717	1.08821e+06	821673	1.09602e+06	674276	399476	625218	177321	368615	879034	550671	637579	466672
FALSE	High	Master Protein	P23458	Tyrosine-protein kinase JAK1 OS=Homo sapiens OX=9606 GN=JAK1 PE=1 SV=2	13.267	6	5	6	5	133.2	JAK1	0.588	0.0114185	1.23874e+06	944347	1.40719e+06	1.60849e+06	2.06323e+06	2.46559e+06	2.25702e+06	2.23218e+06	1.00613e+06	717834	1.25903e+06	1.313e+06	1.5507e+06	1.9383e+06	1.31296e+06	1.81399e+06
FALSE	High	Master Protein	O15357	Phosphatidylinositol 3,4,5-trisphosphate 5-phosphatase 2 OS=Homo sapiens OX=9606 GN=INPPL1 PE=1 SV=2	13.24	5	4	13	4	138.5	INPPL1	1.191	0.425333	1.05618e+06	8.44752e+07	464399	939088	832270	1.06893e+06	653004	840716	818083	8.44752e+07	328721	747179	552645	840329	348407	683212
FALSE	High	Master Protein	P55209	Nucleosome assembly protein 1-like 1 OS=Homo sapiens OX=9606 GN=NAP1L1 PE=1 SV=1	13.215	15	4	13	3	45.3	NAP1L1	0.602	0.161617	1.66042e+06	781305	1.24615e+06	611760	1.34079e+06	2.06486e+06	2.00401e+06	1.06791e+06	1.43239e+06	781305	1.23742e+06	499373	1.08307e+06	1.62328e+06	1.16578e+06	867841
FALSE	High	Master Protein	Q9H1K0	Rabenosyn-5 OS=Homo sapiens OX=9606 GN=RBSN PE=1 SV=2	13.175	10	5	12	5	88.8	RBSN	2.961	0.000775018	2.59523e+06	2.57709e+06	2.72052e+06	2.53528e+06	736443	1.07731e+06	944874	807498	2.23882e+06	2.57709e+06	2.70145e+06	2.06952e+06	534116	846918	469956	515320
FALSE	High	Master Protein	Q9UJX4	Anaphase-promoting complex subunit 5 OS=Homo sapiens OX=9606 GN=ANAPC5 PE=1 SV=2	13.167	6	3	7	3	85	ANAPC5	0.44	0.0095094	444527	452950	414453	347344	672220	1.37945e+06	1.17498e+06	810512	285702	347550	254875	269614	543008	1.08445e+06	683512	658666
FALSE	High	Master Protein	Q9H974	Queuine tRNA-ribosyltransferase accessory subunit 2 OS=Homo sapiens OX=9606 GN=QTRT2 PE=1 SV=1	13.16	11	3	6	3	46.7	QTRT2	0.489	0.00963671	1.03561e+06	1.72716e+06	1.5961e+06	1.04411e+06	2.87354e+06	2.84753e+06	2.25985e+06	2.44687e+06	756562	1.61184e+06	1.56848e+06	741089	2.27992e+06	2.15632e+06	1.3146e+06	1.95465e+06
FALSE	High	Master Protein	Q9UIV1	CCR4-NOT transcription complex subunit 7 OS=Homo sapiens OX=9606 GN=CNOT7 PE=1 SV=3	13.148	21	4	10	4	32.7	CNOT7	0.757	0.10851	2.43216e+06	1.75203e+06	1.35654e+06	1.62191e+06	2.69901e+06	2.09289e+06	2.35747e+06	2.10504e+06	2.09815e+06	1.75203e+06	1.34327e+06	1.23786e+06	2.08881e+06	1.53811e+06	1.34156e+06	1.57432e+06
FALSE	High	Master Protein	Q96RL7	Intermembrane lipid transfer protein VPS13A OS=Homo sapiens OX=9606 GN=VPS13A PE=1 SV=2	13.132	2	5	9	5	360	VPS13A	0.824	0.358973	1.03836e+06	1.05974e+06	1.02092e+06	1.43148e+06	1.13155e+06	1.43502e+06	1.43351e+06	1.07413e+06	816051	813386	668369	939723	682931	1.12813e+06	798399	867904
FALSE	High	Master Protein	P46781	40S ribosomal protein S9 OS=Homo sapiens OX=9606 GN=RPS9 PE=1 SV=3	13.117	24	5	21	5	22.6	RPS9	0.734	0.145777	7.35643e+06	5.09088e+06	5.07054e+06	7.5194e+06	6.09313e+06	8.19816e+06	8.48523e+06	8.48328e+06	6.22696e+06	5.09088e+06	5.03499e+06	6.13801e+06	4.92192e+06	6.44493e+06	4.93604e+06	6893980
FALSE	High	Master Protein	Q9BUK6	Protein misato homolog 1 OS=Homo sapiens OX=9606 GN=MSTO1 PE=1 SV=1	13.109	8	3	13	3	61.8	MSTO1	0.732	0.209345	2.02164e+06	1.64228e+06	1.14825e+06	405250	1.82147e+06	2.34458e+06	1.89762e+06	1.85472e+06	1.744e+06	1.64228e+06	1.1402e+06	227070	1.47135e+06	1.84318e+06	1.10388e+06	1.50724e+06
FALSE	High	Master Protein	Q7Z5L9	Interferon regulatory factor 2-binding protein 2 OS=Homo sapiens OX=9606 GN=IRF2BP2 PE=1 SV=2	13.049	10	3	3	3	61	IRF2BP2	0.604	0.00582823	502747	757468	681730	746265	1.12095e+06	1.24417e+06	1.47765e+06	924791	336909	618422	556183	602932	905486	978094	859579	677553
FALSE	High	Master Protein	Q9H3N1	Thioredoxin-related transmembrane protein 1 OS=Homo sapiens OX=9606 GN=TMX1 PE=1 SV=1	13.046	16	4	32	4	31.8	TMX1	2.259	8.58788e-05	1.15556e+07	9.88054e+06	1.07145e+07	1.0374e+07	4.86036e+06	4.1623e+06	4.47972e+06	5.44064e+06	9.96868e+06	9.88054e+06	1.06394e+07	8.46822e+06	3.92612e+06	3.27216e+06	2.60595e+06	4.42136e+06
FALSE	High	Master Protein	Q6P1N0	Coiled-coil and C2 domain-containing protein 1A OS=Homo sapiens OX=9606 GN=CC2D1A PE=1 SV=1	13.026	5	3	18	3	104	CC2D1A	1.233	0.305887	1.09616e+06	1.22971e+06	802647	1.09066e+06	805886	975567	1.16503e+06	469019	945621	1.22971e+06	739037	890296	650981	766935	677721	332821
FALSE	High	Master Protein	Q8WUY1	Protein THEM6 OS=Homo sapiens OX=9606 GN=THEM6 PE=1 SV=2	13.024	21	4	19	4	23.9	THEM6	2.137	0.000158889	4.34617e+06	3.73584e+06	5.08838e+06	4.51436e+06	2.43604e+06	1.97942e+06	2.03925e+06	2.10779e+06	3605569	3.68145e+06	5.0527e+06	3.59266e+06	1.79977e+06	1.47701e+06	1.0734e+06	1395415
FALSE	High	Master Protein	Q96RU2	Ubiquitin carboxyl-terminal hydrolase 28 OS=Homo sapiens OX=9606 GN=USP28 PE=1 SV=1	13.019	6	5	13	5	122.4	USP28	0.578	0.00175331	1.66493e+06	1.31756e+06	1.8194e+06	1.53255e+06	2.78657e+06	3.00733e+06	2.68513e+06	2.73639e+06	1.3632e+06	1.21713e+06	1.73589e+06	1.1447e+06	2.25095e+06	2.36419e+06	1.562e+06	2.22374e+06
FALSE	High	Master Protein	P62266	40S ribosomal protein S23 OS=Homo sapiens OX=9606 GN=RPS23 PE=1 SV=3	12.959	24	3	22	3	15.8	RPS23	0.833	0.497546	1.16695e+07	7.49037e+06	7.52906e+06	9.80292e+06	7.85203e+06	1.14972e+07	1.08653e+07	9.78262e+06	1.00669e+07	7.49037e+06	7.47628e+06	8.00202e+06	6.34274e+06	9038453	6320604	7949897
FALSE	High	Master Protein	Q08AM6	Protein VAC14 homolog OS=Homo sapiens OX=9606 GN=VAC14 PE=1 SV=1	12.955	6	3	14	3	87.9	VAC14	0.458	0.0601511	2.1545e+06	1.0424e+06	2.05198e+06	787044	3.61425e+06	3.43138e+06	1.7441e+06	2.96648e+06	1.85862e+06	920494	2.03759e+06	488301	2.91953e+06	2.69756e+06	957637	2.41072e+06
FALSE	High	Master Protein	Q15070	Mitochondrial inner membrane protein OXA1L OS=Homo sapiens OX=9606 GN=OXA1L PE=1 SV=3	12.955	9	4	21	4	48.5		1.112	0.0829977	5.06309e+06	4.46064e+06	5.0225e+06	5.62211e+06	4.58405e+06	4.07098e+06	4.48292e+06	4.69103e+06	4.36777e+06	4.46064e+06	4.98729e+06	4.58927e+06	3610367	3.20037e+06	2.60782e+06	3812191
FALSE	High	Master Protein	Q99661	Kinesin-like protein KIF2C OS=Homo sapiens OX=9606 GN=KIF2C PE=1 SV=2	12.954	5	3	17	3	81.3	KIF2C	0.759	0.0358728	1.18436e+06	1.18729e+06	1.26868e+06	1.44846e+06	1.59216e+06	1.64029e+06	1.87962e+06	1.34236e+06	1.02171e+06	1.18729e+06	1.25979e+06	1.18237e+06	1.28612e+06	1.2895e+06	1.09342e+06	1090874
FALSE	High	Master Protein	Q12834	Cell division cycle protein 20 homolog OS=Homo sapiens OX=9606 GN=CDC20 PE=1 SV=2	12.95	10	3	8	3	54.7	CDC20	0.921	0.502329	1.77647e+06	2.21126e+06	2.40317e+06	1.41963e+06	1.65465e+06	2.55002e+06	2.92295e+06	1.81583e+06	1.53251e+06	2.1174e+06	2.38632e+06	1.13262e+06	1.24342e+06	2.00468e+06	1.70034e+06	1.42992e+06
FALSE	High	Master Protein	Q9UPT9	Ubiquitin carboxyl-terminal hydrolase 22 OS=Homo sapiens OX=9606 GN=USP22 PE=1 SV=2	12.907	10	3	13	3	59.9	USP22	0.416	0.0142432	1.39475e+06	1.31852e+06	1.80649e+06	1.17837e+06	3.58302e+06	3.0137e+06	3.534e+06	1.78009e+06	1.18226e+06	1.31583e+06	1.69996e+06	930414	2.89431e+06	2.3692e+06	1.97816e+06	1.4466e+06
FALSE	High	Master Protein	Q9GZT4	Serine racemase OS=Homo sapiens OX=9606 GN=SRR PE=1 SV=1	12.864	16	3	11	3	36.5	SRR	0.699	0.00618509	615638	693388	716992	541581	974916	875023	923375	945107	531092	693388	575904	356416	787520	687893	537148	768045
FALSE	High	Master Protein	Q96HE7	ERO1-like protein alpha OS=Homo sapiens OX=9606 GN=ERO1A PE=1 SV=2	12.861	8	3	9	3	54.4	ERO1A	0.633	0.0439193	1.38492e+06	1.15533e+06	897730	1.24543e+06	1.72002e+06	2.09003e+06	1.22259e+06	2.13068e+06	1.11683e+06	1.10347e+06	887699	1.01663e+06	1.3894e+06	1.64306e+06	674159	1.71879e+06
FALSE	High	Master Protein	Q8NBS9	Thioredoxin domain-containing protein 5 OS=Homo sapiens OX=9606 GN=TXNDC5 PE=1 SV=2	12.848	10	5	13	5	47.6	TXNDC5	0.377	0.000165498	2.22397e+06	1.48096e+06	1.91286e+06	1.77711e+06	4.15588e+06	4.66505e+06	5.13324e+06	5.3806e+06	1.91855e+06	1.44249e+06	1.89945e+06	1.35334e+06	3.35705e+06	3.56787e+06	2.90485e+06	4.37257e+06
FALSE	High	Master Protein	P49721	Proteasome subunit beta type-2 OS=Homo sapiens OX=9606 GN=PSMB2 PE=1 SV=1	12.844	19	3	19	3	22.8	PSMB2	0.802	0.0341625	3.0532e+06	2.77315e+06	3.52635e+06	2.94262e+06	3.40367e+06	3.95912e+06	4.4649e+06	3.52559e+06	2.6339e+06	2.77315e+06	3.50163e+06	2.40203e+06	2.74943e+06	3.11243e+06	2.59733e+06	2.86509e+06
FALSE	High	Master Protein	Q9Y314	Nitric oxide synthase-interacting protein OS=Homo sapiens OX=9606 GN=NOSIP PE=1 SV=1	12.843	17	3	13	3	33.2	NOSIP	1.277	0.100376	1.27504e+06	1.10007e+06	822073	964589	975254	664849	758427	858037	1.09994e+06	1.10007e+06	813164	733668	712733	511987	398084	610785
FALSE	High	Master Protein	Q92643	GPI-anchor transamidase OS=Homo sapiens OX=9606 GN=PIGK PE=1 SV=2	12.842	11	4	9	4	45.2	PIGK	1.608	0.000855768	5.08146e+06	4.16848e+06	4.67795e+06	4.98829e+06	3.18498e+06	2.83492e+06	2.73659e+06	3.45618e+06	4.38362e+06	4.16848e+06	4.64516e+06	4.07189e+06	2.52399e+06	2.2064e+06	1.59194e+06	2767095
FALSE	High	Master Protein	A3KMH1	von Willebrand factor A domain-containing protein 8 OS=Homo sapiens OX=9606 GN=VWA8 PE=1 SV=2	12.749	3	4	6	4	214.7	VWA8	0.91	0.914439	594113	995619	809958	1.7958e+06	1.07946e+06	1.29804e+06	766471	901563	447628	995619	804280	1.34236e+06	871970	1020442	445873	732660
FALSE	High	Master Protein	Q5T160	Probable arginine--tRNA ligase, mitochondrial OS=Homo sapiens OX=9606 GN=RARS2 PE=1 SV=1	12.739	11	6	12	6	65.5	RARS2	1.341	0.243671	2.22022e+06	2.57114e+06	3.33195e+06	3.61984e+06	3.24607e+06	2.36952e+06	1.88514e+06	2.01159e+06	1.79878e+06	2.41328e+06	3.3086e+06	2.85417e+06	2.55093e+06	1.68093e+06	1.01368e+06	1.55758e+06
FALSE	High	Master Protein	P61604	10 kDa heat shock protein, mitochondrial OS=Homo sapiens OX=9606 GN=HSPE1 PE=1 SV=2	12.721	42	4	11	4	10.9	HSPE1	0.208	0.000401202	461032	282282	451867	253327	2.02716e+06	1.73177e+06	1.70434e+06	1.30777e+06	256099	117160	238935		1.63751e+06	1.36142e+06	991454	943434
FALSE	High	Master Protein	Q6PGP7	Tetratricopeptide repeat protein 37 OS=Homo sapiens OX=9606 GN=TTC37 PE=1 SV=1	12.683	4	5	14	5	175.4	SKIC3	0.836	0.0456905	2.03952e+06	2.51437e+06	2.75421e+06	2.54168e+06	3.27005e+06	2.97185e+06	2.67708e+06	3.07875e+06	1.62155e+06	2.46018e+06	2.57881e+06	1.71589e+06	2.5214e+06	2.30547e+06	1.55732e+06	2.38418e+06
FALSE	High	Master Protein	Q9NXE4	Sphingomyelin phosphodiesterase 4 OS=Homo sapiens OX=9606 GN=SMPD4 PE=1 SV=3	12.677	5	4	26	4	97.7	SMPD4	0.879	0.0853034	4.56045e+06	3.48889e+06	4.20853e+06	4.19496e+06	4.77143e+06	4.78703e+06	4.347e+06	4.95333e+06	3.93416e+06	3.48889e+06	4.17903e+06	3.4243e+06	3.85428e+06	3.76329e+06	2.52875e+06	4.02535e+06
FALSE	High	Master Protein	O94829	Importin-13 OS=Homo sapiens OX=9606 GN=IPO13 PE=1 SV=3	12.662	5	4	9	4	108.1	IPO13	0.473	0.00395454	567331	959314	1.03721e+06	870185	1.86448e+06	1.80636e+06	2.32948e+06	2.00095e+06	384760	931010	1.02994e+06	470882	1.4491e+06	1.42006e+06	1.35511e+06	1.62608e+06
FALSE	High	Master Protein	P24666	Low molecular weight phosphotyrosine protein phosphatase OS=Homo sapiens OX=9606 GN=ACP1 PE=1 SV=3	12.6	25	3	33	3	18	ACP1	1.824	0.0330544	4.29175e+06	3.08709e+06	3.33003e+06	3.71124e+06	2.06155e+06	1.80116e+06	1.61626e+06	3.26335e+06	3.70236e+06	3.08709e+06	3.30669e+06	3.02945e+06	1.54277e+06	1.39319e+06	905639	2.65198e+06
FALSE	High	Master Protein	Q14165	Malectin OS=Homo sapiens OX=9606 GN=MLEC PE=1 SV=1	12.57	13	4	29	4	32.2	MLEC	0.794	0.0418264	6.34929e+06	6.10666e+06	6.16205e+06	6.58547e+06	8.27669e+06	6.60221e+06	7.49461e+06	8.82829e+06	5.47734e+06	6.10666e+06	6.11886e+06	5.37565e+06	6.68577e+06	5.19028e+06	4.35978e+06	7174354
FALSE	High	Master Protein	Q9H0W5	Coiled-coil domain-containing protein 8 OS=Homo sapiens OX=9606 GN=CCDC8 PE=1 SV=2	12.558	9	2	14	2	59.3	CCDC8	3.02	0.00747948	574646	593822	530812	549810	217456	296220	138378	159293	443542	593822	527091	370368	125571	158573
FALSE	High	Master Protein	Q13315	Serine-protein kinase ATM OS=Homo sapiens OX=9606 GN=ATM PE=1 SV=4	12.539	2	4	8	4	350.5	ATM	0.502	0.00215915	598246	655203	438728	462037	1.15935e+06	1.19636e+06	944572	858021	516089	655203	421140	204828	936501	940508	549479	697275
FALSE	High	Master Protein	Q9NQC7	Ubiquitin carboxyl-terminal hydrolase CYLD OS=Homo sapiens OX=9606 GN=CYLD PE=1 SV=1	12.526	5	2	4	2	107.2	CYLD	1.402	0.180761	528476	651643	1.12478e+06	715140	456841	518653	96863.3	612642	455900	523927	1.1169e+06	534133	369029	407736		497867
FALSE	High	Master Protein	O95816	BAG family molecular chaperone regulator 2 OS=Homo sapiens OX=9606 GN=BAG2 PE=1 SV=1	12.51	18	4	13	4	23.8	BAG2	0.474	0.00568447	2.1433e+06	1.43837e+06	2.23112e+06	1.82288e+06	4.38475e+06	2.93148e+06	5.99226e+06	3.97411e+06	1.84896e+06	1.43837e+06	2.21548e+06	1.488e+06	3.54193e+06	2.30456e+06	3.48583e+06	3.22958e+06
FALSE	High	Master Protein	P81605	Dermcidin OS=Homo sapiens OX=9606 GN=DCD PE=1 SV=2	12.504	23	3	12	3	11.3	DCD	0.933	0.646011	3.32297e+06	3.61488e+06	3.05676e+06	3.84659e+06	6.93776e+06	2.35252e+06	3.35109e+06	4.1186e+06	2.86662e+06	3.61488e+06	3.03533e+06	3.13993e+06	5.6042e+06	1.80864e+06	1.87161e+06	3.347e+06
FALSE	High	Master Protein	Q6PJT7	Zinc finger CCCH domain-containing protein 14 OS=Homo sapiens OX=9606 GN=ZC3H14 PE=1 SV=1	12.498	6	3	15	3	82.8	ZC3H14	1.333	0.0991435	1.69092e+06	1.64635e+06	1.68366e+06	1.61278e+06	1.6528e+06	1.3662e+06	1.14104e+06	942032	1.4587e+06	1.64635e+06	1.67186e+06	1.3165e+06	1.33511e+06	1.07403e+06	582999	758334
FALSE	High	Master Protein	Q9NPH2	Inositol-3-phosphate synthase 1 OS=Homo sapiens OX=9606 GN=ISYNA1 PE=1 SV=1	12.462	8	3	11	3	61	ISYNA1	0.519	0.103327	1.63678e+06	572245	1.99088e+06	712263	1.66596e+06	2.51932e+06	3.0133e+06	1.72022e+06	1.412e+06	572245	1.97692e+06	511924	1.34573e+06	1.98055e+06	1.7529e+06	1397943
FALSE	High	Master Protein	Q9Y3D8	Adenylate kinase isoenzyme 6 OS=Homo sapiens OX=9606 GN=AK6 PE=1 SV=1	12.451	20	3	12	3	20	AK6	0.686	0.0236434	5.03358e+06	4.03828e+06	3.88659e+06	3.65046e+06	5.45493e+06	4.76687e+06	7.24768e+06	6.11573e+06	4.34231e+06	4.03828e+06	3.85934e+06	2.97983e+06	4406403	3.74744e+06	4.21613e+06	4.96998e+06
FALSE	High	Master Protein	O00469	Procollagen-lysine,2-oxoglutarate 5-dioxygenase 2 OS=Homo sapiens OX=9606 GN=PLOD2 PE=1 SV=2	12.446	8	5	8	5	84.6	PLOD2	0.804	0.0309985	3.72045e+07	3.08392e+07	3.54874e+07	3.27814e+07	4.97776e+07	4.51918e+07	3.97982e+07	3.71679e+07	3.20952e+07	3.07119e+07	3.50833e+07	2.67591e+07	4.02095e+07	3.55273e+07	2.31515e+07	3.01325e+07
FALSE	High	Master Protein	P62851	40S ribosomal protein S25 OS=Homo sapiens OX=9606 GN=RPS25 PE=1 SV=1	12.446	30	4	37	4	13.7	RPS25	0.794	0.0951875	2.21078e+07	1.75921e+07	1.76639e+07	2.31983e+07	2.03109e+07	2.47556e+07	2.70229e+07	2.49932e+07	1.90717e+07	1.75921e+07	1.75401e+07	1.89365e+07	16406772	1.94615e+07	1.57198e+07	2.03109e+07
FALSE	High	Master Protein	Q9ULX6	A-kinase anchor protein 8-like OS=Homo sapiens OX=9606 GN=AKAP8L PE=1 SV=4	12.424	8	3	11	3	71.6	AKAP8L	0.499	0.178574	726028	1.17656e+06	708749	615606	625689	1.78229e+06	2.99325e+06	1.16171e+06	626322	1.17656e+06	703780	382073	394415	1.40114e+06	1.74124e+06	944070
FALSE	High	Master Protein	P18074	General transcription and DNA repair factor IIH helicase subunit XPD OS=Homo sapiens OX=9606 GN=ERCC2 PE=1 SV=1	12.413	7	4	9	4	86.9	ERCC2	0.486	0.000738706	915385	839400	678397	655295	1.45865e+06	1.65382e+06	1.3743e+06	1.69643e+06	789675	839400	673641	415330	1.17827e+06	1.30014e+06	799462	1.37861e+06
FALSE	High	Master Protein	O95684	Centrosomal protein 43 OS=Homo sapiens OX=9606 GN=CEP43 PE=1 SV=1	12.388	17	3	5	3	43	CEP43	0.908	0.147858	5.72433e+06	5915269	6.41953e+06	5.35109e+06	6.7329e+06	6.7018e+06	6.1288e+06	5.88484e+06	4938203	5915269	6374529	4.36804e+06	5.43873e+06	5.26857e+06	3.56526e+06	4782344
FALSE	High	Master Protein	Q86YV9	BLOC-2 complex member HPS6 OS=Homo sapiens OX=9606 GN=HPS6 PE=1 SV=1	12.378	5	3	10	3	82.9	HPS6	0.622	0.170975	1.28482e+06	1.44415e+06	694145	394859	1.1169e+06	1.69837e+06	1.6652e+06	1.38215e+06	1.10837e+06	1.44415e+06	622867	233189	902214	1.33516e+06	968686	1.12321e+06
FALSE	High	Master Protein	Q9UK73	Protein fem-1 homolog B OS=Homo sapiens OX=9606 GN=FEM1B PE=1 SV=1	12.372	5	3	10	3	70.2	FEM1B	0.353	0.00661473	571584	521682	320240	743851	1.65479e+06	1.48514e+06	1.60749e+06	1.34663e+06	466889	439283	202943	478527	1.33671e+06	1.16753e+06	935113	1.09434e+06
FALSE	High	Master Protein	Q8IYL2	Probable tRNA (uracil-O(2)-)-methyltransferase OS=Homo sapiens OX=9606 GN=TRMT44 PE=1 SV=2	12.328	7	3	13	3	84.6	TRMT44	1.018	0.507964	903828	797452	757634	713158	290020	819680	1.0052e+06	711122	736830	682679	752323	503848	217549	575705	535313	459084
FALSE	High	Master Protein	Q6P3X3	Tetratricopeptide repeat protein 27 OS=Homo sapiens OX=9606 GN=TTC27 PE=1 SV=1	12.319	6	3	6	3	96.6	TTC27	0.862	0.814516	607848	714939	893846	2.2649e+06	1.78097e+06	808682	1.04372e+06	824651	419381	708751	794371	1.84882e+06	1.43864e+06	627779	554746	558042
FALSE	High	Master Protein	O75131	Copine-3 OS=Homo sapiens OX=9606 GN=CPNE3 PE=1 SV=1	12.308	8	4	17	4	60.1	CPNE3	0.845	0.510603	5.6609e+06	4.47448e+06	1.82834e+06	2.59451e+06	3.71551e+06	3.39288e+06	4.37603e+06	4.76456e+06	4.88348e+06	4.47448e+06	1.809e+06	2.00574e+06	3.00133e+06	2.66729e+06	2.54564e+06	3.87194e+06
FALSE	High	Master Protein	P00492	Hypoxanthine-guanine phosphoribosyltransferase OS=Homo sapiens OX=9606 GN=HPRT1 PE=1 SV=2	12.25	17	3	12	3	24.6	HPRT1	0.711	0.00243919	5.121e+06	4.24207e+06	4.20765e+06	4.36872e+06	5.78624e+06	5.60021e+06	6.33175e+06	6.56963e+06	4.41773e+06	4.24207e+06	4.17815e+06	3.56614e+06	4.67402e+06	4.40257e+06	3.68332e+06	5.33884e+06
FALSE	High	Master Protein	Q9H0A8	COMM domain-containing protein 4 OS=Homo sapiens OX=9606 GN=COMMD4 PE=1 SV=1	12.248	33	3	8	3	21.8	COMMD4	0.296	0.0558934	1.67928e+06	598564	451907	560470	925919	2.01154e+06	1.90269e+06	2.33622e+06	1.44866e+06	503607	409691	420015	735300	1.58136e+06	1.10684e+06	1.89854e+06
FALSE	High	Master Protein	Q8NB46	Serine/threonine-protein phosphatase 6 regulatory ankyrin repeat subunit C OS=Homo sapiens OX=9606 GN=ANKRD52 PE=1 SV=3	12.245	5	3	6	3	115	ANKRD52	0.506	0.0293884	141310	183307	74581.4	189546	348327	290276	354338	219042		183307			281373	228198	206126	178006
FALSE	High	Master Protein	Q06203	Amidophosphoribosyltransferase OS=Homo sapiens OX=9606 GN=PPAT PE=1 SV=1	12.188	10	4	13	4	57.4	PPAT	0.938	0.0911635	2.96602e+06	3.04362e+06	2.91026e+06	2.55583e+06	3.06615e+06	3.19927e+06	3.04575e+06	3.26312e+06	2.50523e+06	2.90675e+06	2.7839e+06	2023403	2.35043e+06	2.42931e+06	1.77178e+06	2.65179e+06
[truncated: 1,394 more rows]
