# Supplementary material for: ARMH3 is an ARL5 effector that promotes PI4KB-catalyzed PI4P synthesis at the trans-Golgi network
Source: Nat Commun. 2024 Nov 23;15:10168. doi: 10.1038/s41467-024-54410-y (PMC11585589; doi:10.1038/s41467-024-54410-y)
Supplement: Supplementary file 7 — Source Data [file 41467_2024_54410_MOESM7_ESM.zip]

Archive with 2 entries (2 files):
- Source Data.xlsx
- Source Data_blots.pptx
