# Supplementary material for: ARMH3 is an ARL5 effector that promotes PI4KB-catalyzed PI4P synthesis at the trans-Golgi network
Source: Nat Commun. 2024 Nov 23;15:10168. doi: 10.1038/s41467-024-54410-y (PMC11585589; doi:10.1038/s41467-024-54410-y)
Supplement: Supplementary file 7 — Source Data [file 41467_2024_54410_MOESM7_ESM.zip › Source Data.xlsx]

## Sheet: Fig2b
Pearson (PCC)
ARL5AQL-GFP	ARL5AQL-GFPARMH3	ARL5ATN-GFPARMH3	ARL5BQL-GFP	ARL5BQL-GFPARMH3	ARL5BTN-GFPARMH3
0.128776	0.698982	0.395612	0.313151	0.716272	0.317668
0.0503686	0.738693	0.344253	0.266728	0.739576	0.326844
0.176518	0.643046	0.419043	0.0206612	0.759923	0.392801
0.183695	0.748627	0.392207	0.0984434	0.546727	0.434778
0.234974		0.252986		0.510032
				0.65832
				0.632011
				0.668826
				0.76112
				0.710071

## Sheet: Fig2d
Replicate	Sample	Growth
1	p53	0
1	ARL5AWT	1.01386
1	ARL5AQL	1.00842
1	ARL5ATN	0
1	ARL5BWT	1.15015
1	ARL5BQL	1.12752
1	ARL5BTN	0
2	p53	0
2	ARL5AWT	1.0919
2	ARL5AQL	1.43587
2	ARL5ATN	0
2	ARL5BWT	2.06115
2	ARL5BQL	2.1669
2	ARL5BTN	0
3	p53	0
3	ARL5AWT	1.04488
3	ARL5AQL	1.14986
3	ARL5ATN	0
3	ARL5BWT	0.300356
3	ARL5BQL	1.18054
3	ARL5BTN	0

## Sheet: Fig3b
	WT	ARL1 KO	ARL5 KO	ARFRP1 KO	SYS1 KO	VPS54 KO
Golgi	65	80	2	1	0	72
Cyto	35	20	98	99	100	48
percentage	65	80	2	1	0	60
	WT	ARL1 KO	ARL5 KO	ARFRP1 KO	SYS1 KO	VPS54 KO
Golgi	74	103	0	1	0	78
Cyto	43	17	114	102	101	25
percentage	63.2479	85.8333	0	0.970874	0	75.7282
	WT	ARL1 KO	ARL5 KO	ARFRP1 KO	SYS1 KO	VPS54 KO
Golgi	68	88	1	9	0	64
Cyto	43	21	101	105	117	52
percentage	61.2613	80.7339	0.980392	7.89474	0	55.1724
2nd
	WT	ARL1 KO	ARL5 KO	ARFRP1 KO	SYS1 KO	VPS54 KO
Golgi	79	105	0	0	0	87
Cyto	37	12	117	113	106	42
percentage	68.1034	89.7436	0	0	0	67.4419

## Sheet: Fig3d
			ARL5KO			ARL5KO
1st	WT	ARL5KO	ARL5B-mCH	ARL5BQL	ARL5BTN	ARFRP1-mCH	ARFRP1-QL	ARFRP1-TN
Golgi	72	0	100	108	0	0	0	0
Cyto	34	105	2	0	105	106	104	101
Golgi percentage	0.679245	0	0.980392	1	0	0	0	0
			ARL5KO			ARL5KO
2nd	WT	ARL5KO	ARL5B-mCH	ARL5BQL	ARL5BTN	ARFRP1-mCH	ARFRP1-QL	ARFRP1-TN
Golgi	32	0	101	102	1	0	0	0
Cyto	71	102	3	0	101	100	100	101
Golgi percentage	0.31068	0	0.971154	1	0.00980392	0	0	0
			ARL5KO			ARL5KO
3rd	WT	ARL5KO	ARL5B-mCH	ARL5BQL	ARL5BTN	ARFRP1-mCH	ARFRP1-QL	ARFRP1-TN
Golgi	84	1	91	99	0	0	0	0
Cyto	65	99	12	1	102	100	102	102
Golgi percentage	0.563758	0.01	0.883495	0.99	0	0	0	0

## Sheet: Fig4g,i
Raw data						Normalization to GST alone				Normalized to Input then GST																			Final values
1st	single										HA 1st			HA 2nd			HA 3rd				HA 1st			HA 2nd			HA 3rd		Replicate	Sample	HA		Replicate	Sample	GFP
	GST for HA	HA	GST for GFP	GFP		GST for HA	GST for GFP				Adj. Total Band Vol. (Int)	Normalized to input		Adj. Total Band Vol. (Int)	Normalized to input		Adj. Total Band Vol. (Int)	Normalized to input		Normalized GST values	Normalized to GST values		Normalized GST values	Normalized to GST values		Normalized GST values	Normalized to GST values		1	GST	0.0443889		1	GST	0.00400166
	Adj. Vol. (Int)	Adj. Total Band Vol. (Int)	Adj. Total Band Vol. (Int)	Adj. Total Band Vol. (Int)		Adj. Vol. (Int)	Adj. Total Band Vol. (Int)			Input	5740020			5827226			5104785												1	A5AWT	6.28268		1	A5AWT	0.000540589
GST	135384876	487968	106305952	23580		1	1			GST	254793	0.0443889		117018	0.0200813		188520	0.0369301		1	0.0443889		1	0.0200813		1	0.0369301		1	A5AQL	4.11911		1	A5AQL	0.000184738
A5AWT	44390184	12048512	41730682	1408		0.327881	0.392553			A5AWT	11824288	2.05997		9144572	1.56928		5860929	1.14812		0.327881	6.28268		0.360602	4.35184		0.318727	3.18391		1	A5ATN	0.230024		1	A5ATN	0.000115059
A5AQL	58193220	10029228	57064150	423		0.429835	0.536792			A5AQL	10162944	1.77054		3971286	0.681505		3728934	0.730478		0.429835	4.11911		0.381702	1.78544		0.420009	1.91374		1	A5BWT	3.84384		1	A5BWT	0.0187141
A5ATN	67696011	645014	90999588	384		0.500026	0.856016			A5ATN	660205	0.115018		300731	0.0516079		344610	0.0675073		0.500026	0.230024		0.648999	0.0795193		0.568992	0.104017		1	A5BQL	2.76718		1	A5BQL	0.0581643
A5BWT	101816076	17092179	100164318	135930		0.752049	0.942227			A5BWT	16593020	2.89076		15108275	2.5927		11076416	2.16981		0.752049	3.84384		0.674856	3.84186		0.644684	3.21522		1	A5BTN	0.346042		1	A5BTN	0.00270412
A5BQL	116121552	13630140	110881386	460900		0.857714	1.04304			A5BQL	13623646	2.37345		16065560	2.75698		10221320	2.0023		0.857714	2.76718		0.945529	2.91581		0.712249	2.11765		2	GST	0.0200813		2	GST	0.000181592
A5BTN	93494520	1297410	61178390	10032		0.690583	0.575494			A5BTN	1371696	0.238971		1333650	0.228865		1194630	0.234022		0.690583	0.346042		0.937297	0.244176		0.807221	0.249677		2	A5AWT	4.35184		2	A5AWT	0.000559538
										Input	4566708			5695690			3438582												2	A5AQL	1.78544		2	A5AQL	0.000207893
										GST	74494	0.0163124		131688	0.0231206		72912	0.0212041		1	0.0163124		1	0.0231206		1	0.0212041		2	A5ATN	0.0795193		2	A5ATN	0.000301657
										A5AWT	9250720	2.02569		9553184	1.67727		5693061	1.65564		0.383889	5.27675		0.360431	4.6535		0.434572	3.80982		2	A5BWT	3.84186		2	A5BWT	0.00167991
	Double									A5AQL	7620853	1.66878		5415722	0.950846		2972586	0.86448		0.523053	3.19047		0.521966	1.82166		0.567883	1.52229		2	A5BQL	2.91581		2	A5BQL	0.0136988
	GST for HA	HA	GST for GFP	GFP		GST for HA	GST for GFP			A5ATN	487296	0.106706		463046	0.0812976		220162	0.064027		0.711742	0.149923		0.787927	0.103179		0.886331	0.0722383		2	A5BTN	0.244176		2	A5BTN	0.000770537
	Adj. Total Band Vol. (Int)	Adj. Total Band Vol. (Int)	Adj. Total Band Vol. (Int)	Adj. Total Band Vol. (Int)		Adj. Vol. (Int)	Adj. Total Band Vol. (Int)			A5BWT	19100016	4.18245		17323178	3.04145		9958550	2.89612		0.818746	5.10836		0.779807	3.90027		0.931163	3.11022		3	GST	0.0369301		3	GST	0.00910131
GST	118423008	106272	105777910	12236		1	1			A5BQL	19691524	4.31197		18609246	3.26725		12798314	3.72197		1.11864	3.85464		0.993115	3.2899		1.09467	3.40008		3	A5AWT	3.18391		3	A5AWT	0.00120075
A5AWT	45461328	9098298	38966581	7083956		0.383889	0.368381			A5BTN	1801548	0.394496		1822361	0.319954		1226050	0.356557		0.655292	0.602015		0.878738	0.364107		0.925215	0.385377		3	A5AQL	1.91374		3	A5AQL	0.00077818
A5AQL	61941530	7446420	63868416	4423544		0.523053	0.603797																						3	A5ATN	0.104017		3	A5ATN	0.000635243
A5ATN	84286644	428400	82602741	22043		0.711742	0.780907																						3	A5BWT	3.21522		3	A5BWT	0.0132217
A5BWT	96958402	18849699	85518927	21674648		0.818746	0.808476				GFP 1st			GFP 2nd			GFP 3rd				GFP 1st			GFP 2nd			GFP 3rd		3	A5BQL	2.11765		3	A5BQL	0.0498917
A5BQL	132473246	19539324	100019556	22864476		1.11864	0.945562				Adj. Total Band Vol. (Int)			Adj. Total Band Vol. (Int)			Adj. Total Band Vol. (Int)												3	A5BTN	0.249677		3	A5BTN	0.00446882
A5BTN	77601680	1799586	60064896	60157		0.655292	0.56784			Input	7421911			5088336			4240600												1	DGST	0.0163124		1	DGST	0.00107889
										GST	29700	0.00400166		924	0.000181592		38595	0.00910131		1	0.00400166		1	0.000181592		1	0.00910131		1	DA5AWT	5.27675		1	DA5AWT	2.37437
										A5AWT	1575	0.000212209		1035	0.000203406		1664	0.000392397		0.392553	0.000540589		0.363526	0.000559538		0.326793	0.00120075		1	DA5AQL	3.19047		1	DA5AQL	0.898381
2nd	single									A5AQL	736	9.91658e-05		484	9.51195e-05		1224	0.000288638		0.536792	0.000184738		0.457541	0.000207893		0.370915	0.00077818		1	DA5ATN	0.149923		1	DA5ATN	0.00357562
	GST for HA	HA	GST for GFP	GFP		GST for HA	GST for GFP			A5ATN	731	9.84922e-05		943	0.000185326		1426	0.000336273		0.856016	0.000115059		0.61436	0.000301657		0.529361	0.000635243		1	DA5BWT	5.10836		1	DA5BWT	3.29159
	Adj. Vol. (Int)	Adj. Total Band Vol. (Int)	Adj. Total Band Vol. (Int)	Adj. Total Band Vol. (Int)		Adj. Vol. (Int)	Adj. Total Band Vol. (Int)			A5BWT	130870	0.0176329		6510	0.0012794		37169	0.00876503		0.942227	0.0187141		0.761586	0.00167991		0.662926	0.0132217		1	DA5BQL	3.85464		1	DA5BQL	2.98307
GST	43597600	101871	71873873	4005		1	1			A5BQL	450270	0.0606677		70245	0.0138051		180119	0.0424749		1.04304	0.0581643		1.00776	0.0136988		0.851341	0.0498917		1	DA5BTN	0.602015		1	DA5BTN	0.0131511
A5AWT	15721398	9199278	26127986	1932		0.360602	0.363526			A5BTN	11550	0.0015562		3139	0.000616901		9455	0.00222964		0.575494	0.00270412		0.800612	0.000770537		0.498932	0.00446882		2	DGST	0.0231206		2	DGST	0.000353313
A5AQL	16641280	3972771	32885208	966		0.381702	0.457541			Input	8115744			5731462			3694449												2	DA5AWT	4.6535		2	DA5AWT	1.11447
A5ATN	28294800	327488	44156462	731		0.648999	0.61436			GST	8756	0.00107889		2025	0.000353313		10710	0.00289894		1	0.00107889		1	0.000353313		1	0.00289894		2	DA5AQL	1.82166		2	DA5AQL	0.169787
A5BWT	29422104	14950188	54738104	26752		0.674856	0.761586			A5AWT	7098615	0.874672		2021253	0.352659		1489350	0.403132		0.368381	2.37437		0.316438	1.11447		0.317019	1.27163		2	DA5ATN	0.103179		2	DA5ATN	0.00174062
A5BQL	41222808	15986421	72431407	201884		0.945529	1.00776			A5AQL	4402302	0.54244		399672	0.069733		327488	0.0886433		0.603797	0.898381		0.41071	0.169787		0.321434	0.275775		2	DA5BWT	3.90027		2	DA5BWT	4.20232
A5BTN	40863920	1354793	57543054	3108		0.937297	0.800612			A5ATN	22661	0.00279223		7476	0.00130438		16902	0.00457497		0.780907	0.00357562		0.749378	0.00174062		0.51227	0.00893077		2	DA5BQL	3.2899		2	DA5BQL	3.06658
										A5BWT	21597408	2.66117		19818785	3.45789		10818192	2.92823		0.808476	3.29159		0.822853	4.20232		0.586986	4.98858		2	DA5BTN	0.364107		2	DA5BTN	0.00190298
										A5BQL	22891910	2.82068		20618806	3.59748		13474626	3.64726		0.945562	2.98307		1.17312	3.06658		0.738527	4.93856		3	DGST	0.0212041		3	DGST	0.00289894
										A5BTN	60606	0.00746771		7224	0.00126041		89280	0.024166		0.56784	0.0131511		0.662336	0.00190298		0.65045	0.0371527		3	DA5AWT	3.80982		3	DA5AWT	1.27163
	Double																												3	DA5AQL	1.52229		3	DA5AQL	0.275775
	GST for HA	HA	GST for GFP	GFP		GST for HA	GST for GFP																						3	DA5ATN	0.0722383		3	DA5ATN	0.00893077
	Adj. Total Band Vol. (Int)	Adj. Total Band Vol. (Int)	Adj. Total Band Vol. (Int)	Adj. Total Band Vol. (Int)		Adj. Vol. (Int)	Adj. Total Band Vol. (Int)																						3	DA5BWT	3.11022		3	DA5BWT	4.98858
GST	44529578	106386	67894656	3402		1	1																						3	DA5BQL	3.40008		3	DA5BQL	4.93856
A5AWT	16049824	9395014	21484434	3310008		0.360431	0.316438																						3	DA5BTN	0.385377		3	DA5BTN	0.0371527
A5AQL	23242940	5377848	27884998	729573		0.521966	0.41071
A5ATN	35086073	431838	50878750	6552		0.787927	0.749378
A5BWT	34724455	17268264	55867297	28338860		0.779807	0.822853
A5BQL	44222992	18623078	79648760	29462702		0.993115	1.17312
A5BTN	39129840	1649376	44969094	9477		0.878738	0.662336
3rd	single
	GST for HA	HA	GST for GFP	GFP		GST for HA	GST for GFP
	Adj. Vol. (Int)	Adj. Total Band Vol. (Int)	Adj. Total Band Vol. (Int)	Adj. Total Band Vol. (Int)		Adj. Vol. (Int)	Adj. Total Band Vol. (Int)
GST	124479987	174390	10031022	21917		1	1
A5AWT	39675076	5877780	3278064	2010		0.318727	0.326793
A5AQL	52282769	3654000	3720654	1116		0.420009	0.370915
A5ATN	70828086	421050	5310033	806		0.568992	0.529361
A5BWT	80250268	11060416	6649821	34441		0.644684	0.662926
A5BQL	88660736	10164714	8539820	179795		0.712249	0.851341
A5BTN	100482879	1172847	5004800	9610		0.807221	0.498932
	Double
	GST for HA	HA	GST for GFP	GFP		GST for HA	GST for GFP
	Adj. Total Band Vol. (Int)	Adj. Total Band Vol. (Int)	Adj. Total Band Vol. (Int)	Adj. Total Band Vol. (Int)		Adj. Vol. (Int)	Adj. Total Band Vol. (Int)
GST	91909374	67088	8831880	13257		1	1
A5AWT	39941244	5725974	2799872	1474590		0.434572	0.317019
A5AQL	52193750	2997855	2838864	338148		0.567883	0.321434
A5ATN	81462084	358887	4524311	17168		0.886331	0.51227
A5BWT	85582624	9409230	5184192	10825881		0.931163	0.586986
A5BQL	100610653	12508736	6522586	13409546		1.09467	0.738527
A5BTN	85035914	1120257	5744700	23140		0.925215	0.65045

## Sheet: Fig5b
PCC values
ARL5BQL-GFP	ARL5BQL-GFP, PI4KB	ARL5BQL-GFP, PI4KB, HA-ARMH3
0.208162	0.207818	0.682199
0.223531	0.227715	0.653877
0.16512	0.144469	0.715532
0.0778303	0.211267	0.837803
0.11989	0.177217	0.845687
0.267791	0.188345	0.815691
0.125099	0.188546	0.786106
0.171449	0.168637	0.625111
0.208151	0.207674	0.785356
0.302208	0.211092	0.775767
0.198967	0.259006	0.805972
0.115774	0.268445	0.80108
0.307715	0.244918	0.840368
	0.316189	0.850916
	0.248853	0.816214
	0.220609	0.788713
	0.215653	0.785912
		0.714271
		0.795303
		0.792467

## Sheet: Fig5d
GFP	QL	HAQL			GFP	QL	HAQL			GFP	QL	HAQL			GFP	QL	HAQL
1.50961	2.5532	2.54492			1.28324	2.15643	2.98508			1.42535	2.31858	4.26365			1.6471	2.66895
1.33768	2.25797	2.39262			1.39439	2.03478	4.6512			1.78461	2.01821	3.49586			1.80059	4.12443
1.81684	2.02164	2.45584			1.90167	2.34877	4.26801			2.18834	3.05844	5.76662			1.74781	3.06011
1.50932	2.35883	2.16275			1.75188	2.18354	3.29853			2.18783	2.85589	4.67502			1.92622	4.03266
1.66457	1.93524	1.98244			1.64159	2.25282	3.52163			1.89236	2.49524	3.28383			2.46866	2.71811
1.47459	2.21925	2.89998			1.03331	2.72624	2.81669			1.67297	2.68195	3.66009			2.2085	4.03127
1.68061	2.07521	2.97105			1.47601	2.59498	3.58562			1.79379	2.76915	3.86518			2.58984	2.44439
1.48393	2.31998	3.2871			1.6792	1.99167	3.32863			1.53643	2.55502	3.66651			1.96008	3.91318
1.49742	1.98498	3.02007			1.6478	2.80634				1.45188	2.33992	3.61585			1.69722	3.19638
1.74156	2.13321	2.83068			1.63405	2.03717				1.34404	2.78018	2.02964			1.90398	3.01699
1.62758	2.10457	2.76281			1.71029	2.28699				2.19087	3.01756	4.35692			1.7164	3.04122
2.09199	2.29429	3.52272			1.94047	2.05689				1.81876	2.52554	4.30128			1.25179	3.54664
1.75825	2.3844	2.60343			1.89588	2.48974				1.84589	2.25847	3.59771			1.70702	4.31652
1.06186	2.25887	1.98529			1.7084	2.44417				1.58231	1.96374	2.88506			1.98324	3.19176
	2.26174	1.61258								1.76757	2.22132	4.04457			1.79442	2.82128
		1.74964									2.34124	4.88105			1.66436	3.06677
											3.13868	6.09247			1.49331	3.53266
											2.62484	4.21278				3.73916
											2.81707					3.08833
1.5897	2.21089	2.549			1.6213	2.31504	3.55692			1.76553	2.56742	4.03856			1.8565	3.34478
0.949617	1.60609	1.60088			0.791486	1.33007	1.84117			0.807318	1.31325	2.41493			0.887208	1.43762
0.841465	1.42038	1.50508			0.860045	1.25503	2.86881			1.0108	1.14311	1.98006			0.969881	2.22161
1.14288	1.27171	1.54485			1.17293	1.4487	2.63246			1.23948	1.7323	3.26622			0.941451	1.64832
0.949438	1.48382	1.36048			1.08054	1.34679	2.0345			1.23919	1.61758	2.64793			1.03755	2.17218
1.0471	1.21736	1.24705			1.01251	1.38952	2.17211			1.07183	1.41331	1.85997			1.32974	1.4641
0.927593	1.39602	1.82423			0.637333	1.68152	1.7373			0.947574	1.51906	2.07308			1.1896	2.17143
1.05718	1.30541	1.86894			0.910389	1.60056	2.21157			1.01601	1.56845	2.18924			1.39501	1.31667
0.933467	1.45938	2.06775			1.03571	1.22844	2.05306			0.870235	1.44717	2.07671			1.05579	2.10782
0.941954	1.24865	1.89978			1.01635	1.73092				0.822349	1.32533	2.04802			0.914201	1.72172
1.09553	1.3419	1.78064			1.00786	1.25651				0.761267	1.5747	1.14959			1.02557	1.62509
1.02383	1.32388	1.73795			1.05489	1.41059				1.24091	1.70915	2.46776			0.924534	1.63815
1.31596	1.44322	2.21597			1.19686	1.26867				1.03015	1.43047	2.43625			0.674271	1.91039
1.10602	1.4999	1.63769			1.16936	1.53564				1.04551	1.2792	2.03775			0.919483	2.32508
0.66796	1.42094	1.24885			1.05373	1.50754				0.896224	1.11226	1.6341			1.06827	1.71923
	1.42275	1.01439								1.00115	1.25816	2.29085			0.966561	1.51967
		1.10061									1.32608	2.76463			0.896501	1.65191
											1.77775	3.45078			0.804369	1.90286
											1.48671	2.38612				2.01409
											1.59559					1.66352
1	1.39076	1.60344			1	1.42789	2.19387			1	1.45419	2.28744			1	1.80166
									for csv					Final
GFP	QL	HAQL			GFP	QL	HAQL			Replicate	Sample	PI4KB		Replicate	Sample	PI4KB
1	1.39076	1.60344			0.949617	1.60609	1.60088			1	GFP	0.949617		1	GFP	1
1	1.42789	2.19387			0.841465	1.42038	1.50508			1	GFP	0.841465		2	GFP	1
1	1.45419	2.28744			1.14288	1.27171	1.54485			1	GFP	1.14288		3	GFP	1
1	1.80166				0.949438	1.48382	1.36048			1	GFP	0.949438		4	GFP	1
					1.0471	1.21736	1.24705			1	GFP	1.0471		1	QL	1.39076
					0.927593	1.39602	1.82423			1	GFP	0.927593		2	QL	1.42789
					1.05718	1.30541	1.86894			1	GFP	1.05718		3	QL	1.45419
2.09579e-05					0.933467	1.45938	2.06775			1	GFP	0.933467		4	QL	1.80166
					0.941954	1.24865	1.89978			1	GFP	0.941954		1	HAQL	1.60344
					1.09553	1.3419	1.78064			1	GFP	1.09553		2	HAQL	2.19387
					1.02383	1.32388	1.73795			1	GFP	1.02383		3	HAQL	2.28744
2.09579e-05					1.31596	1.44322	2.21597			1	GFP	1.31596
					1.10602	1.4999	1.63769			1	GFP	1.10602
					0.66796	1.42094	1.24885			1	GFP	0.66796
					0.791486	1.42275	1.01439			2	GFP	0.791486
					0.860045	1.33007	1.10061			2	GFP	0.860045
					1.17293	1.25503	1.84117			2	GFP	1.17293
					1.08054	1.4487	2.86881			2	GFP	1.08054
					1.01251	1.34679	2.63246			2	GFP	1.01251
					0.637333	1.38952	2.0345			2	GFP	0.637333
					0.910389	1.68152	2.17211			2	GFP	0.910389
					1.03571	1.60056	1.7373			2	GFP	1.03571
					1.01635	1.22844	2.21157			2	GFP	1.01635
					1.00786	1.73092	2.05306			2	GFP	1.00786
					1.05489	1.25651	2.41493			2	GFP	1.05489
					1.19686	1.41059	1.98006			2	GFP	1.19686
					1.16936	1.26867	3.26622			2	GFP	1.16936
					1.05373	1.53564	2.64793			2	GFP	1.05373
					0.807318	1.50754	1.85997			3	GFP	0.807318
					1.0108	1.31325	2.07308			3	GFP	1.0108
					1.23948	1.14311	2.18924			3	GFP	1.23948
					1.23919	1.7323	2.07671			3	GFP	1.23919
					1.07183	1.61758	2.04802			3	GFP	1.07183
					0.947574	1.41331	1.14959			3	GFP	0.947574
					1.01601	1.51906	2.46776			3	GFP	1.01601
					0.870235	1.56845	2.43625			3	GFP	0.870235
					0.822349	1.44717	2.03775			3	GFP	0.822349
					0.761267	1.32533	1.6341			3	GFP	0.761267
					1.24091	1.5747	2.29085			3	GFP	1.24091
					1.03015	1.70915	2.76463			3	GFP	1.03015
					1.04551	1.43047	3.45078			3	GFP	1.04551
					0.896224	1.2792	2.38612			3	GFP	0.896224
					1.00115	1.11226				3	GFP	1.00115
						1.25816				1	QL	1.60609
						1.32608				1	QL	1.42038
						1.77775				1	QL	1.27171
						1.48671				1	QL	1.48382
						1.59559				1	QL	1.21736
										1	QL	1.39602
										1	QL	1.30541
										1	QL	1.45938
										1	QL	1.24865
										1	QL	1.3419
										1	QL	1.32388
										1	QL	1.44322
										1	QL	1.4999
										1	QL	1.42094
										1	QL	1.42275
										2	QL	1.33007
										2	QL	1.25503
										2	QL	1.4487
										2	QL	1.34679
										2	QL	1.38952
										2	QL	1.68152
										2	QL	1.60056
										2	QL	1.22844
										2	QL	1.73092
										2	QL	1.25651
										2	QL	1.41059
										2	QL	1.26867
										2	QL	1.53564
										2	QL	1.50754
										3	QL	1.31325
										3	QL	1.14311
										3	QL	1.7323
										3	QL	1.61758
										3	QL	1.41331
										3	QL	1.51906
										3	QL	1.56845
										3	QL	1.44717
										3	QL	1.32533
										3	QL	1.5747
										3	QL	1.70915
										3	QL	1.43047
										3	QL	1.2792
										3	QL	1.11226
										3	QL	1.25816
										3	QL	1.32608
										3	QL	1.77775
										3	QL	1.48671
										3	QL	1.59559
										1	HAQL	1.60088
										1	HAQL	1.50508
										1	HAQL	1.54485
										1	HAQL	1.36048
										1	HAQL	1.24705
										1	HAQL	1.82423
										1	HAQL	1.86894
										1	HAQL	2.06775
										1	HAQL	1.89978
										1	HAQL	1.78064
										1	HAQL	1.73795
										1	HAQL	2.21597
										1	HAQL	1.63769
										1	HAQL	1.24885
										1	HAQL	1.01439
										1	HAQL	1.10061
										2	HAQL	1.84117
										2	HAQL	2.86881
										2	HAQL	2.63246
										2	HAQL	2.0345
										2	HAQL	2.17211
										2	HAQL	1.7373
										2	HAQL	2.21157
										2	HAQL	2.05306
										3	HAQL	2.41493
										3	HAQL	1.98006
										3	HAQL	3.26622
										3	HAQL	2.64793
										3	HAQL	1.85997
										3	HAQL	2.07308
										3	HAQL	2.18924
										3	HAQL	2.07671
										3	HAQL	2.04802
										3	HAQL	1.14959
										3	HAQL	2.46776
										3	HAQL	2.43625
										3	HAQL	2.03775
										3	HAQL	1.6341
										3	HAQL	2.29085
										3	HAQL	2.76463
										3	HAQL	3.45078
										3	HAQL	2.38612
										4	GFP	0.887208
										4	GFP	0.969881
										4	GFP	0.941451
										4	GFP	1.03755
										4	GFP	1.32974
										4	GFP	1.1896
										4	GFP	1.39501
										4	GFP	1.05579
										4	GFP	0.914201
										4	GFP	1.02557
										4	GFP	0.924534
										4	GFP	0.674271
										4	GFP	0.919483
										4	GFP	1.06827
										4	GFP	0.966561
										4	GFP	0.896501
										4	GFP	0.804369
										4	QL	1.43762
										4	QL	2.22161
										4	QL	1.64832
										4	QL	2.17218
										4	QL	1.4641
										4	QL	2.17143
										4	QL	1.31667
										4	QL	2.10782
										4	QL	1.72172
										4	QL	1.62509
										4	QL	1.63815
										4	QL	1.91039
										4	QL	2.32508
										4	QL	1.71923
										4	QL	1.51967
										4	QL	1.65191
										4	QL	1.90286
										4	QL	2.01409
										4	QL	1.66352

## Sheet: Fig6c
				WT	ARL5	ARMH3	VPS54				WT	ARL5	ARMH3	VPS54				WT	ARL5	ARMH3	VPS54			WT	ARL5	ARMH3
		1	2024-05-19	1.88731	1.63688	2.34461	2.01913		1	2024-05-26	1.88021	1.3239	2.2464	2.06159		1	2024-09-29	1.9074	1.36164	1.63964	2.70457	1	2024-07-27	2.35632	1.60266	1.77904
		2		1.76831	1.60105	1.97033	2.08221		2		1.86274	1.3502	2.063	2.38942		2		1.56072	1.40263	1.54714	3.06384	2		3.06655	1.48246	2.04874
		3		1.78679	1.66357	1.62119	1.9922		3		1.69704	1.36787	2.26286	2.21915		3		1.90336	1.22896	1.882	2.62914	3		1.75724	1.66609	2.35319
		4		2.42626	1.33206	1.80244	1.85821		4		1.94285	1.21285	1.65029	1.73275		4		1.69802	1.46194	1.50422	2.54159	4		2.01206	2.12252	1.7098
		5		1.79634	1.92128	2.25261	1.53569		5		1.50222	1.25322	2.07681	1.7149		5		1.6204	1.49251	1.42231	2.15316	5		2.50138	1.49379	1.63736
		6		2.12465	1.52486	2.04921	2.25753		6		1.64754	1.18295	1.74702	1.98228		6		1.78898	1.22699	1.83155	2.24531	6		2.89879	1.54145	1.77195
		7		1.80974	1.38642	2.05276	1.85761		7		1.81767	1.37861	1.74974	2.65962		7		1.97057	1.87338	2.07209	2.28865	7		2.46014	1.75272	2.02541
		8		2.61	1.63922	2.20458	1.73781		8		1.90801	1.35585	1.92664	2.5087		8		1.7079	1.53837	1.75821	2.58029	8		2.15802	1.26419	2.56118
		9		2.00805	1.52576	2.26834	1.68107		9		1.66936	1.60565	1.77315	1.83684		9		1.74655	1.49781	1.5526	2.53079	9		2.24934	1.55805	1.97135
		10		2.37928	1.48137	2.55872	2.34922		10		1.54174	1.56456	2.04685	2.15806		10		1.75223	1.43615	1.71986	2.47315	10		1.82067	1.75718	2.00416
		11		2.22497	1.77199	2.17214	1.68269		11		1.59412	1.43165	2.17003	1.9067		11		1.72457	1.55361	1.68881	2.3224	11		1.79206	1.54599	2.09454
		12		1.9283	1.7237	1.72233	1.9886		12		1.64462	1.39621	2.09271	1.98059		12		1.62331	1.54778	1.47546	2.21031	12		2.0163	1.81371	1.53714
		13		1.84593	1.35803	2.25382	2.09245		13		1.71205	1.29729	2.01416	2.12607		13		1.56737	1.20604	1.85921	2.20303	13		2.03747	1.68646	1.66034
		14		1.9024	1.50554	2.34831	2.13155		14		1.4221	1.43651	1.99516	2.8516		14		1.77108	1.11612	1.95203	1.62161	14		1.8791	1.84807	2.08649
		15		2.1788	1.35773	1.94733	2.34735		15		2.00212	1.60987	2.58877	2.43851		15		1.78226	1.62654	1.52415	2.15401	15		2.04022	1.64941	1.98339
									16		2.16852	1.68015	1.95471	2.45087		16		1.84831	1.45669	2.08655	2.30212	16		1.81117	1.46968
			Average	2.04514	1.56196	2.10458	1.97422		17		2.17409	1.84081	2.2547	2.03206		17		1.59617	1.53457	1.83285	2.28276	17		1.73556	1.96473
									18		2.09607	1.73186	2.15655	2.70201		18		1.64524	1.34194	1.61383	2.24216	18		1.82184	2.19578
Normalized to WT				WT	ARL5	ARMH3	VPS54		19		2.29938	1.75824	1.77847	2.03389		19		1.79447	1.32279	1.95319	1.77465	19		1.85874	1.28338
		1		0.922827	0.800375	1.14643	0.987279		20		2.11113	1.55367	2.29565	3.10234		20		1.5195	1.57779	1.51562	1.85292	20		1.66092	1.35856
		2		0.864637	0.782855	0.96342	1.01813		21		1.99357	1.77489	2.14401	2.52324		21		1.78193	1.44313	2.06063	1.76804	21		1.75324	2.14603
		3		0.873675	0.813426	0.792701	0.974113		22		2.27291	2.02395				22		1.72403	1.44095	1.69384		22		1.78701	1.5895
		4		1.18635	0.65133	0.881326	0.908599
		5		0.878346	0.939438	1.10145	0.750898			Average	1.86182	1.50594	2.04703	2.25768			Average	1.72883	1.44038	1.73572	2.28307		average	2.06701	1.67238	1.94827
		6		1.03888	0.745603	1.00199	1.10385
		7		0.884899	0.677908	1.00373	0.908305				WT	ARL5	ARMH3	VPS54				WT	ARL5	ARMH3	VPS54			WT	ARL5	ARMH3
		8		1.27619	0.801517	1.07796	0.849728		1		1.00988	0.711076	1.20656	1.1073		1		1.10329	0.787608	0.94841	1.56439	1		1.13997	0.775354	0.860684
		9		0.981861	0.74604	1.10913	0.821984		2		1.00049	0.725201	1.10806	1.28338		2		0.902756	0.811314	0.894902	1.7722	2		1.48357	0.717203	0.991162
		10		1.16338	0.724336	1.25112	1.14868		3		0.911494	0.734692	1.2154	1.19192		3		1.10095	0.710858	1.08859	1.52076	3		0.850136	0.80604	1.13846
		11		1.08793	0.866441	1.0621	0.822772		4		1.04352	0.651433	0.886385	0.930674		4		0.982174	0.845624	0.870077	1.47012	4		0.97342	1.02686	0.827186
		12		0.942868	0.842826	0.842157	0.972354		5		0.806854	0.673117	1.11547	0.921089		5		0.937281	0.863304	0.822702	1.24544	5		1.21015	0.722681	0.792143
		13		0.90259	0.66403	1.10204	1.02313		6		0.884907	0.635374	0.938338	1.0647		6		1.03479	0.709718	1.05941	1.29874	6		1.40241	0.745739	0.857255
		14		0.930206	0.736156	1.14824	1.04225		7		0.976287	0.740463	0.939801	1.42851		7		1.13983	1.08361	1.19855	1.32381	7		1.19019	0.847951	0.979877
		15		1.06536	0.663879	0.952174	1.14777		8		1.02481	0.728236	1.03482	1.34745		8		0.987891	0.889833	1.01699	1.4925	8		1.04403	0.611603	1.23908
									9		0.896629	0.862407	0.952375	0.986583		9		1.01025	0.866369	0.89806	1.46387	9		1.08821	0.75377	0.953721
									10		0.828082	0.84034	1.09938	1.15911		10		1.01353	0.830702	0.994809	1.43053	10		0.880825	0.850111	0.969594
									11		0.856215	0.76895	1.16554	1.02411		11		0.997534	0.898645	0.976846	1.34333	11		0.866983	0.747939	1.01332
									12		0.883342	0.749916	1.12401	1.06379		12		0.93896	0.895275	0.853442	1.2785	12		0.975468	0.877459	0.743654
									13		0.919559	0.696788	1.08182	1.14193		13		0.906604	0.697605	1.07541	1.27429	13		0.98571	0.815896	0.803258
									14		0.763821	0.771561	1.07162	1.53162		14		1.02444	0.645592	1.1291	0.937977	14		0.909095	0.89408	1.00943
									15		1.07535	0.864676	1.39045	1.30975		15		1.0309	0.940831	0.881603	1.24593	15		0.987039	0.797969	0.95955
									16		1.16473	0.902421	1.04989	1.31638		16		1.06911	0.842582	1.20691	1.3316	16		0.87623	0.711021
									17		1.16772	0.988714	1.21102	1.09144		17		0.923264	0.887634	1.06017	1.3204	17		0.839648	0.950518
									18		1.12582	0.930199	1.1583	1.45127		18		0.951648	0.77621	0.933477	1.29692	18		0.881391	1.0623
									19		1.23502	0.944367	0.955231	1.09242		19		1.03796	0.765133	1.12977	1.0265	19		0.899244	0.620886
									20		1.1339	0.834492	1.23301	1.66629		20		0.878916	0.912633	0.876671	1.07177	20		0.803538	0.657262
									21		1.07077	0.953307	1.15156	1.35525		21		1.03071	0.834741	1.19192	1.02268	21		0.848201	1.03823
									22		1.2208	1.08708				22		0.997219	0.833482	0.979758		22		0.864541	0.768986
			Average	1	0.763744	1.02906	0.965323				1	0.808855	1.09948	1.21262				1	0.83315	1.00398	1.32058			1	0.809085	0.942558
										large dots (mean value of each experiment)					small dots (each value)
										Final					Final
										Replicate	Sample	PI4KB			Replicate	Sample	PI4KB
				WT	ARL5	ARMH3	VPS54			1	WT	1			1	WT	0.922827
				1	0.763744	1.02906	0.965323			2	WT	1			1	WT	0.864637
				1	0.808855	1.09948	1.21262			3	WT	1			1	WT	0.873675
				1	0.83315	1.00398	1.32058			4	WT	1			1	WT	1.18635
				1	0.809085	0.942558				1	ARL5	0.763744			1	WT	0.878346
										2	ARL5	0.808855			1	WT	1.03888
										3	ARL5	0.83315			1	WT	0.884899
										4	ARL5	0.809085			1	WT	1.27619
										1	ARMH3	1.02906			1	WT	0.981861
										2	ARMH3	1.09948			1	WT	1.16338
										3	ARMH3	1.00398			1	WT	1.08793
										4	ARMH3	0.942558			1	WT	0.942868
										1	VPS54	0.965323			1	WT	0.90259
										2	VPS54	1.21262			1	WT	0.930206
										3	VPS54	1.32058			1	WT	1.06536
															1	ARL5	0.800375
															1	ARL5	0.782855
															1	ARL5	0.813426
															1	ARL5	0.65133
															1	ARL5	0.939438
															1	ARL5	0.745603
															1	ARL5	0.677908
															1	ARL5	0.801517
															1	ARL5	0.74604
															1	ARL5	0.724336
															1	ARL5	0.866441
															1	ARL5	0.842826
															1	ARL5	0.66403
															1	ARL5	0.736156
															1	ARL5	0.663879
															1	ARMH3	1.14643
															1	ARMH3	0.96342
															1	ARMH3	0.792701
															1	ARMH3	0.881326
															1	ARMH3	1.10145
															1	ARMH3	1.00199
															1	ARMH3	1.00373
															1	ARMH3	1.07796
															1	ARMH3	1.10913
															1	ARMH3	1.25112
															1	ARMH3	1.0621
															1	ARMH3	0.842157
															1	ARMH3	1.10204
															1	ARMH3	1.14824
															1	ARMH3	0.952174
															1	VPS54	0.987279
															1	VPS54	1.01813
															1	VPS54	0.974113
															1	VPS54	0.908599
															1	VPS54	0.750898
															1	VPS54	1.10385
															1	VPS54	0.908305
															1	VPS54	0.849728
															1	VPS54	0.821984
															1	VPS54	1.14868
															1	VPS54	0.822772
															1	VPS54	0.972354
															1	VPS54	1.02313
															1	VPS54	1.04225
															1	VPS54	1.14777
															2	WT	1.00988
															2	WT	1.00049
															2	WT	0.911494
															2	WT	1.04352
															2	WT	0.806854
															2	WT	0.884907
															2	WT	0.976287
															2	WT	1.02481
															2	WT	0.896629
															2	WT	0.828082
															2	WT	0.856215
															2	WT	0.883342
															2	WT	0.919559
															2	WT	0.763821
															2	WT	1.07535
															2	WT	1.16473
															2	WT	1.16772
															2	WT	1.12582
															2	WT	1.23502
															2	WT	1.1339
															2	WT	1.07077
															2	WT	1.2208
															2	ARL5	0.711076
															2	ARL5	0.725201
															2	ARL5	0.734692
															2	ARL5	0.651433
															2	ARL5	0.673117
															2	ARL5	0.635374
															2	ARL5	0.740463
															2	ARL5	0.728236
															2	ARL5	0.862407
															2	ARL5	0.84034
															2	ARL5	0.76895
															2	ARL5	0.749916
															2	ARL5	0.696788
															2	ARL5	0.771561
															2	ARL5	0.864676
															2	ARL5	0.902421
															2	ARL5	0.988714
															2	ARL5	0.930199
															2	ARL5	0.944367
															2	ARL5	0.834492
															2	ARL5	0.953307
															2	ARL5	1.08708
															2	ARMH3	1.20656
															2	ARMH3	1.10806
															2	ARMH3	1.2154
															2	ARMH3	0.886385
															2	ARMH3	1.11547
															2	ARMH3	0.938338
															2	ARMH3	0.939801
															2	ARMH3	1.03482
															2	ARMH3	0.952375
															2	ARMH3	1.09938
															2	ARMH3	1.16554
															2	ARMH3	1.12401
															2	ARMH3	1.08182
															2	ARMH3	1.07162
															2	ARMH3	1.39045
															2	ARMH3	1.04989
															2	ARMH3	1.21102
															2	ARMH3	1.1583
															2	ARMH3	0.955231
															2	ARMH3	1.23301
															2	ARMH3	1.15156
															2	VPS54	1.1073
															2	VPS54	1.28338
															2	VPS54	1.19192
															2	VPS54	0.930674
															2	VPS54	0.921089
															2	VPS54	1.0647
															2	VPS54	1.42851
															2	VPS54	1.34745
															2	VPS54	0.986583
															2	VPS54	1.15911
															2	VPS54	1.02411
															2	VPS54	1.06379
															2	VPS54	1.14193
															2	VPS54	1.53162
															2	VPS54	1.30975
															2	VPS54	1.31638
															2	VPS54	1.09144
															2	VPS54	1.45127
															2	VPS54	1.09242
															2	VPS54	1.66629
															2	VPS54	1.35525
															3	WT	1.10329
															3	WT	0.902756
															3	WT	1.10095
															3	WT	0.982174
															3	WT	0.937281
															3	WT	1.03479
															3	WT	1.13983
															3	WT	0.987891
															3	WT	1.01025
															3	WT	1.01353
															3	WT	0.997534
															3	WT	0.93896
															3	WT	0.906604
															3	WT	1.02444
															3	WT	1.0309
															3	WT	1.06911
															3	WT	0.923264
															3	WT	0.951648
															3	WT	1.03796
															3	WT	0.878916
															3	WT	1.03071
															3	WT	0.997219
															3	ARL5	0.787608
															3	ARL5	0.811314
															3	ARL5	0.710858
															3	ARL5	0.845624
															3	ARL5	0.863304
															3	ARL5	0.709718
															3	ARL5	1.08361
															3	ARL5	0.889833
															3	ARL5	0.866369
															3	ARL5	0.830702
															3	ARL5	0.898645
															3	ARL5	0.895275
															3	ARL5	0.697605
															3	ARL5	0.645592
															3	ARL5	0.940831
															3	ARL5	0.842582
															3	ARL5	0.887634
															3	ARL5	0.77621
															3	ARL5	0.765133
															3	ARL5	0.912633
															3	ARL5	0.834741
															3	ARL5	0.833482
															3	ARMH3	0.94841
															3	ARMH3	0.894902
															3	ARMH3	1.08859
															3	ARMH3	0.870077
															3	ARMH3	0.822702
															3	ARMH3	1.05941
															3	ARMH3	1.19855
															3	ARMH3	1.01699
															3	ARMH3	0.89806
															3	ARMH3	0.994809
															3	ARMH3	0.976846
															3	ARMH3	0.853442
															3	ARMH3	1.07541
															3	ARMH3	1.1291
															3	ARMH3	0.881603
															3	ARMH3	1.20691
															3	ARMH3	1.06017
															3	ARMH3	0.933477
															3	ARMH3	1.12977
															3	ARMH3	0.876671
															3	ARMH3	1.19192
															3	ARMH3	0.979758
															3	VPS54	1.56439
															3	VPS54	1.7722
															3	VPS54	1.52076
															3	VPS54	1.47012
															3	VPS54	1.24544
															3	VPS54	1.29874
															3	VPS54	1.32381
															3	VPS54	1.4925
															3	VPS54	1.46387
															3	VPS54	1.43053
															3	VPS54	1.34333
															3	VPS54	1.2785
															3	VPS54	1.27429
															3	VPS54	0.937977
															3	VPS54	1.24593
															3	VPS54	1.3316
															3	VPS54	1.3204
															3	VPS54	1.29692
															3	VPS54	1.0265
															3	VPS54	1.07177
															3	VPS54	1.02268
															4	WT	1.13997
															4	WT	1.48357
															4	WT	0.850136
															4	WT	0.97342
															4	WT	1.21015
															4	WT	1.40241
															4	WT	1.19019
															4	WT	1.04403
															4	WT	1.08821
															4	WT	0.880825
															4	WT	0.866983
															4	WT	0.975468
															4	WT	0.98571
															4	WT	0.909095
															4	WT	0.987039
															4	WT	0.87623
															4	WT	0.839648
															4	WT	0.881391
															4	WT	0.899244
															4	WT	0.803538
															4	WT	0.848201
															4	WT	0.864541
															4	ARL5	0.775354
															4	ARL5	0.717203
															4	ARL5	0.80604
															4	ARL5	1.02686
															4	ARL5	0.722681
															4	ARL5	0.745739
															4	ARL5	0.847951
															4	ARL5	0.611603
															4	ARL5	0.75377
															4	ARL5	0.850111
															4	ARL5	0.747939
															4	ARL5	0.877459
															4	ARL5	0.815896
															4	ARL5	0.89408
															4	ARL5	0.797969
															4	ARL5	0.711021
															4	ARL5	0.950518
															4	ARL5	1.0623
															4	ARL5	0.620886
															4	ARL5	0.657262
															4	ARL5	1.03823
															4	ARL5	0.768986
															4	ARMH3	0.860684
															4	ARMH3	0.991162
															4	ARMH3	1.13846
															4	ARMH3	0.827186
															4	ARMH3	0.792143
															4	ARMH3	0.857255
															4	ARMH3	0.979877
															4	ARMH3	1.23908
															4	ARMH3	0.953721
															4	ARMH3	0.969594
															4	ARMH3	1.01332
															4	ARMH3	0.743654
															4	ARMH3	0.803258
															4	ARMH3	1.00943
															4	ARMH3	0.95955

## Sheet: Fig6e
	GFP	ARL5B-Q70L-GFP	HA-ARMH3	ARL5B-Q70L-GFP + HA-ARMH3
Replicate 1	1.06971	1.07714	0.986046	2.1806
	1.22191	1.05235	1.25382	2.45003
	0.778042	1.04092	1.20742	3.3522
	0.925007	0.745544	1.02551	2.97329
	0.969198	0.737502	0.874447	1.25427
	0.816644	0.718349	1.16028	1.07956
	1.05389	1.01775	1.02009	1.5191
	0.797672	0.62853	1.22763	2.18654
	1.40264	0.722946	0.82711	1.57856
	0.804209	1.09909	1.36013	2.89513
	0.883142	1.33858	1.00859	1.64722
	1.06751	1.09847	1.06729	1.62203
	1.14908	1.18996	1.34596	1.76879
	1.15374	1.10164		1.31591
	0.958947	1.06652		2.34869
	1.27838	0.839228		1.89878
	0.670285			2.25681
				1.36766
				1.54102
				1.35494
				1.22228
Average	1	0.967158	1.10495	1.89588
	0.958154	0.944317	1.23552	1.52086
	1.07442	0.849529	1.2558	1.91793
	1.11233	0.911693	1.32893	1.52988
	1.03178	1.12822	1.17087	2.69905
	0.967003	0.914828	0.791794	2.59141
	1.29396	0.969981	1.06258	2.94486
	0.591145	1.14934	1.11624	2.92208
	0.682176	0.959184	1.60455	2.21324
	0.957681	0.81574	1.11547	2.83667
	0.827978	1.25173	1.33272	2.45075
	1.02095	0.871008	1.25727	2.00419
	1.06909	1.1427	1.09835	2.24372
	1.00539	1.01496	1.2698
	1.40795	1.05739	1.06302
		0.763241
Average	1	0.982925	1.19307	2.32289
	1.14719	1.0681	1.27123	2.24149
	1.06456	1.16643	1.2837	2.04069
	0.843233	1.06135	1.16441	2.85005
	0.906448	1.09513	1.14551	2.91008
	0.923165	1.07723	1.1849	2.57117
	0.898714	0.959975	1.25109	2.87259
	0.908838	0.736311	1.4636	1.94047
	0.902738	0.760857	1.17122	1.96882
	0.522826	0.912572	1.17392	2.32329
	1.10356	1.0309	1.1721	2.33001
	0.98992	1.00846	1.26151	1.62985
	1.11752	0.952901	1.16334	1.41057
	0.981449	0.966389	1.30817	2.31822
	1.116	1.15858	1.31069	2.11596
	1.31974	0.802881	1.44433	2.27877
	1.05729	0.995671	1.14779	1.473
	1.23088		1.44049	1.25766
	0.96592		1.30769
			1.26794
			1.13799
			1.18526
			1.54475
Average	1	0.984609	1.26371	2.14898

## Sheet: Fig7b
small dots (each value)				large dots (mean value of each experiment)
Replicate	Sample	PCCPI4P		Replicate	Sample	PCCPI4P
1	WT	0.388826		1	WT	0.407423
1	WT	0.441504		1	C10	0.0870823
1	WT	0.422348		1	ARL5	0.254983
1	WT	0.40729		1	ARFRP1	0.18108
1	WT	0.32036		1	SYS1	0.18232
1	WT	0.381743		2	WT	0.392045
1	WT	0.385798		2	C10	0.143568
1	WT	0.474966		2	ARL5	0.197372
1	WT	0.40201		2	ARFRP1	0.246039
1	WT	0.473605		2	SYS1	0.112555
1	WT	0.286552		3	WT	0.275614
1	WT	0.384844		3	C10	0.0384933
1	WT	0.36006		3	ARL5	0.0881442
1	WT	0.606371		3	ARFRP1	0.162618
1	WT	0.295869		3	SYS1	0.125532
1	WT	0.378022
1	WT	0.454435
1	WT	0.278096
1	WT	0.341733
1	WT	0.362072
1	WT	0.56014
1	WT	0.440787
1	WT	0.465173
1	WT	0.457966
1	WT	0.494721
1	WT	0.298427
1	WT	0.376893
1	WT	0.386474
1	WT	0.417393
1	WT	0.478209
1	C10	0.0726534
1	C10	0.1279
1	C10	-0.0153836
1	C10	0.0917947
1	C10	0.153951
1	C10	0.0687445
1	C10	0.117322
1	C10	0.271381
1	C10	0.284027
1	C10	0.216064
1	C10	0.0506088
1	C10	-0.0259138
1	C10	-0.0188397
1	C10	-0.0216693
1	C10	-0.0139099
1	C10	0.0909494
1	C10	0.105993
1	C10	0.131885
1	C10	0.0853004
1	C10	-0.00962734
1	C10	0.0811164
1	C10	0.112101
1	C10	0.0598184
1	C10	0.0867059
1	C10	0.0323819
1	C10	0.028593
1	C10	0.230302
1	C10	-0.0070195
1	C10	0.115652
1	C10	0.109586
1	ARL5	0.374896
1	ARL5	0.393897
1	ARL5	0.279275
1	ARL5	0.0716623
1	ARL5	0.183329
1	ARL5	0.331614
1	ARL5	0.377223
1	ARL5	0.29308
1	ARL5	0.471823
1	ARL5	0.397918
1	ARL5	0.383462
1	ARL5	0.379419
1	ARL5	0.489776
1	ARL5	0.408389
1	ARL5	0.0553936
1	ARL5	0.271801
1	ARL5	0.0688205
1	ARL5	0.20772
1	ARL5	0.107628
1	ARL5	0.35886
1	ARL5	0.0101412
1	ARL5	0.165274
1	ARL5	0.327192
1	ARL5	0.222852
1	ARL5	0.300031
1	ARL5	0.285767
1	ARL5	0.126275
1	ARL5	0.258764
1	ARL5	0.242012
1	ARL5	0.112203
1	ARL5	-0.0152821
1	ARL5	0.390558
1	ARL5	0.290218
1	ARL5	0.314742
1	ARL5	0.19416
1	ARL5	0.192281
1	ARL5	0.319582
1	ARL5	0.21392
1	ARL5	0.211747
1	ARL5	0.130912
1	ARFRP1	0.168324
1	ARFRP1	0.302307
1	ARFRP1	0.190466
1	ARFRP1	0.178105
1	ARFRP1	0.284152
1	ARFRP1	0.108897
1	ARFRP1	0.0894624
1	ARFRP1	0.0435713
1	ARFRP1	0.114096
1	ARFRP1	0.164998
1	ARFRP1	0.204071
1	ARFRP1	0.184122
1	ARFRP1	0.233721
1	ARFRP1	0.180392
1	ARFRP1	0.121062
1	ARFRP1	0.173756
1	ARFRP1	0.178305
1	ARFRP1	0.234303
1	ARFRP1	0.20887
1	ARFRP1	0.177684
1	ARFRP1	0.0381766
1	ARFRP1	0.121867
1	ARFRP1	0.19277
1	ARFRP1	0.276642
1	ARFRP1	-0.0635633
1	ARFRP1	0.194779
1	ARFRP1	0.340263
1	ARFRP1	0.255147
1	ARFRP1	0.178481
1	ARFRP1	0.28295
1	ARFRP1	0.0635933
1	ARFRP1	0.227391
1	ARFRP1	0.288994
1	ARFRP1	0.227751
1	ARFRP1	0.273522
1	ARFRP1	0.0794645
1	SYS1	0.248904
1	SYS1	0.290559
1	SYS1	0.179768
1	SYS1	0.139615
1	SYS1	0.181662
1	SYS1	0.118934
1	SYS1	0.305959
1	SYS1	0.358509
1	SYS1	0.16913
1	SYS1	0.258792
1	SYS1	0.161166
1	SYS1	0.176006
1	SYS1	0.163513
1	SYS1	0.247791
1	SYS1	0.143426
1	SYS1	0.114975
1	SYS1	0.15384
1	SYS1	0.270344
1	SYS1	0.0587017
1	SYS1	0.201299
1	SYS1	0.110202
1	SYS1	0.0574026
1	SYS1	0.192328
1	SYS1	0.188766
1	SYS1	0.120882
1	SYS1	0.127855
2	WT	0.549268
2	WT	0.516302
2	WT	0.547074
2	WT	0.482634
2	WT	0.338951
2	WT	0.33983
2	WT	0.485868
2	WT	0.359529
2	WT	0.320236
2	WT	0.336067
2	WT	0.299422
2	WT	0.323863
2	WT	0.332798
2	WT	0.378012
2	WT	0.502961
2	WT	0.463476
2	WT	0.433351
2	WT	0.337891
2	WT	0.266015
2	WT	0.37571
2	WT	0.449505
2	WT	0.247043
2	WT	0.425629
2	WT	0.369855
2	WT	0.4845
2	WT	0.118725
2	WT	0.305369
2	WT	0.485733
2	WT	0.458163
2	WT	0.427568
2	C10	0.109388
2	C10	0.153044
2	C10	0.143968
2	C10	0.209608
2	C10	0.275174
2	C10	0.170193
2	C10	0.178741
2	C10	0.141986
2	C10	0.206292
2	C10	0.114729
2	C10	0.224021
2	C10	0.133937
2	C10	0.273871
2	C10	0.173075
2	C10	0.161024
2	C10	0.196285
2	C10	0.0664127
2	C10	0.0297892
2	C10	0.149468
2	C10	0.100095
2	C10	0.0818092
2	C10	0.0554599
2	C10	0.124193
2	C10	0.0587615
2	C10	0.0809286
2	C10	0.124857
2	C10	0.254365
2	C10	0.109058
2	C10	0.0767059
2	C10	0.14639
2	C10	0.126974
2	ARL5	0.138272
2	ARL5	0.165074
2	ARL5	0.249549
2	ARL5	0.0851196
2	ARL5	0.0830671
2	ARL5	0.179224
2	ARL5	0.158586
2	ARL5	0.177837
2	ARL5	0.20733
2	ARL5	0.170516
2	ARL5	0.155625
2	ARL5	0.271287
2	ARL5	0.131311
2	ARL5	0.0898465
2	ARL5	0.313217
2	ARL5	0.171577
2	ARL5	0.115896
2	ARL5	0.369894
2	ARL5	0.107285
2	ARL5	0.306793
2	ARL5	0.273418
2	ARL5	0.0313963
2	ARL5	0.259288
2	ARL5	0.198979
2	ARL5	0.166213
2	ARL5	0.34363
2	ARL5	0.301036
2	ARL5	0.362167
2	ARL5	0.188971
2	ARL5	0.146186
2	ARL5	0.199927
2	ARFRP1	0.304809
2	ARFRP1	0.305096
2	ARFRP1	0.22844
2	ARFRP1	0.274185
2	ARFRP1	0.180594
2	ARFRP1	0.260976
2	ARFRP1	0.209083
2	ARFRP1	0.258747
2	ARFRP1	0.290472
2	ARFRP1	0.196914
2	ARFRP1	0.262321
2	ARFRP1	0.216668
2	ARFRP1	0.207893
2	ARFRP1	0.209896
2	ARFRP1	0.239823
2	ARFRP1	0.237851
2	ARFRP1	0.236609
2	ARFRP1	0.258708
2	ARFRP1	0.208667
2	ARFRP1	0.113184
2	ARFRP1	0.0486458
2	ARFRP1	0.230756
2	ARFRP1	0.184568
2	ARFRP1	0.237806
2	ARFRP1	0.29942
2	ARFRP1	0.310175
2	ARFRP1	0.257917
2	ARFRP1	0.232748
2	ARFRP1	0.242272
2	ARFRP1	0.344479
2	ARFRP1	0.243935
2	ARFRP1	0.271718
2	ARFRP1	0.21274
2	ARFRP1	0.362772
2	ARFRP1	0.309217
2	ARFRP1	0.27332
2	ARFRP1	0.313225
2	ARFRP1	0.400687
2	ARFRP1	0.195386
2	ARFRP1	0.168835
2	SYS1	0.171957
2	SYS1	0.165674
2	SYS1	0.121586
2	SYS1	0.219588
2	SYS1	0.163535
2	SYS1	0.0630506
2	SYS1	0.140419
2	SYS1	0.133303
2	SYS1	0.0877219
2	SYS1	0.232162
2	SYS1	0.104285
2	SYS1	0.128731
2	SYS1	0.10594
2	SYS1	0.0752171
2	SYS1	0.055728
2	SYS1	0.18654
2	SYS1	0.107019
2	SYS1	0.122458
2	SYS1	0.229327
2	SYS1	0.0343384
2	SYS1	0.0636741
2	SYS1	0.0681785
2	SYS1	0.101994
2	SYS1	0.0369094
2	SYS1	0.126302
2	SYS1	0.0629824
2	SYS1	0.138242
2	SYS1	0.0476182
2	SYS1	0.227899
2	SYS1	0.0205067
2	SYS1	0.0287375
2	SYS1	0.0962959
2	SYS1	-0.0112348
2	SYS1	0.236704
2	SYS1	0.0477161
2	SYS1	0.117732
2	SYS1	0.108589
2	SYS1	0.16991
2	SYS1	0.0889517
2	SYS1	0.0845094
2	SYS1	0.103971
3	WT	0.189494
3	WT	0.271117
3	WT	0.249992
3	WT	0.282742
3	WT	0.293295
3	WT	0.149424
3	WT	0.386508
3	WT	0.403932
3	WT	0.463713
3	WT	0.212141
3	WT	0.242411
3	WT	0.246985
3	WT	0.439529
3	WT	0.421204
3	WT	0.448936
3	WT	0.251052
3	WT	0.309059
3	WT	0.173986
3	WT	0.142114
3	WT	0.365389
3	WT	0.227277
3	WT	0.317662
3	WT	0.300449
3	WT	0.137128
3	WT	0.316506
3	WT	0.283824
3	WT	0.239639
3	WT	0.145648
3	WT	0.210675
3	WT	0.130023
3	WT	0.401262
3	WT	0.340361
3	WT	0.10177
3	ARL5	0.204408
3	ARL5	0.0580584
3	ARL5	0.216677
3	ARL5	0.153912
3	ARL5	0.0500161
3	ARL5	0.0460115
3	ARL5	0.0983203
3	ARL5	-0.0299332
3	ARL5	0.0851428
3	ARL5	0.0419232
3	ARL5	-0.0217442
3	ARL5	0.0678905
3	ARL5	0.106022
3	ARL5	0.0587593
3	ARL5	0.145099
3	ARL5	0.0477652
3	ARL5	0.0650167
3	ARL5	0.0529038
3	ARL5	0.217495
3	ARL5	0.114766
3	ARL5	0.129687
3	ARL5	0.133101
3	ARL5	0.0886574
3	ARL5	0.126119
3	ARL5	0.0920684
3	ARL5	0.092314
3	ARL5	0.0554786
3	ARL5	0.0456088
3	ARL5	0.0575683
3	ARL5	0.0452147
3	ARFRP1	0.175922
3	ARFRP1	0.0249065
3	ARFRP1	0.21154
3	ARFRP1	0.0976967
3	ARFRP1	0.221381
3	ARFRP1	0.0129169
3	ARFRP1	0.132338
3	ARFRP1	0.0747659
3	ARFRP1	0.193479
3	ARFRP1	0.151978
3	ARFRP1	0.2064
3	ARFRP1	0.186908
3	ARFRP1	0.289996
3	ARFRP1	0.248361
3	ARFRP1	0.348482
3	ARFRP1	0.272884
3	ARFRP1	0.0581574
3	ARFRP1	0.156504
3	ARFRP1	0.163035
3	ARFRP1	0.029276
3	ARFRP1	0.311002
3	ARFRP1	0.197244
3	ARFRP1	0.173379
3	ARFRP1	0.101391
3	ARFRP1	0.0951704
3	ARFRP1	0.311193
3	ARFRP1	0.0743585
3	ARFRP1	0.335096
3	ARFRP1	0.225577
3	ARFRP1	0.162609
3	ARFRP1	0.270888
3	ARFRP1	0.100718
3	ARFRP1	-0.0138171
3	ARFRP1	-0.0120759
3	ARFRP1	0.101979
3	SYS1	0.166705
3	SYS1	0.130044
3	SYS1	0.0507101
3	SYS1	0.279384
3	SYS1	0.0878412
3	SYS1	0.0219546
3	SYS1	0.144171
3	SYS1	0.106546
3	SYS1	0.326535
3	SYS1	0.0776456
3	SYS1	0.290237
3	SYS1	0.104215
3	SYS1	0.0889788
3	SYS1	0.144337
3	SYS1	0.118377
3	SYS1	0.145795
3	SYS1	0.153846
3	SYS1	0.253028
3	SYS1	0.05776
3	SYS1	0.0962111
3	SYS1	0.137179
3	SYS1	0.160804
3	SYS1	0.0249284
3	SYS1	0.183829
3	SYS1	-0.000979846
3	SYS1	-0.00154204
3	SYS1	-0.0620997
3	SYS1	0.181211
3	SYS1	0.0879964
3	SYS1	0.228104
3	SYS1	-0.0219625
3	SYS1	0.059483
3	SYS1	0.138688
3	SYS1	0.217
3	SYS1	0.0946367
3	SYS1	0.134232
3	SYS1	0.132071
3	SYS1	0.111113
3	SYS1	0.173663
3	SYS1	0.198594

[truncated: 6 more sheets: Fig7c, Fig8b, FigS2b, FigS3, FigS5c, FigS6b]
